# Supplementary material for: Transcriptomics and Phenotyping Define Genetic Signatures Associated with Echinocandin Resistance in Candida auris
Source: mBio. 2022 Aug 15;13(4):e00799-22. doi: 10.1128/mbio.00799-22 (PMC9426441; doi:10.1128/mbio.00799-22)
Supplement: TABLE S3 [file mbio.00799-22-s0001.xlsx]

## Sheet: Legend
Table S3. Differential gene expression analysis results - related to Figure 2
CauID	Candida auris gene ID (B8441 assembly)
CalbID	Candida albicans gene ID (A22 assembly)
Calb_GeneName	Candida albicans gene name (A22 assembly)
Db	Type of hit using the Candida Genome Orthologues Database
EntrezID	Entrez ID for the corresponding Candida albicans gene
Description	Gene description for the corresponding Candida albicans gene (A22 assembly)
logFC	log2-fold change of the indicated comparison
FDR	False discovery rate
"common_DEGs"	List of genes differentially expressed in all ECN-R isolates vs both ECN-S isolates

## Sheet: edgeR_analysis_result
CauID	CalbID	Calb_GeneName	Db	EntrezID	Description	logFC.1133/P/13Rvs513/P/14	FDR.1133/P/13Rvs513/P/14	logFC.462/P/14vs513/P/14	FDR.462/P/14vs513/P/14	logFC.471a/P/14Rvs513/P/14	FDR.471a/P/14Rvs513/P/14	logFC.1133/P/13Rvs717/P/14	FDR.1133/P/13Rvs717/P/14	logFC.462/P/14vs717/P/14	FDR.462/P/14vs717/P/14	logFC.471a/P/14Rvs717/P/14	FDR.471a/P/14Rvs717/P/14	logFC.513/P/14vs717/P/14	FDR.513/P/14vs717/P/14
B9J08_000001	NA	NA	NA	NA	Protein of unknown function	-0.37527	0.164939	-0.166492	0.574559	-0.558074	0.043799	-1.06212	0.000733994	-0.853343	0.00511797	-1.24492	0.000172286	-0.686851	0.0685518
B9J08_000002	C2_08050C_A	SIT1	BestHit	3642307	Ortholog(s) have heme binding, heme transmembrane transporter activity, role in heme import across plasma membrane and integral component of membrane, plasma membrane localization	-0.507035	0.0817954	-0.399402	0.187441	-0.76533	0.012705	-1.22913	0.000418396	-1.1215	0.00138054	-1.48742	7.26449e-05	-0.722094	0.0745428
B9J08_000003	C4_06970C_A	ZRT1	BestHit	3642970	Has domain(s) with predicted metal ion transmembrane transporter activity, role in metal ion transport, transmembrane transport and membrane localization	-0.576197	0.00752929	-0.601566	0.00771778	-0.96077	0.0001408	-0.92951	0.000226314	-0.95488	0.000298517	-1.31408	8.08968e-06	-0.353314	0.216988
B9J08_000004	C4_06970C_A	ZRT1	BestHit	3642970	Protein of unknown function	-0.476368	0.00220396	-0.674162	0.000199944	-0.970831	3.36822e-06	-0.641961	0.000222	-0.839754	3.76039e-05	-1.13642	8.03731e-07	-0.165593	0.425557
B9J08_000005	NA	NA	NA	NA	Protein of unknown function	-0.928887	2.93174e-05	-0.995767	2.37665e-05	-1.23217	1.45186e-06	-0.890573	5.12799e-05	-0.957453	4.8271e-05	-1.19386	2.56381e-06	0.0383148	0.901545
B9J08_000006	NA	NA	NA	NA	Protein of unknown function	-0.194333	0.128378	-0.370347	0.00972627	-0.552379	0.000335521	-0.181853	0.162457	-0.357867	0.0132961	-0.539898	0.000445037	0.0124803	0.966281
B9J08_000007	C6_03470W_A	orf19.5711	BestHit	3640253	Ortholog of Candida lusitaniae ATCC 42720 : CLUG_01211	-1.19359	6.34914e-07	-1.16136	1.44493e-06	-1.7081	1.18195e-08	-1.26987	4.55281e-07	-1.23764	1.28955e-06	-1.78438	1.12269e-08	-0.076276	0.742087
B9J08_000008	C7_00430W_A	orf19.7077	BestHit	3637993	Has domain(s) with predicted oxidoreductase activity and role in oxidation-reduction process	-0.785915	0.00189089	-1.23244	7.24644e-05	-1.87522	7.55448e-07	-0.260164	0.25447	-0.706687	0.00717143	-1.34947	2.54274e-05	0.525751	0.101725
B9J08_000009	C4_02010C_A	HSX11	Ortho	3635660	Ortholog of C. albicans SC5314 : C4_02010C_A/HSX11, C. dubliniensis CD36 : Cd36_41900, C. parapsilosis CDC317 : CPAR2_401310/HSX11 and Candida tenuis NRRL Y-1498 : CANTEDRAFT_127098	-0.0609482	0.614828	-0.242943	0.0527842	0.0843556	0.469938	0.172869	0.147681	-0.00912628	0.955123	0.318173	0.010118	0.233817	0.170453
B9J08_000010	C4_02020W_A	CAT2	Ortho	3635659	Ortholog(s) have carnitine O-acetyltransferase activity, role in acetate catabolic process, carbon utilization, carnitine metabolic process, fatty acid catabolic process and mitochondrion, peroxisome localization	-0.113081	0.59297	-0.0403749	0.873176	-0.403548	0.0510311	-0.660436	0.00411228	-0.587731	0.0115186	-0.950904	0.00020854	-0.547356	0.0696672
B9J08_000011	C4_01790W_A	ATG11	Ortho	3635597	Ortholog(s) have SNARE binding, molecular adaptor activity	-0.0768748	0.568365	-0.165863	0.227608	-0.156719	0.22488	-0.1563	0.242164	-0.245288	0.0823952	-0.236144	0.0716491	-0.0794254	0.722212
B9J08_000012	C4_01820C_A	NA	Ortho	3635594	Ortholog(s) have ribose phosphate diphosphokinase activity, role in 5-phosphoribose 1-diphosphate biosynthetic process, fungal-type cell wall organization and ribose phosphate diphosphokinase complex localization	-0.0777104	0.631279	0.0751511	0.669358	0.143015	0.352122	-0.0111021	0.948262	0.141759	0.40751	0.209623	0.172659	0.0666084	0.814428
B9J08_000013	C5_05410C_A	ILV3	Ortho	3636428	Ortholog(s) have dihydroxy-acid dehydratase activity and role in branched-chain amino acid biosynthetic process	0.848602	2.89541e-05	0.69654	0.000260495	1.55672	4.49225e-08	1.06014	4.60972e-06	0.908082	3.50643e-05	1.76826	1.87564e-08	0.211542	0.344168
B9J08_000014	C1_04350C_A	NA	Ortho	3647996	Ortholog of C. albicans SC5314 : C1_04350C_A, C. dubliniensis CD36 : Cd36_04100, C. parapsilosis CDC317 : CPAR2_105150, Debaryomyces hansenii CBS767 : DEHA2D13200g and Pichia stipitis Pignal : PICST_32772	0.0135165	0.933316	-0.0206892	0.90906	-0.241523	0.0936777	0.0719161	0.63808	0.0377103	0.834229	-0.183124	0.201021	0.0583995	0.826097
B9J08_000015	C1_04730C_A	LYS21	Ortho	3644763	Ortholog(s) have homocitrate synthase activity, role in lysine biosynthetic process, lysine biosynthetic process via aminoadipic acid and nucleus localization	0.0022787	0.985235	0.0867873	0.422351	0.234372	0.0232877	-0.0349901	0.746427	0.0495185	0.672093	0.197103	0.0516654	-0.0372688	0.845605
B9J08_000016	C1_04760C_A	SYG1	Ortho	3644777	Ortholog(s) have role in signal transduction and plasma membrane localization	-0.1546	0.0652986	-0.252046	0.00710272	-0.200789	0.0191127	-0.191908	0.0273138	-0.289354	0.00339672	-0.238097	0.00734561	-0.0373079	0.801525
B9J08_000017	C1_04640W_A	NA	Ortho	3644761	Ortholog(s) have hydrolase activity, acting on ester bonds, triglyceride lipase activity, role in lipid homeostasis and lipid droplet localization	-0.718995	7.48029e-06	-0.488551	0.000387465	-0.709274	6.60147e-06	-0.324605	0.00669906	-0.0941607	0.43387	-0.314884	0.00713069	0.39439	0.0182199
B9J08_000018	C1_04630C_A	NA	Ortho	3644762	Ortholog(s) have role in endocytosis, phospholipid translocation, retrograde vesicle-mediated transport, Golgi to endoplasmic reticulum, vacuole organization	-0.521556	0.000134397	-0.416317	0.00125375	-0.527748	9.97136e-05	-0.27272	0.0170104	-0.167481	0.145024	-0.278911	0.0134154	0.248836	0.10742
B9J08_000019	C1_04600C_A	NA	Ortho	3646133	Ortholog of C. albicans SC5314 : C1_04600C_A, C. dubliniensis CD36 : Cd36_04350, C. parapsilosis CDC317 : CPAR2_105350 and Candida tenuis NRRL Y-1498 : CANTEDRAFT_114893	0.9221	1.42265e-07	0.758438	1.81638e-06	1.32406	2.44903e-09	0.880396	3.06194e-07	0.716734	4.63711e-06	1.28236	5.11724e-09	-0.0417037	0.805139
B9J08_000020	C1_04610W_A	ATP1	Ortho	3646134	Ortholog(s) have ATPase activity, proton-transporting ATP synthase activity, rotational mechanism activity and role in ATP synthesis coupled proton transport	0.666232	0.0003718	0.430887	0.0113552	0.825856	4.52909e-05	0.490186	0.00423866	0.25484	0.12105	0.649809	0.00042321	-0.176047	0.453449
B9J08_000021	C1_04620W_A	NA	Ortho	3646135	Ortholog of C. albicans SC5314 : C1_04620W_A, C. dubliniensis CD36 : Cd36_04370, C. parapsilosis CDC317 : CPAR2_105410 and Candida tenuis NRRL Y-1498 : CANTEDRAFT_114891	-0.319281	0.00257561	-0.336906	0.00234952	-0.300305	0.00349216	-0.146492	0.128026	-0.164117	0.105611	-0.127516	0.172782	0.172789	0.208905
B9J08_000022	C1_04580C_A	NA	Ortho	3646132	Ortholog of S. cerevisiae : RMD6, C. albicans SC5314 : C1_04580C_A, C. dubliniensis CD36 : Cd36_04330, C. parapsilosis CDC317 : CPAR2_105370 and Candida tenuis NRRL Y-1498 : CANTEDRAFT_94317	0.266838	0.00928421	0.184364	0.0702871	0.0274279	0.788439	0.193104	0.0507926	0.11063	0.284195	-0.0463061	0.643197	-0.073734	0.635226
B9J08_000023	C1_04400C_A	APE2	Ortho	3647990	Ortholog(s) have metalloaminopeptidase activity and role in cytoplasm to vacuole transport by the NVT pathway, peptide catabolic process	-0.223878	0.0187512	-0.04351	0.673796	-0.0895304	0.321224	-0.342546	0.00132809	-0.162178	0.0977963	-0.208198	0.0264332	-0.118668	0.389221
B9J08_000024	NA	NA	NA	NA	Protein of unknown function	-0.668557	0.000669853	-0.672366	0.000906598	-0.819496	9.79256e-05	-0.492932	0.00669906	-0.496742	0.00902013	-0.643871	0.000848992	0.175625	0.48446
B9J08_000025	C1_04410C_A	ESS1	Ortho	3647989	Ortholog(s) have RNA polymerase II complex binding, peptidyl-prolyl cis-trans isomerase activity	-0.255536	0.028524	-0.165413	0.162581	-0.285543	0.0152367	-0.0667295	0.574424	0.0233935	0.867556	-0.096736	0.392689	0.188807	0.255332
B9J08_000026	C1_04420C_A	URA6	Ortho	3647988	Ortholog(s) have adenylate kinase activity, uridylate kinase activity, role in 'de novo' pyrimidine nucleobase biosynthetic process, nucleobase-containing compound metabolic process and cytoplasm, nucleus localization	-0.0635524	0.414785	-0.0761673	0.354484	-0.0406806	0.604424	-0.0227216	0.786493	-0.0353365	0.694678	0.000150212	0.998781	0.0408308	0.760391
B9J08_000027	C1_04430C_A	NA	Ortho	30514986	Has domain(s) with predicted oxidoreductase activity and role in metabolic process, oxidation-reduction process	-0.267106	0.010463	0.0182412	0.879361	0.126588	0.189092	-0.380102	0.00102224	-0.0947546	0.375746	0.0135927	0.901493	-0.112996	0.451077
B9J08_000028	C5_05170W_A	PAN3	Ortho	3636464	Ortholog(s) have RNA binding, poly(A) binding, poly(A)-specific ribonuclease activity, role in DNA repair, nuclear-transcribed mRNA poly(A) tail shortening, postreplication repair and PAN complex localization	0.147758	0.0978732	0.168897	0.0733797	-0.00750182	0.940715	0.184233	0.0457995	0.205372	0.0353395	0.0289731	0.763191	0.0364749	0.824138
B9J08_000029	C5_05190W_A	PCL5	Ortho	3636466	Ortholog(s) have cyclin-dependent protein serine/threonine kinase regulator activity and role in negative regulation of DNA-binding transcription factor activity, negative regulation of macroautophagy, regulation of protein stability	0.258121	0.094698	0.133406	0.419773	-0.313787	0.0441774	0.334161	0.0370764	0.209446	0.203196	-0.237747	0.121393	0.07604	0.780513
B9J08_000030	CR_00310C_A	NA	Ortho	3639715	Ortholog of C. albicans SC5314 : CR_00310C_A, C. dubliniensis CD36 : Cd36_25350, C. parapsilosis CDC317 : CPAR2_800410 and Candida tenuis NRRL Y-1498 : CANTEDRAFT_114085	0.669842	0.00853184	0.983698	0.000845618	0.606912	0.014039	0.364743	0.125223	0.678598	0.0111412	0.301812	0.190924	-0.3051	0.389221
B9J08_000031	CR_00320C_A	NAP1	Ortho	3639714	Ortholog(s) have cyclin binding, enzyme activator activity, histone binding, unfolded protein binding activity	-0.378615	0.00613984	-0.26365	0.0521364	-0.253953	0.0479656	-0.168096	0.194481	-0.053131	0.721476	-0.0434333	0.750621	0.210519	0.260641
B9J08_000032	CR_00330C_A	PXA1	Ortho	3639713	Ortholog(s) have ATPase-coupled transmembrane transporter activity, role in fatty acid transport and integral component of peroxisomal membrane, peroxisome localization	0.0959756	0.496626	0.175449	0.227768	-0.16275	0.235185	-0.273824	0.0555759	-0.194351	0.189584	-0.53255	0.000919178	-0.3698	0.0696672
B9J08_000033	C3_03120C_A	DAL5	BestHit	3638401	Has domain(s) with predicted transmembrane transporter activity, role in transmembrane transport and integral component of membrane localization	-0.873014	7.51447e-06	-0.757109	4.42438e-05	-0.752751	2.4763e-05	-0.86248	1.08374e-05	-0.746575	7.15778e-05	-0.742217	3.28521e-05	0.010534	0.971232
B9J08_000034	C3_06220C_A	OAC1	Ortho	3642245	Ortholog(s) have isopropylmalate transmembrane transporter activity, malonate(1-) transmembrane transporter activity, oxaloacetate transmembrane transporter activity, sulfate transmembrane transporter activity	0.826663	0.00888624	0.364198	0.255624	1.28084	0.000259982	0.619791	0.0390584	0.157327	0.650189	1.07397	0.00101174	-0.206871	0.680872
B9J08_000035	C2_08200W_A	orf19.2165	BestHit	3648342	Has domain(s) with predicted hydrolase activity	-0.248649	0.248628	0.340867	0.128032	0.337874	0.109161	-0.536433	0.0182971	0.0530835	0.839914	0.05009	0.827926	-0.287784	0.369303
B9J08_000036	C2_08200W_A	orf19.2165	BestHit	3648342	Has domain(s) with predicted hydrolase activity	0.317849	0.0975752	0.533668	0.0117152	0.542768	0.00741373	-0.300908	0.117703	-0.0850892	0.697577	-0.0759887	0.700062	-0.618757	0.0313497
B9J08_000037	C3_06230W_A	CYM1	Ortho	3642244	Ortholog(s) have metalloendopeptidase activity, role in proteolysis, proteolysis involved in cellular protein catabolic process and mitochondrial intermembrane space, mitochondrion localization	0.607214	4.84226e-05	0.523793	0.000275175	1.0612	1.45257e-07	0.403143	0.00171614	0.319723	0.011253	0.857126	1.44987e-06	-0.204071	0.213304
B9J08_000038	C3_06240C_A	NA	Ortho	30515213	Ortholog(s) have structural constituent of ribosome activity and mitochondrial large ribosomal subunit localization	0.306432	0.422433	0.403541	0.31436	1.11703	0.00626078	0.417767	0.280279	0.514876	0.205673	1.22836	0.00357396	0.111335	0.883649
B9J08_000039	C3_06250W_A	ERV25	Ortho	3642243	Ortholog(s) have role in endoplasmic reticulum to Golgi vesicle-mediated transport and COPII-coated ER to Golgi transport vesicle localization	0.108112	0.191364	0.0326661	0.734351	0.00391213	0.967086	-0.132104	0.118522	-0.20755	0.0236738	-0.236304	0.00768858	-0.240216	0.0518893
B9J08_000040	C3_06260C_A	NA	Ortho	3642240	Ortholog of C. albicans SC5314 : C3_06260C_A, C. dubliniensis CD36 : Cd36_86220, C. parapsilosis CDC317 : CPAR2_404490 and Candida tenuis NRRL Y-1498 : CANTEDRAFT_94473	-0.364963	0.00246269	-0.541391	0.00014937	-0.46712	0.000297947	-0.22353	0.0441873	-0.399959	0.00222298	-0.325688	0.00512904	0.141433	0.382195
B9J08_000041	C3_06270C_A	NA	Ortho	3642239	Ortholog(s) have role in nucleotide-excision repair	-0.0833271	0.646434	-0.320114	0.0834266	-0.287699	0.0973631	0.0263658	0.893125	-0.210421	0.26363	-0.178006	0.302373	0.109693	0.707655
B9J08_000042	C3_06280W_A	NA	Ortho	3642238	Ortholog(s) have L-serine ammonia-lyase activity, L-threonine ammonia-lyase activity, role in L-serine catabolic process, threonine catabolic process and mitochondrial nucleoid localization	0.144562	0.304938	0.0687347	0.667979	-0.0635751	0.661339	0.157436	0.272833	0.0816088	0.615472	-0.050701	0.736194	0.0128741	0.968868
B9J08_000043	C3_06290W_A	NA	Ortho	3642237	Ortholog of S. cerevisiae : YML020W, C. albicans SC5314 : C3_06290W_A, C. glabrata CBS138 : CAGL0G07062g, C. dubliniensis CD36 : Cd36_86190 and C. parapsilosis CDC317 : CPAR2_404740	-0.481098	0.00106652	-0.265029	0.0493116	-0.416799	0.00272018	-0.327346	0.0153102	-0.111277	0.424326	-0.263046	0.0401274	0.153752	0.423727
B9J08_000044	C3_06300W_A	DOT1	Ortho	3642236	Ortholog(s) have histone methyltransferase activity (H3-K79 specific), nucleosomal histone binding activity	-0.078961	0.396813	-0.0616297	0.544399	-0.0187427	0.854323	0.150356	0.112592	0.167687	0.0931017	0.210574	0.0270372	0.229317	0.0902849
B9J08_000045	C3_06310C_A	ISW2	Ortho	3642235	Ortholog(s) have DNA translocase activity, centromeric DNA binding, chromatin binding, single-stranded DNA binding activity	0.739571	5.55995e-05	0.941876	9.02797e-06	1.07715	1.02763e-06	1.13492	1.3227e-06	1.33722	6.92971e-07	1.4725	6.45842e-08	0.395344	0.0574983
B9J08_000046	C3_06400C_A	NA	Ortho	3642260	Ortholog(s) have uracil DNA N-glycosylase activity, role in DNA repair, base-excision repair and cytoplasm, mitochondrion, nucleus localization	-0.0299739	0.821784	-0.232379	0.0774315	0.424756	0.00189917	-0.0463281	0.72673	-0.248733	0.0636577	0.408401	0.00260271	-0.0163542	0.95303
B9J08_000047	C3_06410C_A	NA	Ortho	3642261	Ortholog(s) have protein disulfide oxidoreductase activity, role in cellular protein-containing complex assembly, protein N-linked glycosylation and oligosaccharyltransferase complex localization	-0.168657	0.084483	-0.303472	0.00604502	-0.351662	0.00140192	-0.217447	0.0321435	-0.352261	0.00266266	-0.400451	0.000524787	-0.0487896	0.77488
B9J08_000048	C3_06420C_A	NA	Ortho	3642262	Has domain(s) with predicted integral component of membrane localization	-0.0185006	0.882771	-0.10091	0.420869	0.0393122	0.746036	-0.0577094	0.638403	-0.140119	0.263098	0.000103332	0.999317	-0.0392088	0.862374
B9J08_000049	C3_04180W_A	KRE9	Ortho	3635183	Ortholog(s) have role in (1->6)-beta-D-glucan metabolic process, fungal-type cell wall organization and extracellular region localization	-0.230086	0.0475852	-0.185338	0.122315	-0.321717	0.00794209	-0.209031	0.0746618	-0.164283	0.177875	-0.300662	0.0123817	0.021055	0.930955
B9J08_000050	C3_04180W_A	KRE9	BestHit	3635183	Has domain(s) with predicted role in (1->6)-beta-D-glucan biosynthetic process, cell wall biogenesis and extracellular region localization	1.62338	0.00185456	1.11867	0.0325365	1.94253	0.000300245	0.651754	0.118543	0.147038	0.777258	0.970897	0.0189347	-0.971628	0.16669
B9J08_000051	C1_02660C_A	MGM101	Ortho	3636820	Ortholog(s) have single-stranded DNA binding activity, role in DNA repair, DNA strand renaturation, interstrand cross-link repair, mitochondrial genome maintenance, recombinational repair and mitochondrial nucleoid localization	0.881737	1.01214e-05	0.746807	7.46852e-05	1.28443	1.72453e-07	0.887151	1.1731e-05	0.752221	9.60157e-05	1.28985	1.92511e-07	0.00541391	0.986469
B9J08_000052	C1_02650W_A	NA	Ortho	3636818	Ortholog of C. albicans SC5314 : C1_02650W_A, C. dubliniensis CD36 : Cd36_02470, C. parapsilosis CDC317 : CPAR2_106600 and Candida tenuis NRRL Y-1498 : CANTEDRAFT_97530	0.0883675	0.4985	0.0977857	0.483657	0.390897	0.00473221	0.148862	0.256133	0.15828	0.25067	0.451391	0.00177415	0.0604945	0.792329
B9J08_000053	C1_02640C_A	TOM20	Ortho	3636817	Ortholog(s) have mitochondrion targeting sequence binding, protein transmembrane transporter activity	0.846378	1.32843e-07	0.699115	1.57209e-06	1.06708	8.04033e-09	0.693817	1.26749e-06	0.546554	2.2382e-05	0.914522	5.00564e-08	-0.152561	0.219543
B9J08_000054	C1_02630C_A	EXG2	Ortho	3636816	Ortholog(s) have glucan exo-1,3-beta-glucosidase activity and fungal-type cell wall localization	-0.99802	9.80586e-07	-0.519057	0.000590426	-0.458137	0.000965136	-0.82996	7.41886e-06	-0.350997	0.0108029	-0.290077	0.0207772	0.16806	0.353502
B9J08_000055	C1_02620C_A	HOM6	Ortho	3636815	Ortholog(s) have homoserine dehydrogenase activity and role in homoserine biosynthetic process, methionine biosynthetic process, threonine biosynthetic process	-0.211807	0.0142003	-0.0562399	0.531484	-0.0339896	0.687138	-0.148863	0.0772317	0.00670397	0.952816	0.0289543	0.741241	0.0629439	0.635311
B9J08_000056	C1_02610W_A	IML1	Ortho	3636813	Ortholog(s) have GTPase activator activity	-0.101456	0.2941	-0.0807352	0.439197	-0.069759	0.471711	-0.118603	0.228776	-0.0978822	0.354163	-0.086906	0.366081	-0.017147	0.933933
B9J08_000057	C1_02600W_A	SNO1	Ortho	3636812	Ortholog(s) have glutaminase activity and role in 'de novo' pyridoxal 5'-phosphate biosynthetic process, negative regulation of apoptotic process, pyridoxine biosynthetic process, vitamin B6 biosynthetic process	0.537387	0.0148128	0.251301	0.252482	0.884455	0.000433432	0.0822887	0.708832	-0.203797	0.367903	0.429358	0.0403453	-0.455098	0.131163
B9J08_000058	C1_02590C_A	SNZ1	Ortho	3636803	Ortholog(s) have glutaminase activity, pyridoxal 5'-phosphate synthase (glutamine hydrolysing) activity	0.7242	0.00153921	0.724001	0.00206424	1.27295	8.80402e-06	0.0234566	0.917121	0.0232579	0.928471	0.572207	0.00727117	-0.700744	0.0210262
B9J08_000059	C2_06690C_A	PEX22	Ortho	3648103	Ortholog of C. albicans SC5314 : C2_06690C_A/PEX22, C. dubliniensis CD36 : Cd36_20990, C. parapsilosis CDC317 : CPAR2_104440 and Candida tenuis NRRL Y-1498 : CANTEDRAFT_113444	-0.772096	9.06936e-06	-0.0986129	0.438342	-0.365755	0.00434512	-1.22653	1.40715e-07	-0.553044	0.00034494	-0.820187	4.28445e-06	-0.454431	0.0140174
B9J08_000060	C2_06860W_A	LTE1	Ortho	3643495	Ortholog(s) have role in asymmetric protein localization to new mitotic spindle pole body, positive regulation of exit from mitosis, vesicle-mediated transport and cellular bud localization	2.01978	2.18083e-09	1.72704	1.67134e-08	1.55188	1.01202e-08	1.87863	4.48983e-09	1.58589	4.057e-08	1.41073	3.48244e-08	-0.141149	0.467876
B9J08_000061	C2_06850W_A	NA	Ortho	30515142	Ortholog(s) have G-quadruplex DNA binding activity and role in maturation of SSU-rRNA from tricistronic rRNA transcript (SSU-rRNA, 5.8S rRNA, LSU-rRNA), ribosomal small subunit export from nucleus	-0.0555475	0.790047	-0.200306	0.330371	-0.0416897	0.843142	0.0804658	0.697299	-0.0642924	0.784553	0.0943236	0.63912	0.136013	0.669053
B9J08_000062	C2_06830C_A	FHL1	Ortho	3643493	Ortholog(s) have RNA polymerase II cis-regulatory region sequence-specific DNA binding, RNA polymerase II transcription coactivator binding, RNA polymerase II transcription corepressor binding activity	-0.294152	0.209431	-0.33236	0.179028	0.32041	0.162774	-0.181379	0.455537	-0.219586	0.398091	0.433184	0.0634398	0.112774	0.786822
B9J08_000063	C2_06820C_A	PRE2	Ortho	3643490	Ortholog(s) have endopeptidase activity and role in proteasomal ubiquitin-independent protein catabolic process, proteasome core complex assembly, proteasome-mediated ubiquitin-dependent protein catabolic process	0.181423	0.144561	0.127714	0.33311	0.429748	0.00199388	0.130672	0.303477	0.0769627	0.586267	0.378996	0.00505421	-0.0507516	0.824393
B9J08_000064	C2_06810C_A	RPL11	Ortho	3643489	Ortholog(s) have role in ribosomal large subunit assembly and cytosolic large ribosomal subunit localization	0.593392	0.0380015	0.287995	0.325964	0.337557	0.217059	0.484609	0.0893658	0.179212	0.566896	0.228774	0.40928	-0.108783	0.831863
B9J08_000065	C2_06800C_A	NA	Ortho	3643518	Has domain(s) with predicted role in mRNA processing	-0.201762	0.0691237	-0.326907	0.00824869	-0.303283	0.00919868	-0.39899	0.00169293	-0.524135	0.00030556	-0.500511	0.000220047	-0.197228	0.217196
B9J08_000066	C2_06780C_A	NA	Ortho	3643516	Ortholog(s) have ubiquitin-protein transferase activity, role in protein ubiquitination, response to ethanol, septin ring assembly and cytoplasm, nucleus localization	0.332888	0.0370195	-0.0738066	0.679026	0.218275	0.157055	0.0563494	0.735304	-0.350346	0.0403461	-0.0582637	0.723149	-0.276539	0.223968
B9J08_000067	C2_06770W_A	NA	Ortho	3643515	Ortholog(s) have actin filament binding, actin monomer binding activity	-0.329475	0.00101369	-0.181932	0.0479879	-0.259091	0.00514936	-0.338484	0.000915356	-0.190941	0.0417522	-0.2681	0.00424087	-0.00900899	0.964685
B9J08_000068	C2_06760C_A	NA	Ortho	3648022	Ortholog of C. albicans SC5314 : C2_06760C_A, C. dubliniensis CD36 : Cd36_21060, C. parapsilosis CDC317 : CPAR2_104320, Debaryomyces hansenii CBS767 : DEHA2F01628g and Pichia stipitis Pignal : PICST_60357	-0.503385	0.000410803	-0.803169	9.64529e-06	-0.805822	4.15783e-06	-0.485236	0.000616365	-0.78502	1.75082e-05	-0.787673	6.45149e-06	0.0181491	0.94431
B9J08_000069	C2_06750C_A	NA	Ortho	3648023	Ortholog of C. albicans SC5314 : C2_06750C_A, C. dubliniensis CD36 : Cd36_21050, C. parapsilosis CDC317 : CPAR2_104310 and Candida tenuis NRRL Y-1498 : CANTEDRAFT_104515	-0.389747	0.00579109	-0.483434	0.00177099	-0.6364	0.00010792	-0.214211	0.106808	-0.307897	0.0318279	-0.460864	0.00176472	0.175536	0.368659
B9J08_000070	C2_06740W_A	NA	Ortho	3648024	Ortholog of C. albicans SC5314 : C2_06740W_A, C. dubliniensis CD36 : Cd36_21040, C. parapsilosis CDC317 : CPAR2_104300 and Candida tenuis NRRL Y-1498 : cten_CGOB_00225	0.744123	0.000103878	0.632716	0.000638639	0.732717	9.90155e-05	0.304269	0.0457995	0.192863	0.22183	0.292863	0.0487193	-0.439853	0.0487523
B9J08_000071	C2_06730W_A	LSP1	Ortho	3648025	Ortholog(s) have lipid binding activity	-0.349392	0.0310193	-0.270014	0.103167	-0.859768	3.98777e-05	-0.404932	0.0158515	-0.325554	0.056555	-0.915308	2.57032e-05	-0.0555402	0.85707
B9J08_000072	C2_06440C_A	NA	Ortho	3646565	Has domain(s) with predicted integral component of membrane localization	0.603535	0.000250661	0.365306	0.013398	0.540947	0.000542739	0.509	0.00112684	0.270771	0.0606563	0.446411	0.00249937	-0.0945352	0.66882
B9J08_000073	C2_06430C_A	NA	Ortho	3646558	Ortholog(s) have role in ethanol metabolic process and mitochondrial inner membrane localization	-0.394703	0.00167567	-0.269387	0.024133	-0.412193	0.00103357	-0.432505	0.000907863	-0.307189	0.012907	-0.449995	0.000536957	-0.0378021	0.858863
B9J08_000074	C2_06420C_A	RTS1	Ortho	3646557	Ortholog(s) have DNA binding, protein phosphatase regulator activity	-0.117018	0.129079	-0.145841	0.0746616	-0.226355	0.0062204	-0.150013	0.0595591	-0.178836	0.0346976	-0.25935	0.00252687	-0.032995	0.815185
B9J08_000075	C2_06390C_A	IMH3	Ortho	3646556	Ortholog(s) have IMP dehydrogenase activity and cytoplasm localization	0.419557	0.206783	0.341728	0.333179	0.31529	0.340059	0.80079	0.0246576	0.722961	0.0491317	0.696523	0.0418609	0.381233	0.456561
B9J08_000076	C2_06370C_A	SCP1	Ortho	3646554	Ortholog(s) have actin filament binding, protein-macromolecule adaptor activity, role in actin crosslink formation, actin cytoskeleton organization, actin filament organization, mitotic cytokinesis and actin cortical patch localization	-0.950208	0.0149439	-0.906867	0.0250236	-1.10834	0.00575251	-0.57346	0.132403	-0.530119	0.186855	-0.731594	0.0540366	0.376749	0.4959
B9J08_000077	C2_06360C_A	MAK16	Ortho	3646920	Ortholog(s) have role in maturation of 5.8S rRNA from tricistronic rRNA transcript (SSU-rRNA, 5.8S rRNA, LSU-rRNA), maturation of LSU-rRNA from tricistronic rRNA transcript (SSU-rRNA, 5.8S rRNA and LSU-rRNA), more	0.492103	0.375038	-0.442055	0.478779	0.790525	0.147065	0.817961	0.152217	-0.116196	0.87262	1.11638	0.0486521	0.325859	0.734571
B9J08_000078	C2_06470W_A	RTA2	Ortho	3646567	Ortholog(s) have role in phospholipid translocation, sphingoid long-chain base transport and cell periphery, endoplasmic reticulum, integral component of membrane, plasma membrane localization	-0.0696637	0.587471	-0.204814	0.118593	-0.00482373	0.973131	0.14306	0.259777	0.00790942	0.964427	0.2079	0.0935355	0.212724	0.243097
B9J08_000079	C2_06340W_A	EFH1	Ortho	3646929	Has domain(s) with predicted DNA binding, DNA-binding transcription factor activity and role in regulation of transcription, DNA-templated	0.604545	0.169535	-0.546492	0.309897	-0.87844	0.0901208	0.0605093	0.897503	-1.09053	0.0371404	-1.42248	0.00666445	-0.544036	0.418146
B9J08_000080	C2_06330C_A	AVT1	Ortho	3646928	Ortholog of C. albicans SC5314 : C2_06330C_A/AVT1, C. dubliniensis CD36 : Cd36_20720, C. parapsilosis CDC317 : CPAR2_104670 and Candida tenuis NRRL Y-1498 : CANTEDRAFT_113420	-0.0868637	0.425071	-0.0928587	0.42377	-0.135387	0.203747	-0.195352	0.0772781	-0.201347	0.0830518	-0.243875	0.0274385	-0.108488	0.514632
B9J08_000081	C2_06320W_A	NA	Ortho	3646927	Has domain(s) with predicted nucleic acid binding, nucleotide binding activity	0.136427	0.182766	0.00720373	0.959049	0.00127101	0.990896	0.260951	0.0169709	0.131729	0.23088	0.125796	0.216055	0.124525	0.427114
B9J08_000082	C2_06310C_A	GSP1	Ortho	3646925	Ortholog(s) have GTPase activity, Ran guanyl-nucleotide exchange factor activity	0.173169	0.175304	0.176876	0.187325	0.0128825	0.928127	0.0672343	0.621639	0.0709407	0.630763	-0.0930523	0.471678	-0.105935	0.604942
B9J08_000083	C2_06300W_A	NA	Ortho	3646924	Ortholog(s) have mRNA binding, pre-mRNA 5'-splice site binding activity and role in mRNA 5'-splice site recognition, mRNA splicing, via spliceosome, positive regulation of RNA binding	-0.164632	0.347041	-0.145607	0.439197	-0.121078	0.488328	-0.132852	0.459662	-0.113826	0.565423	-0.0892978	0.62154	0.0317802	0.931659
B9J08_000084	C2_06290C_A	ATP14	Ortho	30515134	Ortholog(s) have ATPase activity, proton-transporting ATP synthase activity, rotational mechanism activity	0.378296	0.00294035	0.288943	0.020349	0.609638	4.63209e-05	0.089762	0.443196	0.00040969	0.99816	0.321104	0.00812902	-0.288534	0.0846626
B9J08_000085	C2_06280C_A	NA	Ortho	3646923	Ortholog of C. albicans SC5314 : C2_06280C_A, C. dubliniensis CD36 : Cd36_20670, C. parapsilosis CDC317 : CPAR2_104720 and Candida tenuis NRRL Y-1498 : CANTEDRAFT_103989	0.348434	0.0768028	0.284138	0.167076	0.383617	0.0509599	0.397234	0.0490439	0.332938	0.113298	0.432417	0.0300396	0.0487998	0.898246
B9J08_000086	NA	NA	NA	NA	Protein of unknown function	0.666766	0.0017857	0.206893	0.304117	0.348651	0.0656088	0.689401	0.00151638	0.229528	0.26059	0.371287	0.0505056	0.0226352	0.95847
B9J08_000087	C2_06250C_A	CDC46	Ortho	3646912	Ortholog(s) have DNA replication origin binding, chromatin binding, single-stranded DNA binding, single-stranded DNA helicase activity	0.229077	0.414	0.219104	0.469404	1.70799	1.72105e-05	-0.052223	0.86577	-0.0621966	0.856135	1.42669	8.83858e-05	-0.2813	0.512049
B9J08_000088	C3_05120C_A	NA	Ortho	3635159	Ortholog(s) have tubulin binding activity, role in tubulin complex assembly and cytoplasm, polysome, prefoldin complex localization	-0.140465	0.164039	-0.0780688	0.477521	-0.0231595	0.833045	-0.0275164	0.803108	0.0348793	0.77446	0.0897887	0.372361	0.112948	0.465787
B9J08_000089	C3_05110W_A	NA	Ortho	3635158	Ortholog(s) have Dsc E3 ubiquitin ligase complex localization	-0.165312	0.364802	-0.41796	0.0341679	-0.319629	0.0793131	-0.156902	0.398733	-0.40955	0.0403505	-0.311219	0.0863046	0.00841019	0.985295
B9J08_000090	C3_05100C_A	RPL18	Ortho	3635156	Ortholog(s) have cytosolic large ribosomal subunit localization	0.691416	0.0343919	0.21797	0.527811	0.502977	0.110087	0.775139	0.0216285	0.301692	0.38325	0.5867	0.0655423	0.0837226	0.891389
B9J08_000091	C3_05200W_A	RPS19A	Ortho	30515208	Ortholog(s) have structural constituent of ribosome activity, role in rRNA export from nucleus, ribosomal small subunit biogenesis and cytosolic small ribosomal subunit localization	0.36178	0.202982	-0.139271	0.664828	0.0221433	0.943831	0.191905	0.515669	-0.309146	0.318404	-0.147731	0.616916	-0.169875	0.724129
B9J08_000092	C3_05210C_A	DYN1	Ortho	3635236	Ortholog(s) have ATP binding, ATP-dependent microtubule motor activity, minus-end-directed, ATPase activity, microtubule binding activity	0.577329	5.88003e-05	0.584386	7.74775e-05	0.130693	0.222968	0.562145	8.91181e-05	0.569202	0.000132671	0.115509	0.282857	-0.015184	0.950816
B9J08_000093	C2_09510C_A	NA	Ortho	3643816	Ortholog(s) have ATP:ADP antiporter activity, calcium ion binding activity and role in ADP transport, ATP transport, mitochondrial transport	0.00308303	0.966715	0.0326484	0.663875	0.0466887	0.483781	0.0480925	0.484811	0.0776578	0.277707	0.0916981	0.164311	0.0450094	0.683975
B9J08_000094	C2_09470C_A	PMS1	Ortho	3647714	Ortholog(s) have ATP binding, ATPase activity, DNA insertion or deletion binding, dinucleotide insertion or deletion binding, double-stranded DNA binding, heteroduplex DNA loop binding, single-stranded DNA binding activity	0.273304	0.00544876	0.385248	0.000596772	-0.157911	0.0814824	0.382622	0.000501667	0.494566	9.207e-05	-0.0485932	0.604536	0.109317	0.428529
B9J08_000095	C2_09460C_A	RHA1	Ortho	3647713	Has domain(s) with predicted DNA-binding transcription factor activity, RNA polymerase II-specific, zinc ion binding activity, role in regulation of transcription, DNA-templated and nucleus localization	-0.0506718	0.699472	-0.129311	0.327991	-0.270935	0.032918	0.0159676	0.91124	-0.0626716	0.665688	-0.204296	0.100509	0.0666393	0.755476
B9J08_000096	CR_07530C_A	ECM22	Ortho	3648000	Has domain(s) with predicted DNA-binding transcription factor activity, RNA polymerase II-specific, zinc ion binding activity, role in regulation of transcription, DNA-templated and nucleus localization	-0.144912	0.206783	-0.291829	0.0208882	-0.346091	0.00537307	-0.268436	0.0262881	-0.415353	0.00276934	-0.469615	0.000574017	-0.123524	0.482754
B9J08_000097	CR_08040W_A	NA	Ortho	3644135	Ortholog(s) have S-adenosylmethionine-dependent methyltransferase activity and role in protein methylation	-0.104658	0.2509	-0.0627169	0.532592	-0.0528676	0.568126	-0.0829814	0.375857	-0.04104	0.701194	-0.0311907	0.750621	0.0216769	0.904247
B9J08_000098	CR_08060C_A	VPS21	Ortho	3642092	Ortholog(s) have GTP binding, GTPase activity	-0.542183	0.000193985	-0.50475	0.000518578	-0.537841	0.000175185	-0.487149	0.000549523	-0.449715	0.00162524	-0.482807	0.000487473	0.0550344	0.790694
B9J08_000099	CR_08050C_A	NA	Ortho	3644133	Has domain(s) with predicted transporter activity, role in transport and outer membrane-bounded periplasmic space localization	-0.000406501	0.996104	0.0990054	0.204308	0.104838	0.154453	0.0432046	0.581335	0.142617	0.0759857	0.148449	0.0484422	0.0436111	0.730155
B9J08_000100	CR_08070W_A	PTP1	Ortho	3642093	Ortholog(s) have protein tyrosine phosphatase activity	-0.0962344	0.378898	-0.138289	0.227285	0.13293	0.21423	0.0481759	0.678379	0.00612162	0.968388	0.277341	0.0146471	0.14441	0.383089
B9J08_000101	CR_08080W_A	NA	Ortho	3642094	Has domain(s) with predicted RNA binding activity	-0.0902268	0.746233	-0.234117	0.407223	-0.102613	0.702951	0.195037	0.473583	0.0511473	0.877545	0.182651	0.491334	0.285264	0.478106
B9J08_000102	CR_08090W_A	SSB1	Ortho	3642095	Ortholog(s) have ATPase activity, unfolded protein binding activity	0.751239	0.0130549	0.362534	0.22082	0.353856	0.204347	0.737514	0.0157367	0.348809	0.24927	0.340132	0.223777	-0.0137245	0.984886
B9J08_000103	CR_08100C_A	RIO2	Ortho	3642066	Ortholog(s) have protein kinase activity and role in maturation of SSU-rRNA from tricistronic rRNA transcript (SSU-rRNA, 5.8S rRNA, LSU-rRNA), positive regulation of RNA import into nucleus	0.142068	0.570068	0.126602	0.644525	0.0530706	0.84207	0.289102	0.24522	0.273636	0.300315	0.200105	0.413528	0.147034	0.723264
B9J08_000104	CR_08110W_A	NA	Ortho	3642067	Ortholog of C. albicans SC5314 : CR_08110W_A, C. dubliniensis CD36 : Cd36_33750, C. parapsilosis CDC317 : CPAR2_205650 and Candida tenuis NRRL Y-1498 : cten_CGOB_00253	0.0479647	0.753049	0.0183407	0.918704	-0.0720077	0.622131	0.0271302	0.865671	-0.00249375	0.990316	-0.0928421	0.522576	-0.0208344	0.947845
B9J08_000105	CR_08120C_A	DCP2	Ortho	3642069	Ortholog(s) have chromatin binding, hydrolase activity, m7G(5')pppN diphosphatase activity, mRNA binding activity	-0.11239	0.137783	-0.1183	0.138066	0.0415175	0.589341	-0.0593446	0.447908	-0.0652547	0.436954	0.0945632	0.20735	0.0530457	0.671313
B9J08_000106	CR_08130W_A	NA	Ortho	3642070	Ortholog(s) have unfolded protein binding activity, role in mitochondrial proton-transporting ATP synthase complex assembly and integral component of mitochondrial membrane, mitochondrial inner membrane localization	0.927946	4.59573e-06	0.534465	0.00106494	1.2517	1.72453e-07	0.866222	1.11876e-05	0.47274	0.00318924	1.18997	3.17672e-07	-0.0617245	0.799757
B9J08_000107	CR_08150W_A	RPS20	Ortho	3642071	Ortholog(s) have role in maturation of SSU-rRNA from tricistronic rRNA transcript (SSU-rRNA, 5.8S rRNA, LSU-rRNA) and cytosolic small ribosomal subunit localization	0.792152	0.00201683	0.184148	0.444036	0.555181	0.0170668	0.484599	0.0375496	-0.123405	0.630323	0.247629	0.261813	-0.307553	0.36171
B9J08_000108	CR_08160W_A	PTC5	Ortho	3642072	Ortholog(s) have [pyruvate dehydrogenase (lipoamide)] phosphatase activity, protein serine/threonine phosphatase activity	0.0753735	0.475365	0.0800307	0.479009	0.353558	0.00218693	0.193385	0.0709728	0.198042	0.0780578	0.47157	0.000227444	0.118011	0.458661
B9J08_000109	CR_08570W_A	SKI2	Ortho	3642143	Ortholog(s) have role in endoplasmic reticulum unfolded protein response, nuclear-transcribed mRNA catabolic process and 3'-5' exonucleolytic nonsense-mediated decay, more	-0.138855	0.137968	-0.0646147	0.529156	0.0778008	0.404094	-0.083787	0.383294	-0.00954675	0.939292	0.132869	0.151457	0.055068	0.72913
B9J08_000110	CR_08580C_A	NA	Ortho	3642105	Ortholog of C. albicans SC5314 : CR_08580C_A, C. dubliniensis CD36 : Cd36_34170, C. parapsilosis CDC317 : CPAR2_205760 and Candida tenuis NRRL Y-1498 : CANTEDRAFT_91501	-0.0300385	0.849966	-0.0257364	0.887759	0.0175098	0.914017	0.0254248	0.878037	0.0297269	0.871282	0.0729732	0.631687	0.0554634	0.840955
B9J08_000111	CR_08590W_A	NA	Ortho	3642106	Ortholog(s) have ATPase activity, role in response to drug, ribosomal large subunit biogenesis and preribosome, large subunit precursor localization	-0.714265	0.0107066	-0.562817	0.0445121	-0.628864	0.0197781	-0.378919	0.153641	-0.227471	0.427161	-0.293518	0.252713	0.335346	0.388399
B9J08_000112	CR_08600C_A	PEX19	Ortho	3642108	Ortholog(s) have peroxisome membrane targeting sequence binding activity	0.218106	0.11346	0.152267	0.29627	0.103299	0.455145	-0.111682	0.429205	-0.177522	0.227819	-0.226489	0.0987683	-0.329788	0.100495
B9J08_000113	CR_08560C_A	UBC9	Ortho	3642142	Ortholog(s) have SUMO conjugating enzyme activity, SUMO transferase activity and role in DNA repair, mitotic spindle elongation, protein sumoylation, regulation of mitotic chromosome condensation	-0.54427	0.000198033	-0.416284	0.00237002	-0.434836	0.00107882	-0.369433	0.00457311	-0.241447	0.0571593	-0.259999	0.029631	0.174837	0.30872
B9J08_000114	CR_08550W_A	NA	Ortho	3642141	Ortholog(s) have fructose-2,6-bisphosphate 2-phosphatase activity and role in glucose metabolic process	-0.0390999	0.750325	-0.0250426	0.858355	-0.0359623	0.767007	-0.256522	0.032668	-0.242465	0.0525795	-0.253385	0.0312387	-0.217423	0.19679
B9J08_000115	CR_08540C_A	SSY5	Ortho	3642140	Ortholog(s) have serine-type endopeptidase activity, role in protein autoprocessing, protein processing, response to amino acid and extrinsic component of plasma membrane localization	-0.255316	0.0264199	-0.215496	0.0680019	-0.651941	2.03655e-05	-0.178732	0.115261	-0.138912	0.243512	-0.575357	7.63518e-05	0.0765841	0.677288
B9J08_000116	NA	PGA30	BestHit	NA	Protein of unknown function	0.988402	0.0272293	0.769741	0.0983903	0.0680362	0.894694	1.11823	0.0157708	0.899568	0.0607701	0.197863	0.683134	0.129827	0.887737
B9J08_000117	C4_04080C_A	PGA31	Ortho	3641226	Ortholog of C. albicans SC5314 : C4_04080C_A/PGA31, C. dubliniensis CD36 : Cd36_43780, Candida tenuis NRRL Y-1498 : CANTEDRAFT_115824 and Pichia stipitis Pignal : PICST_43383	0.175928	0.832816	1.46213	0.0445987	1.1135	0.106378	-0.428108	0.567096	0.858089	0.200499	0.509461	0.427773	-0.604036	0.60111
B9J08_000118	CR_08500W_A	NA	Ortho	3642136	Ortholog(s) have unfolded protein binding activity and role in protein import into nucleus, ribosomal large subunit biogenesis	-0.17119	0.630025	0.0902441	0.826236	0.383215	0.251553	0.0543325	0.888759	0.315766	0.401891	0.608737	0.0755164	0.225522	0.693459
B9J08_000119	CR_08520C_A	NA	Ortho	30515443	Ortholog of C. albicans SC5314 : CR_08520C_A, C. parapsilosis CDC317 : CPAR2_205710, Candida tenuis NRRL Y-1498 : CANTEDRAFT_117073 and Debaryomyces hansenii CBS767 : DEHA2A11462g	0.0290314	0.863828	0.172246	0.29627	0.429575	0.00876322	0.00874063	0.95892	0.151955	0.372474	0.409284	0.0119592	-0.0202908	0.953129
B9J08_000120	CR_08490W_A	TSR1	Ortho	3642135	Ortholog(s) have ribonucleoprotein complex binding activity	-0.00331245	0.993398	0.0899112	0.827975	0.193139	0.57683	-0.0221121	0.953041	0.0711116	0.866943	0.174339	0.622924	-0.0187996	0.982943
B9J08_000121	CR_08410W_A	NA	Ortho	3642116	Ortholog(s) have role in ribosomal large subunit biogenesis	-0.262698	0.0437764	-0.286188	0.0376869	-0.392433	0.00457731	-0.206668	0.112936	-0.230158	0.0940379	-0.336403	0.0124519	0.0560301	0.808128
B9J08_000122	CR_08420W_A	NA	Ortho	3642117	Has domain(s) with predicted heat shock protein binding, unfolded protein binding activity	0.167405	0.12255	0.30414	0.0114954	-0.483276	0.000264512	0.171065	0.122707	0.3078	0.0120529	-0.479616	0.000305511	0.0036597	0.987544
B9J08_000123	CR_08430W_A	NA	Ortho	3642120	Ortholog(s) have molecular adaptor activity, protein-macromolecule adaptor activity and role in phosphatidylinositol biosynthetic process, positive regulation of lipid kinase activity, protein localization to vacuolar membrane	-0.435492	0.000669612	-0.28518	0.0161689	-0.169224	0.113144	-0.433179	0.000785184	-0.282867	0.0185827	-0.16691	0.119231	0.00231341	0.98974
B9J08_000124	CR_08450C_A	NA	Ortho	3642133	Ortholog of C. albicans SC5314 : CR_08450C_A, C. dubliniensis CD36 : Cd36_34040, C. parapsilosis CDC317 : CPAR2_205850 and Candida tenuis NRRL Y-1498 : CANTEDRAFT_132607	-0.655593	0.000117747	-0.493893	0.00172275	-0.732414	3.56823e-05	-0.456753	0.00260866	-0.295053	0.0418386	-0.533574	0.000650013	0.19884	0.307361
B9J08_000127	C2_04880C_A	ARH2	Ortho	3643411	Ortholog(s) have FAD binding, NADPH-adrenodoxin reductase activity, ferredoxin-NAD+ reductase activity, ferredoxin-NADP+ reductase activity and role in cellular iron ion homeostasis, ubiquinone biosynthetic process	-0.230694	0.00707467	-0.180211	0.0350518	-0.227459	0.00707314	-0.17718	0.0323869	-0.126697	0.135663	-0.173945	0.0317985	0.053514	0.683975
B9J08_000128	C4_01120C_A	NA	Ortho	3635683	Has domain(s) with predicted triglyceride lipase activity and role in lipid metabolic process	-0.201673	0.310768	-0.41125	0.0547352	-0.692146	0.00207767	-0.0699575	0.743847	-0.279535	0.193248	-0.560431	0.00902636	0.131715	0.691825
B9J08_000129	C4_01140C_A	NA	Ortho	3635657	Ortholog(s) have role in mitochondrial respiratory chain complex assembly, mitochondrion organization, phospholipid translocation, phospholipid transport and mitochondrial intermembrane space localization	0.628158	6.77788e-05	0.587695	0.00018541	0.646575	4.28904e-05	0.753362	1.55103e-05	0.712899	4.57783e-05	0.771779	9.12233e-06	0.125204	0.498106
B9J08_000130	C4_01150W_A	ASK1	Ortho	3635656	Has domain(s) with predicted role in attachment of spindle microtubules to kinetochore and DASH complex, mitotic spindle localization	0.234678	0.0340093	0.190349	0.0948152	0.404677	0.00100967	0.309506	0.00835557	0.265177	0.026344	0.479505	0.000266832	0.074828	0.677288
B9J08_000131	C4_02000C_A	RGA2	Ortho	3635661	Ortholog(s) have GTPase activator activity, role in positive regulation of GTPase activity, septin ring organization, small GTPase mediated signal transduction and cellular bud neck split septin rings localization	-0.753197	4.51013e-07	-0.627071	4.33957e-06	-0.589754	3.39554e-06	-0.58493	6.69233e-06	-0.458804	0.000105818	-0.421486	0.000105731	0.168267	0.173021
B9J08_000132	C2_08570W_A	ANP1	Ortho	3643917	Ortholog(s) have alpha-1,6-mannosyltransferase activity, role in protein N-linked glycosylation and Golgi cis cisterna, mannan polymerase complex localization	0.882609	2.257e-05	0.460778	0.0065638	0.520791	0.00186339	0.946876	1.42335e-05	0.525045	0.00329947	0.585059	0.000785669	0.0642674	0.815623
B9J08_000133	C2_08560W_A	SMC2	Ortho	3643918	Ortholog(s) have ATP binding, ATPase activity, DNA secondary structure binding, DNA/DNA annealing activity, chromatin binding, double-stranded DNA binding and minor groove of adenine-thymine-rich DNA binding, more	0.830775	5.81951e-06	0.715982	3.92509e-05	0.899769	1.95339e-06	0.557453	0.000262114	0.44266	0.00260404	0.626446	7.37588e-05	-0.273322	0.128059
B9J08_000134	C2_00190C_A	NA	Ortho	3638904	Ortholog(s) have role in ER-dependent peroxisome organization, membrane tubulation, peroxisome organization, regulation of peroxisome organization	-0.486596	2.11162e-05	-0.340198	0.000729977	-0.44784	3.72866e-05	-0.473936	3.35121e-05	-0.327538	0.00125525	-0.43518	5.65079e-05	0.0126603	0.944376
B9J08_000135	C2_00200W_A	NA	Ortho	3638903	Ortholog(s) have second spliceosomal transesterification activity	-0.679335	0.000161132	-0.242841	0.102658	-0.220734	0.113758	-0.690624	0.000162644	-0.254131	0.0937039	-0.232023	0.097726	-0.0112897	0.971232
B9J08_000136	C2_00210W_A	RPL38	Ortho	30515082	Ortholog(s) have cytosolic large ribosomal subunit localization	0.0791331	0.842246	-0.326086	0.413117	0.209447	0.575792	0.0979871	0.808068	-0.307232	0.456082	0.228301	0.543512	0.0188539	0.984085
B9J08_000137	C2_00220C_A	NA	Ortho	3638902	Ortholog(s) have RNA polymerase II complex binding activity	-0.143044	0.137089	-0.25417	0.0165544	-0.142392	0.135302	0.00480099	0.962749	-0.106325	0.309659	0.00545374	0.962257	0.147845	0.2982
B9J08_000138	C2_00230W_A	NA	Ortho	3638901	Ortholog(s) have arginyltransferase activity and role in protein arginylation	-0.0840136	0.490251	-0.287022	0.0277234	-0.297786	0.0168406	-0.159374	0.190585	-0.362383	0.0085894	-0.373147	0.00436451	-0.0753605	0.708369
B9J08_000139	C2_03690C_A	MNN42	Ortho	3637376	Ortholog of C. albicans SC5314 : C2_03690C_A/MNN42, C. dubliniensis CD36 : Cd36_18380, C. parapsilosis CDC317 : CPAR2_207770 and Candida tenuis NRRL Y-1498 : CANTEDRAFT_137250	-0.412889	0.0015318	-0.290792	0.0193324	-0.346562	0.00468006	-0.161122	0.163896	-0.0390246	0.7752	-0.0947942	0.405562	0.251767	0.124866
B9J08_000140	C2_01590W_A	COX13	Ortho	3635784	Ortholog(s) have cytochrome-c oxidase activity, enzyme regulator activity, role in aerobic respiration, mitochondrial respirasome assembly and mitochondrial respiratory chain complex IV, mitochondrion localization	0.150851	0.221273	0.229792	0.0790632	0.258952	0.0393072	0.0447608	0.736584	0.123702	0.361419	0.152863	0.212211	-0.10609	0.589008
B9J08_000141	C2_01600C_A	CDC55	Ortho	3635785	Ortholog(s) have protein phosphatase regulator activity, protein serine/threonine phosphatase activity	-0.0356766	0.688813	0.0494248	0.597601	0.0681256	0.420957	-0.0933761	0.279474	-0.00827464	0.941691	0.0104262	0.914089	-0.0576995	0.681001
B9J08_000142	C2_01610C_A	RPS26A	Ortho	3635787	Ortholog(s) have role in rRNA export from nucleus, ribosome assembly	0.321284	0.194429	-0.200208	0.455692	-0.0573665	0.831268	0.119431	0.649599	-0.402061	0.131775	-0.25922	0.290834	-0.201853	0.611647
B9J08_000143	C2_01620W_A	COX4	Ortho	3635737	Ortholog(s) have cytochrome-c oxidase activity, zinc ion binding activity, role in mitochondrial electron transport, cytochrome c to oxygen and mitochondrial respiratory chain complex IV, mitochondrion localization	0.384577	0.00386582	0.308054	0.0194445	0.473578	0.000706096	0.276435	0.0285074	0.199912	0.121159	0.365437	0.00514159	-0.108142	0.569162
B9J08_000144	C4_05390W_A	NA	Ortho	3646951	Ortholog(s) have oxidoreductase activity, acting on the CH-OH group of donors, NAD or NADP as acceptor activity	0.143919	0.225432	0.143343	0.254829	0.222443	0.0631388	-0.0744576	0.548947	-0.0750341	0.578604	0.00406569	0.977114	-0.218377	0.210165
B9J08_000145	C2_01640W_A	SLA1	Ortho	3635739	Ortholog(s) have cargo adaptor activity, ubiquitin binding activity and role in actin cortical patch assembly, endocytosis, negative regulation of Arp2/3 complex-mediated actin nucleation	-0.331814	0.000527324	-0.246345	0.00637696	-0.319947	0.000602745	-0.37544	0.000213202	-0.289972	0.0025748	-0.363573	0.000219795	-0.0436268	0.74799
B9J08_000146	C2_01650W_A	NA	Ortho	3635741	Ortholog(s) have mRNA (N6-adenosine)-methyltransferase activity and role in mRNA methylation, meiotic DNA replication initiation, meiotic cell cycle, negative regulation of pseudohyphal growth	0.469107	0.0918531	0.136968	0.669308	0.0516731	0.868381	0.815467	0.0079695	0.483327	0.117192	0.398033	0.162133	0.34636	0.429919
B9J08_000147	C2_01660C_A	NA	Ortho	3635742	Ortholog(s) have fatty acid alpha-oxygenase activity and role in fatty acid alpha-oxidation, sphingoid catabolic process	-0.156116	0.271639	-0.326051	0.0346149	-0.575425	0.000603425	-0.549994	0.00102007	-0.719929	0.000183139	-0.969302	5.44204e-06	-0.393878	0.0600553
B9J08_000148	C2_01670C_A	STT3	Ortho	3635743	Ortholog(s) have dolichyl-diphosphooligosaccharide-protein glycotransferase activity, role in protein N-linked glycosylation and oligosaccharyltransferase complex localization	-0.104304	0.191265	-0.0181897	0.851012	-0.166418	0.0403006	-0.0624148	0.449644	0.023699	0.808646	-0.12453	0.118176	0.0418887	0.763035
B9J08_000149	C2_01680C_A	NA	Ortho	3635744	Has domain(s) with predicted metal ion binding activity	-0.00211466	0.985715	-0.035339	0.762182	-0.0834713	0.406591	-0.116206	0.257726	-0.149431	0.164832	-0.197563	0.0516654	-0.114092	0.458215
B9J08_000150	C2_01690W_A	NA	Ortho	3635728	Has domain(s) with predicted oxidoreductase activity, acting on the CH-CH group of donors, succinate dehydrogenase activity, role in tricarboxylic acid cycle and succinate dehydrogenase complex localization	0.181494	0.198391	0.210565	0.156737	0.174331	0.212117	0.0554356	0.715337	0.0845062	0.60125	0.048273	0.750621	-0.126058	0.57179
B9J08_000151	C1_12070C_A	NA	Ortho	3642025	Ortholog of C. albicans SC5314 : C1_12070C_A, C. dubliniensis CD36 : Cd36_11300, Candida tenuis NRRL Y-1498 : CANTEDRAFT_136211 and Debaryomyces hansenii CBS767 : DEHA2C12496g	-0.607021	7.95568e-05	-0.600679	0.000133032	-0.639759	4.04125e-05	-0.341545	0.00798326	-0.335203	0.0121383	-0.374283	0.00380292	0.265476	0.116512
B9J08_000152	C2_01700C_A	HAP42	Ortho	3635729	Has domain(s) with predicted DNA binding activity, role in regulation of transcription, DNA-templated and nucleus localization	-0.253665	0.0168848	-0.294345	0.00948019	-0.551666	4.15574e-05	-0.130623	0.205598	-0.171303	0.116106	-0.428624	0.000442594	0.123042	0.425854
B9J08_000153	C2_01710W_A	HSK3	Ortho	3635730	Ortholog of C. albicans SC5314 : C2_01710W_A/HSK3, C. dubliniensis CD36 : Cd36_16570, C. parapsilosis CDC317 : CPAR2_210345 and Candida tenuis NRRL Y-1498 : CANTEDRAFT_110218	0.719833	0.000227492	0.523197	0.00401785	0.796855	7.38399e-05	0.735253	0.000217951	0.538617	0.00384527	0.812275	7.03338e-05	0.0154199	0.966337
B9J08_000154	C2_01720C_A	NA	Ortho	3635731	Ortholog(s) have copper ion binding activity, role in mitochondrial cytochrome c oxidase assembly and extrinsic component of mitochondrial inner membrane, mitochondrial intermembrane space localization	0.6132	0.000327375	0.496494	0.00242616	1.09654	9.29419e-07	0.499027	0.00186567	0.382321	0.0145043	0.982371	3.44959e-06	-0.114173	0.611292
B9J08_000155	C2_01730W_A	NA	Ortho	3635732	Ortholog(s) have microtubule binding activity, role in centromere clustering, chromosome segregation and NMS complex, Ndc80 complex, chromosome, centromeric region, condensed nuclear chromosome kinetochore localization	0.647902	0.00065729	0.609204	0.00148715	0.553964	0.00196191	0.459577	0.00801831	0.420879	0.0179005	0.365639	0.0256607	-0.188325	0.445963
B9J08_000156	C2_01740C_A	NA	Ortho	3635733	Ortholog(s) have structural constituent of ribosome activity and mitochondrial large ribosomal subunit localization	0.915397	4.75128e-06	0.979346	4.33957e-06	1.52768	1.91815e-08	0.681268	8.98223e-05	0.745217	7.05818e-05	1.29355	1.14209e-07	-0.234129	0.232518
B9J08_000157	C2_01750C_A	NA	Ortho	3635734	Ortholog of C. albicans SC5314 : C2_01750C_A, C. dubliniensis CD36 : Cd36_16610, C. parapsilosis CDC317 : CPAR2_210310 and Candida tenuis NRRL Y-1498 : CANTEDRAFT_116868	0.0785241	0.654466	0.306174	0.0837821	-0.209745	0.205429	0.108481	0.535473	0.33613	0.0637074	-0.179789	0.278817	0.0299566	0.933065
B9J08_000158	C2_01760C_A	NA	Ortho	3635736	Ortholog of C. albicans SC5314 : C2_01760C_A, C. dubliniensis CD36 : Cd36_16630, C. parapsilosis CDC317 : CPAR2_210300 and Candida tenuis NRRL Y-1498 : CANTEDRAFT_116870	-0.294731	0.303776	0.118906	0.715881	-0.690994	0.0210597	-0.327757	0.261	0.0858808	0.803332	-0.724019	0.0166819	-0.0330255	0.958957
B9J08_000159	C2_01780W_A	MSB2	Ortho	3635830	Ortholog(s) have osmosensor activity and role in establishment of cell polarity, hyperosmotic response, osmosensory signaling pathway via Sho1 osmosensor, response to osmotic stress, signal transduction involved in filamentous growth	0.313528	0.104305	0.297297	0.142044	0.239388	0.207227	0.423107	0.0358438	0.406877	0.052974	0.348967	0.0710708	0.109579	0.737493
B9J08_000160	C2_01820C_A	NA	Ortho	3635831	Ortholog(s) have RNA binding activity, role in mRNA splicing, via spliceosome and U1 snRNP, U2-type prespliceosome localization	-0.119289	0.254508	0.122878	0.266423	-0.0023876	0.98311	0.0632105	0.567096	0.305378	0.0104996	0.180112	0.085796	0.1825	0.234283
B9J08_000161	C2_01830W_A	PRP39	Ortho	3635832	Ortholog(s) have pre-mRNA 5'-splice site binding activity, role in mRNA 5'-splice site recognition and U1 snRNP, U2-type prespliceosome, commitment complex localization	0.0941357	0.490877	0.0107096	0.952095	0.237303	0.0769973	0.0354715	0.808683	-0.0479545	0.766665	0.178639	0.178009	-0.0586642	0.809982
B9J08_000162	C2_01840C_A	RAD7	Ortho	3635833	Ortholog(s) have DNA-dependent ATPase activity, damaged DNA binding, ubiquitin-protein transferase activity	0.264549	0.0474703	0.269055	0.0545948	0.593642	0.000207985	0.0313041	0.828795	0.0358106	0.823362	0.360397	0.00920753	-0.233245	0.222734
B9J08_000163	C7_00560C_A	THG1	Ortho	3637997	Ortholog(s) have tRNA guanylyltransferase activity and role in tRNA modification	0.0272839	0.867437	-0.00785975	0.969442	-0.101613	0.506026	-0.0384142	0.81669	-0.0735578	0.675737	-0.167311	0.2631	-0.0656981	0.810516
B9J08_000164	C3_05220W_A	CDR1	Ortho	3635237	Ortholog(s) have ATPase-coupled xenobiotic transmembrane transporter activity and role in cellular cation homeostasis, response to drug, xenobiotic detoxification by transmembrane export across the plasma membrane	-1.53799	8.23062e-07	-1.56502	1.298e-06	-0.991467	4.12767e-05	1.39659	2.80824e-06	1.36956	6.24038e-06	1.94312	7.73413e-08	2.93458	1.64724e-08
B9J08_000165	C3_03320W_A	RUB1	Ortho	30515194	Ortholog(s) have protein tag activity, role in protein neddylation and SCF ubiquitin ligase complex localization	-0.565746	0.00048166	-0.586498	0.000514508	-0.391786	0.00626078	-0.179493	0.191689	-0.200244	0.16564	-0.00553223	0.97208	0.386253	0.0527137
B9J08_000166	C3_03330C_A	NA	Ortho	3638364	Ortholog(s) have DNA replication origin binding, chromatin binding activity and role in DNA replication initiation, cis assembly of pre-catalytic spliceosome	-0.174061	0.221017	-0.0647401	0.689972	0.0497767	0.737235	0.166377	0.256133	0.275698	0.0750828	0.390215	0.00997607	0.340438	0.10185
B9J08_000168	C2_05070W_A	FRE9	Ortho	3643452	Has domain(s) with predicted oxidoreductase activity and role in oxidation-reduction process	-1.6408	2.70635e-06	-1.21763	6.00918e-05	-2.67888	2.33179e-08	-1.74284	2.0101e-06	-1.31967	4.11822e-05	-2.78092	2.27999e-08	-0.10204	0.785532
B9J08_000169	C2_05060C_A	NA	Ortho	3643451	Ortholog(s) have sulfiredoxin activity and role in cellular protein localization, cellular response to oxidative stress	-0.987178	1.34103e-05	-0.759033	0.000218598	-0.919152	2.07216e-05	-0.857167	6.16385e-05	-0.629021	0.00129844	-0.78914	0.000100321	0.130011	0.595237
B9J08_000170	C1_09400C_A	FTH1	Ortho	3634852	Ortholog(s) have role in endocytosis, iron ion transmembrane transport and fungal-type vacuole membrane localization	-1.3903	9.35819e-06	-0.912231	0.000494573	-1.98246	3.06532e-07	-1.2132	3.96631e-05	-0.735134	0.00300508	-1.80536	8.50529e-07	0.177098	0.57359
B9J08_000171	C2_04930C_A	CRK1	Ortho	3643414	Ortholog(s) have ATP binding, RNA polymerase II CTD heptapeptide repeat kinase activity, cyclin-dependent protein serine/threonine kinase activity, protein serine/threonine kinase activity	-0.59673	0.000697476	-0.300345	0.0565993	-0.41555	0.00808073	-0.567298	0.00116351	-0.270913	0.0884421	-0.386118	0.0128898	0.0294324	0.924112
B9J08_000172	C2_04940C_A	ITR1	Ortho	3643440	Ortholog(s) have myo-inositol transmembrane transporter activity, role in myo-inositol import across plasma membrane, myo-inositol transport and plasma membrane localization	0.269178	0.142313	0.303819	0.116681	-0.773314	0.000506636	0.0287056	0.889842	0.0633471	0.773814	-1.01379	5.72956e-05	-0.240472	0.386986
B9J08_000173	C2_04950C_A	CYT1	Ortho	3643441	Ortholog(s) have electron transporter, transferring electrons within CoQH2-cytochrome c reductase complex activity and role in mitochondrial electron transport, ubiquinol to cytochrome c	1.11626	4.09916e-06	0.8645	7.06601e-05	1.25152	9.78251e-07	0.860073	5.92472e-05	0.608312	0.0016948	0.995331	1.19403e-05	-0.256188	0.270711
B9J08_000174	CR_08340W_A	CYS3	Ortho	3642081	Ortholog(s) have cystathionine gamma-lyase activity, cysteine-S-conjugate beta-lyase activity	-0.797341	9.21799e-05	-0.596009	0.00148715	-0.647995	0.000476049	-0.597465	0.00120541	-0.396133	0.0226067	-0.448119	0.00761831	0.199876	0.3985
B9J08_000175	C3_01250W_A	PMC1	Ortho	3636627	Ortholog(s) have calcium transmembrane transporter activity, phosphorylative mechanism activity and role in calcium ion transport, cellular calcium ion homeostasis, transmembrane transport	-1.56452	3.82675e-07	-1.0752	1.96217e-05	-0.985927	2.32191e-05	-0.978827	3.93536e-05	-0.4895	0.0114422	-0.400231	0.0232506	0.585696	0.0242564
B9J08_000176	C3_00610W_A	NA	Ortho	3640578	Ortholog(s) have role in cytoplasm to vacuole transport by the Cvt pathway, intra-Golgi vesicle-mediated transport and Golgi transport complex localization	-0.0128923	0.919482	0.0357167	0.797353	0.0342042	0.781895	0.0115977	0.928594	0.0602067	0.657966	0.0586942	0.628623	0.02449	0.91897
B9J08_000177	C1_09660W_A	DOA1	BestHit	3634871	Ortholog(s) have role in proteasome regulatory particle assembly, ubiquitin-dependent protein catabolic process and cytosol, nucleus localization	-0.0882127	0.395689	-0.133367	0.21821	-0.277706	0.0107062	-0.200647	0.0590939	-0.245801	0.0303394	-0.39014	0.00103141	-0.112434	0.476421
B9J08_000178	C3_01420C_A	NA	Ortho	3636634	Has domain(s) with predicted sterol binding activity	0.171975	0.311949	0.303398	0.0912326	-0.0261797	0.890118	-0.104066	0.55983	0.0273569	0.897848	-0.302221	0.0759319	-0.276041	0.269816
B9J08_000179	C3_01430W_A	NA	Ortho	3636633	Ortholog of S. cerevisiae : RRT14, C. albicans SC5314 : C3_01430W_A, C. glabrata CBS138 : CAGL0G08778g, C. dubliniensis CD36 : Cd36_81360 and C. parapsilosis CDC317 : CPAR2_503790	0.462833	0.00666036	0.270302	0.105187	0.271262	0.0852502	0.3941	0.0180856	0.201569	0.232826	0.202529	0.194553	-0.0687335	0.81091
B9J08_000180	C3_01450C_A	MET18	Ortho	3636631	Ortholog(s) have role in protein maturation by iron-sulfur cluster transfer and CIA complex, nucleus localization	0.039278	0.679986	0.118918	0.209365	0.422546	0.000152006	0.0754354	0.415783	0.155076	0.109836	0.458703	8.22219e-05	0.0361574	0.828396
B9J08_000181	C3_01530C_A	CAS4	Ortho	3636568	Ortholog(s) have role in budding cell apical bud growth, cell budding, cell morphogenesis, regulation of establishment or maintenance of bipolar cell polarity regulating cell shape	-0.185701	0.0704909	-0.081799	0.457475	-0.0391633	0.708268	-0.125878	0.224573	-0.0219763	0.86179	0.0206594	0.853368	0.0598227	0.728783
B9J08_000182	C3_01520C_A	NA	Ortho	3636570	Ortholog(s) have role in cytoplasmic translation and cytoplasm localization	0.0646768	0.497521	-0.13247	0.178339	-0.108436	0.241273	0.097564	0.307146	-0.0995825	0.32975	-0.0755485	0.423002	0.0328872	0.8579
B9J08_000183	C3_01510W_A	NA	Ortho	3636571	Ortholog(s) have phosphatidate phosphatase activity, role in cellular lipid metabolic process and actin cortical patch localization	-0.431245	0.000349564	-0.457448	0.000308164	-0.43642	0.000264512	-0.217244	0.0351949	-0.243447	0.0261586	-0.222419	0.0283227	0.214001	0.132102
B9J08_000184	C3_01500C_A	BZZ1	Ortho	3636572	Ortholog(s) have enzyme activator activity, phospholipid binding activity and role in actin filament organization, actin nucleation, clathrin-dependent endocytosis, endocytosis, response to salt stress	-0.748137	7.36511e-07	-0.625525	6.69512e-06	-0.596253	4.65804e-06	-0.492891	4.94492e-05	-0.370279	0.000928742	-0.341007	0.000900876	0.255246	0.0518893
B9J08_000185	C3_01490W_A	RPS7A	Ortho	3636573	Ortholog(s) have role in ribosome biogenesis and small-subunit processome localization	0.430058	0.0917002	0.128798	0.650309	0.288152	0.248343	0.172709	0.509488	-0.12855	0.661392	0.0308037	0.914266	-0.257348	0.508863
B9J08_000186	C3_01480C_A	RKI1	Ortho	3636574	Ortholog(s) have ribose-5-phosphate isomerase activity and role in pentose-phosphate shunt, pyridoxine biosynthetic process	-0.338167	0.00435404	-0.203946	0.0738328	-0.192253	0.0747246	-0.514631	0.000185389	-0.38041	0.00312595	-0.368717	0.00217667	-0.176464	0.264515
B9J08_000187	C3_01470W_A	ARF3	Ortho	3636628	Has domain(s) with predicted GTP binding activity, role in intracellular protein transport, protein transport, small GTPase mediated signal transduction and intracellular anatomical structure localization	0.530779	0.000219297	0.528179	0.000338048	0.958543	5.39403e-07	0.185682	0.112657	0.183081	0.135977	0.613445	5.20083e-05	-0.345098	0.0463024
B9J08_000188	C3_01560W_A	NA	Ortho	3636669	Ortholog(s) have RNA helicase activity	0.69084	0.125544	0.646538	0.172743	1.31596	0.00678333	0.876431	0.0619054	0.832128	0.0897825	1.50155	0.00310643	0.18559	0.826047
B9J08_000189	C1_01450W_A	ABC1	Ortho	3640239	Ortholog(s) have ATPase activity, lipid binding, protein kinase activity	0.0564621	0.594866	0.256423	0.0218361	0.36583	0.00152566	-0.267792	0.0144893	-0.0678311	0.55802	0.041576	0.699012	-0.324254	0.0355741
B9J08_000190	C1_01460W_A	NA	Ortho	3640240	Ortholog(s) have role in endocytosis	-0.555504	4.51516e-05	-0.228241	0.0357529	-0.36921	0.00127497	-0.582911	3.48392e-05	-0.255649	0.0221085	-0.396618	0.000754922	-0.0274078	0.889799
B9J08_000192	C7_00570W_A	RPA135	Ortho	3637996	Ortholog(s) have RNA polymerase I activity, role in nucleolar large rRNA transcription by RNA polymerase I, transcription by RNA polymerase I and RNA polymerase I complex localization	-0.0454568	0.922736	0.0572802	0.914833	0.264087	0.53914	0.224793	0.621891	0.327529	0.496687	0.534337	0.208087	0.270249	0.708369
B9J08_000193	C3_03310C_A	NA	Ortho	3638363	Ortholog(s) have S-adenosylmethionine-dependent methyltransferase activity, protein methyltransferase activity, role in peptidyl-glutamine methylation, regulation of translation and eRF1 methyltransferase complex localization	-0.0040612	0.993398	0.415124	0.348191	0.179409	0.676244	-0.241538	0.581164	0.177647	0.711306	-0.0580676	0.900622	-0.237477	0.737001
B9J08_000194	C3_03300C_A	NA	Ortho	3638361	Ortholog(s) have pre-mRNA branch point binding activity, role in mRNA splicing, via spliceosome and commitment complex, cytosol, nucleus localization	-0.361583	0.0586503	-0.297635	0.133927	-0.648093	0.00218527	-0.0531518	0.796786	0.0107957	0.96803	-0.339662	0.0753374	0.308431	0.264626
B9J08_000195	C5_03690W_A	orf19.6681	BestHit	3646989	Protein of unknown function	-0.816551	6.62694e-07	-0.803241	1.3652e-06	-0.806604	4.84668e-07	-0.588574	1.92644e-05	-0.575264	4.11822e-05	-0.578627	1.73034e-05	0.227977	0.100507
B9J08_000196	C6_03900W_A	NUP82	Ortho	3640261	Ortholog(s) have role in mRNA export from nucleus, protein export from nucleus, protein import into nucleus, ribosomal large subunit export from nucleus, ribosomal small subunit export from nucleus	-0.352415	0.00143677	-0.393481	0.000850682	-0.466604	0.000114963	-0.227426	0.0247632	-0.268492	0.0134074	-0.341615	0.00169923	0.12499	0.388399
B9J08_000197	NA	NA	NA	NA	Ortholog of Debaryomyces hansenii CBS767 : DEHA2B11110g and Candida lusitaniae ATCC 42720 : CLUG_02771	0.835535	0.00513381	0.983627	0.00219013	0.92548	0.00222023	0.916871	0.00305022	1.06496	0.00154749	1.00682	0.00123575	0.0813357	0.88467
B9J08_000198	C6_03890C_A	SKI8	Ortho	3640294	Ortholog(s) have role in cellular protein-containing complex assembly, nuclear-transcribed mRNA catabolic process, 3'-5' exonucleolytic nonsense-mediated decay and nuclear-transcribed mRNA catabolic process, more	-0.300677	0.00325608	-0.335239	0.00203355	-0.353562	0.000845267	-0.0482714	0.621725	-0.0828334	0.416021	-0.101156	0.266858	0.252405	0.0623988
B9J08_000199	C6_03420W_A	NA	Ortho	3639235	Ortholog(s) have role in DNA replication initiation, chromosome segregation, establishment of mitotic sister chromatid cohesion, mitotic spindle assembly checkpoint and condensed nuclear chromosome kinetochore localization	0.370429	0.0725447	0.153716	0.493411	0.200971	0.32197	0.306859	0.139363	0.0901464	0.706887	0.137401	0.506649	-0.0635697	0.876179
B9J08_000200	C6_03450C_A	NAM2	Ortho	3640275	Ortholog(s) have leucine-tRNA ligase activity, pre-mRNA intronic binding activity, role in Group I intron splicing, leucyl-tRNA aminoacylation, mitochondrial translation and mitochondrion localization	1.11203	2.52244e-08	0.922385	2.74033e-07	1.42126	1.42087e-09	0.959158	1.28787e-07	0.769509	2.09312e-06	1.26838	5.11724e-09	-0.152875	0.265762
B9J08_000201	C6_03440W_A	NA	Ortho	3640274	Ortholog(s) have rRNA binding activity, role in RNA splicing, mitochondrial RNA processing, mitochondrial genome maintenance, positive regulation of rRNA processing, rRNA metabolic process and mitochondrion localization	0.275616	0.015429	0.222702	0.0546459	0.745393	3.45776e-06	0.267578	0.0194736	0.214664	0.0668787	0.737354	4.74177e-06	-0.0080385	0.973478
B9J08_000202	C2_03830W_A	NA	Ortho	3637399	Ortholog(s) have diphthine-ammonia ligase activity and role in peptidyl-diphthamide biosynthetic process from peptidyl-histidine	-0.112591	0.547441	-0.253931	0.185532	0.317622	0.0780131	-0.117792	0.535096	-0.259132	0.185482	0.312422	0.0818489	-0.00520062	0.988521
B9J08_000203	C2_03820C_A	RPS9B	Ortho	30515104	Ortholog(s) have structural constituent of ribosome activity and role in maturation of SSU-rRNA from tricistronic rRNA transcript (SSU-rRNA, 5.8S rRNA, LSU-rRNA), positive regulation of translational fidelity	0.61275	0.000964109	0.260332	0.118914	0.423283	0.011244	0.510753	0.00406767	0.158335	0.361591	0.321285	0.0455871	-0.101998	0.704094
B9J08_000204	C2_03800C_A	NA	Ortho	3637401	Ortholog(s) have SNARE binding activity, role in Golgi vesicle docking, Golgi vesicle transport and Golgi membrane localization	-0.502796	9.44506e-05	-0.438591	0.000464837	-0.68756	3.6996e-06	-0.236232	0.0243799	-0.172027	0.107694	-0.420996	0.000431045	0.266564	0.0684085
B9J08_000205	C3_02090C_A	NA	Ortho	3636661	Ortholog of C. albicans SC5314 : C3_02090C_A, C. dubliniensis CD36 : Cd36_82070, C. parapsilosis CDC317 : CPAR2_202790 and Candida tenuis NRRL Y-1498 : CANTEDRAFT_114065	-0.0947609	0.548607	0.0407463	0.826236	0.241349	0.111793	-0.326271	0.0401584	-0.190764	0.244091	0.00983913	0.956204	-0.23151	0.306773
B9J08_000206	C3_02080W_A	NA	Ortho	3636575	Has domain(s) with predicted role in endoplasmic reticulum to Golgi vesicle-mediated transport, intracellular protein transport and COPII vesicle coat localization	-0.512085	0.000166572	-0.41886	0.00125375	-0.466229	0.000316349	-0.51525	0.000183715	-0.422025	0.00149703	-0.469394	0.000320231	-0.00316509	0.988521
B9J08_000207	C3_02040C_A	NA	Ortho	3636579	Ortholog(s) have mRNA binding activity	0.406643	0.434415	0.198966	0.742734	1.45419	0.00624482	0.712207	0.181017	0.504531	0.387193	1.75976	0.00194029	0.305565	0.736757
B9J08_000208	C3_02030W_A	NA	Ortho	3636580	Ortholog(s) have serine-type endopeptidase activity, role in regulation of mitochondrion organization, signal peptide processing and mitochondrial inner membrane localization	0.774508	5.04045e-05	0.52325	0.00205132	1.18009	5.70585e-07	0.300263	0.0403754	0.0490046	0.773949	0.705842	9.35081e-05	-0.474245	0.028839
B9J08_000209	C7_03920C_A	RPP1B	Ortho	3643104	Ortholog(s) have structural constituent of ribosome activity, role in cytoplasmic translation and cytosolic large ribosomal subunit localization	0.94124	0.00111261	0.276569	0.279262	0.401448	0.0968556	0.653104	0.0129326	-0.0115671	0.972539	0.113312	0.651463	-0.288136	0.435687
B9J08_000210	C7_01430C_A	NA	Ortho	3636961	Ortholog of C. albicans SC5314 : C7_01430C_A, C. dubliniensis CD36 : Cd36_71260, C. parapsilosis CDC317 : CPAR2_702640 and Candida tenuis NRRL Y-1498 : CANTEDRAFT_116608	0.257176	0.0854852	0.0539409	0.755101	0.0498035	0.749036	-0.146619	0.331698	-0.349855	0.0320912	-0.353992	0.0212421	-0.403796	0.0649595
B9J08_000211	NA	NA	NA	NA	Protein of unknown function	-0.603225	0.00072524	-0.458739	0.00697616	-1.29136	4.97683e-07	-0.393785	0.0147988	-0.249299	0.123448	-1.08192	3.69794e-06	0.20944	0.351731
B9J08_000213	C4_03020W_A	MGM1	Ortho	3637934	Ortholog(s) have role in membrane fusion, mitochondrial fusion, mitochondrial genome maintenance, mitochondrion organization	-0.128919	0.115368	-0.0839015	0.333276	-0.104836	0.194373	-0.155377	0.0652626	-0.11036	0.207493	-0.131294	0.107093	-0.0264581	0.870921
B9J08_000214	C4_03030C_A	NAN1	Ortho	3637932	Ortholog(s) have U3 snoRNA binding activity and role in maturation of SSU-rRNA from tricistronic rRNA transcript (SSU-rRNA, 5.8S rRNA, LSU-rRNA), positive regulation of transcription by RNA polymerase I	0.567701	0.196164	0.594614	0.198218	0.962313	0.0323681	0.266403	0.558591	0.293315	0.552412	0.661014	0.125373	-0.301298	0.680226
B9J08_000215	C4_03040W_A	NA	Ortho	30515253	Ortholog(s) have DNA-directed 5'-3' RNA polymerase activity, RNA polymerase I activity, RNA polymerase II activity, RNA polymerase III activity, RNA-directed 5'-3' RNA polymerase activity, zinc ion binding activity	-0.165623	0.399624	0.0483107	0.838067	0.643168	0.00247707	0.0364763	0.868177	0.25041	0.23088	0.845267	0.000311286	0.202099	0.500443
B9J08_000216	C4_03050C_A	NA	Ortho	3637930	Ortholog(s) have carboxypeptidase activity, role in nitrogen compound metabolic process, proteolysis involved in cellular protein catabolic process and fungal-type vacuole lumen localization	-0.132079	0.223574	-0.0375628	0.766276	0.297759	0.00942921	0.0265962	0.825561	0.121112	0.305289	0.456435	0.000446522	0.158675	0.330165
B9J08_000217	C7_03790W_A	MRP7	Ortho	3643118	Ortholog(s) have structural constituent of ribosome activity and mitochondrial large ribosomal subunit localization	1.38147	2.12821e-07	1.04861	5.3213e-06	1.81465	8.84332e-09	1.41337	2.19821e-07	1.08051	6.14448e-06	1.84655	1.03205e-08	0.0318976	0.914879
B9J08_000220	C3_03110W_A	NA	Ortho	3638400	Ortholog(s) have role in nucleobase-containing compound transport, regulation of fungal-type cell wall organization, regulation of phospholipid translocation and plasma membrane localization	-0.341237	0.00933524	-0.595253	0.000213116	-0.385388	0.00390057	-0.0939475	0.458714	-0.347963	0.0125446	-0.138098	0.255958	0.24729	0.166014
B9J08_000221	NA	NA	NA	NA	Protein of unknown function	1.28513	2.59927e-06	1.07972	2.11736e-05	0.0168112	0.929734	0.696853	0.0006688	0.491447	0.0107584	-0.571461	0.00273637	-0.588273	0.0246665
B9J08_000222	C7_00470C_A	PEL1	Ortho	3637989	Ortholog(s) have CDP-diacylglycerol-glycerol-3-phosphate 3-phosphatidyltransferase activity, role in cardiolipin biosynthetic process and mitochondrial membrane, mitochondrion localization	0.45327	0.0108224	0.288965	0.101463	-0.190562	0.249851	0.456104	0.0113882	0.291798	0.104071	-0.187728	0.257916	0.00283337	0.991649
B9J08_000223	C6_04450W_A	NA	Ortho	3645982	Has domain(s) with predicted GTP binding activity	0.32567	0.00448242	0.0724261	0.528531	0.28083	0.0105737	0.426388	0.00067858	0.173144	0.123786	0.381548	0.00133767	0.100718	0.536059
B9J08_000224	C7_00460W_A	NA	Ortho	3637990	Ortholog of S. cerevisiae : YCL002C, C. albicans SC5314 : C7_00460W_A, C. dubliniensis CD36 : Cd36_70180, C. parapsilosis CDC317 : CPAR2_805360 and Candida tenuis NRRL Y-1498 : cten_CGOB_00114	-0.379491	0.0730077	-0.0609692	0.807313	0.0779459	0.71563	-0.150793	0.489239	0.167729	0.471532	0.306644	0.137681	0.228698	0.473936
B9J08_000225	C7_00450C_A	NA	Ortho	3637991	Ortholog(s) have methylated histone binding activity	-0.0857959	0.569404	-0.0770168	0.640745	-0.086264	0.560752	0.085586	0.579309	0.0943651	0.571614	0.0851179	0.571153	0.171382	0.445848
B9J08_000226	C7_00440C_A	GBP2	Ortho	3637992	Ortholog(s) have chromatin binding, mRNA binding, single-stranded telomeric DNA binding activity and role in nuclear mRNA surveillance, poly(A)+ mRNA export from nucleus, telomere maintenance	0.209819	0.164825	0.00315658	0.987797	-0.00824009	0.962455	0.207923	0.177219	0.00126044	0.995797	-0.0101362	0.95458	-0.00189614	0.993839
B9J08_000227	C7_00420C_A	NA	Ortho	3638032	Ortholog of S. cerevisiae : YCL012C, C. albicans SC5314 : C7_00420C_A, C. dubliniensis CD36 : Cd36_65270, C. parapsilosis CDC317 : CPAR2_805430 and Candida tenuis NRRL Y-1498 : CANTEDRAFT_96597	-0.272136	0.0342158	-0.266041	0.0475968	0.0166961	0.904412	-0.0844834	0.517522	-0.0783885	0.582625	0.204349	0.100378	0.187653	0.310727
B9J08_000228	C7_00410C_A	NA	Ortho	3638033	Ortholog(s) have Rho guanyl-nucleotide exchange factor activity, role in axial cellular bud site selection, cytogamy, positive regulation of GTPase activity and cellular bud neck, cellular bud neck contractile ring localization	0.388199	0.0189603	0.352194	0.0389349	0.154807	0.324255	0.443794	0.00976959	0.407789	0.0206083	0.210402	0.181387	0.0555949	0.85799
B9J08_000229	C7_00400W_A	LEU2	Ortho	3638034	Ortholog(s) have 3-isopropylmalate dehydrogenase activity, role in glyoxylate cycle, leucine biosynthetic process and cytosol localization	-0.0965212	0.547441	-0.250533	0.128291	0.710957	0.000187089	0.125661	0.434542	-0.0283516	0.885553	0.933139	1.85305e-05	0.222182	0.340986
B9J08_000230	C7_00390W_A	SPL1	Ortho	3638035	Ortholog(s) have cysteine desulfurase activity	0.0694541	0.527919	-0.103135	0.367884	-0.0850693	0.428976	0.100664	0.359728	-0.0719248	0.555072	-0.0538593	0.630202	0.03121	0.884305
B9J08_000231	C7_00380W_A	NA	Ortho	3638036	Ortholog(s) have S-adenosyl-L-methionine transmembrane transporter activity, role in S-adenosyl-L-methionine transport and mitochondrion localization	0.205134	0.198833	0.0478177	0.8044	0.693244	0.000296592	0.24543	0.132356	0.0881139	0.635823	0.733541	0.000196501	0.0402962	0.897174
B9J08_000232	C7_00370W_A	DCC1	Ortho	3638037	Ortholog(s) have role in maintenance of DNA trinucleotide repeats, mitotic sister chromatid cohesion and Ctf18 RFC-like complex localization	-0.0919188	0.663234	0.0192009	0.940502	0.0892123	0.662752	-0.0632277	0.770615	0.047892	0.847706	0.117903	0.563194	0.0286911	0.948908
B9J08_000233	CR_06120W_A	RPL7	Ortho	6335362	Ortholog(s) have rRNA primary transcript binding activity	-0.193834	0.699353	-0.302509	0.566247	-0.0239595	0.965413	0.228109	0.654924	0.119434	0.842738	0.397983	0.407837	0.421943	0.57599
B9J08_000234	CR_06110C_A	RFX1	Ortho	3644844	Ortholog(s) have DNA-binding transcription activator activity, RNA polymerase II-specific, RNA polymerase II cis-regulatory region sequence-specific DNA binding activity	-0.0598264	0.763801	-0.08983	0.671113	-0.12336	0.51162	-0.117863	0.543873	-0.147867	0.476773	-0.181397	0.324103	-0.058037	0.874361
B9J08_000235	CR_06090W_A	NA	Ortho	6335359	Ortholog(s) have protein kinase activator activity	-0.182974	0.248525	0.0787135	0.659887	0.231626	0.137396	-0.163013	0.31436	0.0986743	0.582625	0.251587	0.108276	0.0199608	0.955825
B9J08_000236	CR_06080W_A	SIS1	Ortho	3644841	Ortholog(s) have misfolded protein binding activity	0.357014	0.00277044	0.450429	0.000649007	-0.220609	0.0413618	0.371223	0.00233012	0.464639	0.000639719	-0.206399	0.0549441	0.0142094	0.953025
B9J08_000237	C1_13540W_A	GUP1	Ortho	3636171	Ortholog(s) have O-acyltransferase activity, role in GPI anchor biosynthetic process, glycerol catabolic process, glycerol transport and endoplasmic reticulum, plasma membrane localization	-0.234427	0.0120612	-0.0330464	0.744825	-0.27994	0.00362253	-0.243008	0.0106766	-0.0416271	0.683688	-0.288521	0.00304885	-0.00858075	0.966281
B9J08_000238	C1_10780C_A	HNT1	Ortho	3644441	Ortholog(s) have adenosine 5'-monophosphoramidase activity and role in nucleotide metabolic process, response to zinc ion	-0.510045	0.00298311	-0.470869	0.00672379	-0.794886	6.60534e-05	-0.503326	0.00362765	-0.46415	0.00854952	-0.788167	8.21518e-05	0.00671884	0.985683
B9J08_000239	C1_10770W_A	SFT2	Ortho	3644442	Ortholog(s) have role in retrograde transport, endosome to Golgi and Golgi membrane, Golgi trans cisterna localization	-0.310421	0.00274429	-0.338219	0.00200258	-0.488851	5.32815e-05	-0.351912	0.00117494	-0.37971	0.00104546	-0.530342	2.82148e-05	-0.0414912	0.801318
B9J08_000240	C1_10910C_A	NA	Ortho	3644445	Ortholog(s) have role in double-strand break repair via homologous recombination, intra-S DNA damage checkpoint, mitotic sister chromatid cohesion and positive regulation of protein sumoylation, more	-0.25737	0.016947	-0.493796	0.000230768	-0.629772	1.3096e-05	-0.04462	0.684944	-0.281045	0.0154207	-0.417021	0.000621574	0.21275	0.153934
B9J08_000241	C1_10920W_A	NA	Ortho	3644433	Ortholog(s) have RNA polymerase III type 1 promoter sequence-specific DNA binding, RNA polymerase III type 2 promoter sequence-specific DNA binding activity	0.0192997	0.875542	-0.20571	0.0873306	-0.341241	0.00536149	0.131338	0.256133	-0.0936721	0.460011	-0.229203	0.0468269	0.112038	0.524079
B9J08_000242	C1_10930C_A	UBA4	Ortho	3644432	Ortholog(s) have URM1 activating enzyme activity, nitrate reductase (NADPH) activity, protein adenylyltransferase activity, sulfurtransferase activity, thiosulfate sulfurtransferase activity	-0.407269	0.00255717	-0.632733	0.000101985	-0.649816	4.34414e-05	-0.108012	0.381781	-0.333476	0.0144408	-0.350559	0.0069769	0.299257	0.086841
B9J08_000243	C1_10940C_A	ERP5	Ortho	30515046	Has domain(s) with predicted role in transport and integral component of membrane localization	-0.0986007	0.401772	0.169547	0.164979	0.23086	0.0493554	-0.238582	0.048106	0.0295651	0.838805	0.0908786	0.436837	-0.139982	0.430491
B9J08_000244	C5_00750C_A	orf19.577	BestHit	3644121	Has domain(s) with predicted phosphoprotein phosphatase activity	0.0907806	0.543736	-0.282437	0.0698952	-0.31429	0.0348186	0.213448	0.149884	-0.15977	0.317101	-0.191623	0.18738	0.122667	0.594137
B9J08_000245	C1_10970W_A	NA	Ortho	3644427	Ortholog(s) have RNA binding activity and role in rRNA processing	-0.363283	0.2509	-0.295673	0.383098	-0.502408	0.113144	-0.241085	0.46165	-0.173475	0.636108	-0.38021	0.228244	0.122198	0.835085
B9J08_000246	NA	NA	NA	NA	Ortholog of S. cerevisiae : RTC5, C. glabrata CBS138 : CAGL0L11616g, C. parapsilosis CDC317 : CPAR2_803280, Candida tenuis NRRL Y-1498 : cten_CGOB_00108 and Debaryomyces hansenii CBS767 : DEHA2G15092g	-0.229198	0.034961	-0.264581	0.0221813	-0.592926	3.18087e-05	-0.115033	0.287438	-0.150416	0.185482	-0.478762	0.000248478	0.114164	0.482624
B9J08_000247	C1_10960W_A	NA	Ortho	30515047	Ortholog(s) have inositol phosphoceramide synthase regulator activity, role in inositol phosphoceramide metabolic process and inositol phosphoceramide synthase complex, integral component of Golgi membrane localization	-0.589412	0.000145566	-0.440903	0.00218013	-0.568831	0.000167953	-0.511628	0.000564484	-0.363119	0.00935906	-0.491048	0.000638197	0.0777835	0.704094
B9J08_000248	C1_10950C_A	NA	Ortho	3644428	Ortholog(s) have protein kinase activity	-0.806108	0.00450516	-0.745447	0.00972627	-0.50314	0.0507435	-0.187214	0.488341	-0.126553	0.676649	0.115753	0.668433	0.618894	0.0985273
B9J08_000249	NA	NA	NA	NA	Protein of unknown function	0.247175	0.700248	-0.0202569	0.980821	-0.264265	0.687138	0.984745	0.137278	0.717313	0.328109	0.473305	0.490522	0.73757	0.470072
B9J08_000250	C1_10990C_A	RTG3	Ortho	3644423	Ortholog(s) have DNA-binding transcription factor activity, RNA polymerase II-specific, RNA polymerase II transcription factor binding activity	0.26437	0.00967901	0.36291	0.00148881	0.306902	0.00333442	0.134422	0.165581	0.232962	0.0268243	0.176954	0.0640552	-0.129948	0.369303
B9J08_000251	C1_10820C_A	NA	Ortho	3644435	Ortholog(s) have aminopeptidase activity, metalloaminopeptidase activity, role in chaperone-mediated protein folding, proteolysis and extracellular region, fungal-type vacuole lumen localization	0.200871	0.0230167	0.12455	0.162581	0.0547402	0.524172	0.137551	0.1132	0.0612306	0.524426	-0.0085796	0.928615	-0.0633198	0.648386
B9J08_000252	C1_10830W_A	BIG1	Ortho	3644434	Ortholog(s) have role in fungal-type cell wall biogenesis and integral component of endoplasmic reticulum membrane localization	-0.61257	9.44009e-05	-0.152684	0.226405	0.202752	0.0891719	-0.482481	0.000849434	-0.0225947	0.880803	0.332842	0.00895813	0.130089	0.479836
B9J08_000253	C1_10840C_A	NA	Ortho	3644452	Ortholog(s) have role in retrograde transport, endosome to Golgi and cytoplasm, late endosome localization	0.0974389	0.377378	0.0138029	0.920295	-0.0201693	0.86835	0.250613	0.0295276	0.166977	0.155689	0.133005	0.221639	0.153174	0.353501
B9J08_000254	C1_10870W_A	RPS17B	Ortho	30515044	Ortholog(s) have role in ribosomal small subunit assembly	0.523817	0.0760233	0.0407361	0.910672	0.22215	0.445911	0.28256	0.341105	-0.200521	0.542132	-0.0191071	0.95537	-0.241257	0.602051
B9J08_000255	C1_10860C_A	ADA2	Ortho	3644450	Ortholog(s) have chromatin binding, histone acetyltransferase activity, phosphatidylserine binding, transcription coactivator activity	-0.0393596	0.769331	0.0943421	0.489251	0.198687	0.109114	-0.00654203	0.961329	0.12716	0.352057	0.231505	0.0641622	0.0328175	0.891389
B9J08_000256	C1_10890C_A	NA	Ortho	3644447	Ortholog of C. albicans SC5314 : C1_10890C_A, C. dubliniensis CD36 : Cd36_10220, C. parapsilosis CDC317 : CPAR2_210530 and Candida tenuis NRRL Y-1498 : CANTEDRAFT_105553	0.529332	1.83736e-05	0.268112	0.00694854	0.464827	5.0927e-05	0.526474	2.35662e-05	0.265253	0.0085894	0.461968	6.14428e-05	-0.0028586	0.987807
B9J08_000257	C1_10880W_A	NA	Ortho	3644449	Ortholog(s) have U3 snoRNA binding activity	0.274731	0.493357	0.136952	0.766465	0.719454	0.0668887	0.531277	0.189891	0.393497	0.369801	0.976	0.0176747	0.256546	0.704328
B9J08_000258	C1_08620W_A	CTR2	Ortho	3648427	Ortholog(s) have copper ion transmembrane transporter activity and role in cellular copper ion homeostasis, copper ion import, protein maturation by copper ion transfer	-0.341064	0.00998811	-0.165053	0.203203	0.0457542	0.720073	-0.535528	0.000423972	-0.359517	0.0104494	-0.14871	0.22153	-0.194464	0.282553
B9J08_000259	C1_08610C_A	orf19.409	BestHit	3646512	Protein of unknown function	0.357768	0.00778274	0.624797	0.000153018	1.01047	6.62649e-07	0.137133	0.278736	0.404162	0.0051792	0.789839	9.22136e-06	-0.220635	0.22647
B9J08_000260	C1_08600C_A	GCD6	Ortho	3646510	Ortholog(s) have guanyl-nucleotide exchange factor activity, translation initiation factor activity and role in cytoplasmic translational initiation, regulation of translational initiation	-0.191453	0.0839768	-0.122762	0.29198	-0.198599	0.0718059	-0.0433126	0.714771	0.025379	0.853261	-0.0504581	0.661033	0.14814	0.373779
B9J08_000261	C1_08590C_A	ERG1	Ortho	3646509	Ortholog(s) have drug binding, squalene monooxygenase activity, role in ergosterol biosynthetic process and endoplasmic reticulum, lipid droplet localization	-3.14463	5.59021e-09	-2.81593	2.84265e-08	-2.89351	5.73731e-09	-2.80374	2.09919e-08	-2.47504	1.10881e-07	-2.55263	2.27999e-08	0.340889	0.265762
B9J08_000262	C1_08580C_A	VCX1	Ortho	3646508	Ortholog(s) have calcium:proton antiporter activity, potassium:proton antiporter activity and role in calcium ion transport, cellular calcium ion homeostasis, transmembrane transport	-0.466176	0.000154759	-0.197736	0.0566031	-0.19663	0.0455828	-0.584697	2.3939e-05	-0.316256	0.00536379	-0.315151	0.00328036	-0.11852	0.425947
B9J08_000263	C1_08570C_A	PCL2	Ortho	3646501	Ortholog(s) have cyclin-dependent protein serine/threonine kinase regulator activity	0.471713	0.0810529	1.32811	0.000196822	2.19891	9.92788e-07	-0.571231	0.0356449	0.285163	0.299222	1.15596	0.000267779	-1.04294	0.0140174
B9J08_000264	C1_08560W_A	TCP1	Ortho	3646499	Ortholog(s) have unfolded protein binding activity, role in protein folding and chaperonin-containing T-complex localization	0.267018	0.00273396	0.281486	0.00247332	0.372241	0.000155982	0.172467	0.0369937	0.186935	0.0321442	0.27769	0.00188263	-0.0945509	0.436575
B9J08_000266	NA	NA	NA	NA	Protein of unknown function	-0.327782	0.0499419	-0.434219	0.0167183	-0.549884	0.00257579	-0.205609	0.219529	-0.312046	0.0799092	-0.427711	0.0136391	0.122173	0.647272
B9J08_000267	C5_03650C_A	orf19.6678	BestHit	3646986	Protein of unknown function	-0.631984	0.000506122	-0.533603	0.00253593	-0.820013	4.20897e-05	-0.53206	0.00217437	-0.43368	0.0112894	-0.720089	0.000153972	0.0999237	0.691844
B9J08_000268	C1_08550C_A	GCF1	Ortho	3646498	Ortholog of C. albicans SC5314 : C1_08550C_A/GCF1, C. dubliniensis CD36 : Cd36_08060, C. parapsilosis CDC317 : CPAR2_210440/GCF1 and Candida tenuis NRRL Y-1498 : CANTEDRAFT_114137	0.328136	0.00160258	0.474119	0.000103238	0.546354	1.48153e-05	0.221542	0.0209003	0.367525	0.00115546	0.43976	0.000130396	-0.106594	0.443995
B9J08_000269	C1_08450C_A	CDC42	Ortho	3646488	Ortholog(s) have GTPase activity, protein serine/threonine kinase activator activity	-0.526775	6.30006e-06	-0.30607	0.00121164	-0.214829	0.00946492	-0.536972	7.01266e-06	-0.316267	0.00119374	-0.225026	0.00736338	-0.010197	0.953129
B9J08_000270	C1_08460C_A	UPC2	Ortho	3646489	Ortholog(s) have DNA-binding transcription activator activity, RNA polymerase II-specific, RNA polymerase II cis-regulatory region sequence-specific DNA binding activity	-0.838953	0.000208419	-0.761803	0.000669724	-0.96379	5.16328e-05	-0.512632	0.00863829	-0.435482	0.0275659	-0.637469	0.00173863	0.326321	0.210652
B9J08_000271	C1_08470W_A	NA	Ortho	3646490	Ortholog(s) have role in mitochondrial respiratory chain complex III assembly and integral component of mitochondrial membrane, mitochondrion localization	-0.0771751	0.459561	-0.175388	0.106487	0.237147	0.02424	0.0622883	0.565123	-0.0359245	0.773038	0.37661	0.00130573	0.139463	0.37034
B9J08_000272	C1_08480C_A	APS3	Ortho	3646491	Ortholog(s) have role in Golgi to vacuole transport, protein targeting to vacuole and AP-3 adaptor complex localization	-0.313406	0.0535082	-0.0834226	0.641464	-0.197814	0.20828	-0.0865316	0.610307	0.143452	0.416449	0.0290607	0.870521	0.226875	0.340986
B9J08_000273	C1_08490W_A	NA	Ortho	3646492	Ortholog(s) have kynureninase activity and role in 'de novo' NAD biosynthetic process from tryptophan	0.27958	0.0257763	0.0605228	0.659286	0.253937	0.0386652	0.253024	0.0435522	0.0339675	0.819513	0.227382	0.0611856	-0.0265553	0.913839
B9J08_000274	C1_08500C_A	ENO1	Ortho	3646493	Ortholog(s) have melatonin binding, phosphopyruvate hydratase activity and role in carbon utilization, glycolytic process, regulation of vacuole fusion, non-autophagic	0.462878	0.00138345	0.52203	0.000737493	0.399775	0.0035734	0.322053	0.0161253	0.381204	0.00827394	0.258949	0.0420946	-0.140825	0.465169
B9J08_000275	C7_04020C_A	PRE5	Ortho	3643111	Ortholog(s) have role in proteasomal ubiquitin-independent protein catabolic process, proteasome-mediated ubiquitin-dependent protein catabolic process	0.0633968	0.547289	-0.0197127	0.875313	0.162339	0.110363	-0.0253647	0.822019	-0.108474	0.329822	0.0735776	0.475929	-0.0887615	0.584031
B9J08_000276	C7_04010W_A	SSQ1	Ortho	3643112	Ortholog(s) have ATPase activity, unfolded protein binding activity	0.634126	1.48739e-05	0.711034	8.12138e-06	0.754966	1.94365e-06	0.532515	8.94465e-05	0.609424	4.57783e-05	0.653356	1.00126e-05	-0.10161	0.525111
B9J08_000277	C7_04000W_A	NA	Ortho	3643114	Ortholog of C. albicans SC5314 : C7_04000W_A, C. dubliniensis CD36 : Cd36_73670, C. parapsilosis CDC317 : CPAR2_702370 and Candida tenuis NRRL Y-1498 : CANTEDRAFT_119320	0.183894	0.137038	0.109512	0.410246	-0.0740136	0.556012	0.0794182	0.539138	0.00503681	0.976665	-0.178489	0.146582	-0.104476	0.593952
B9J08_000278	C7_03990C_A	NA	Ortho	3643115	Ortholog(s) have RNA binding activity and role in tRNA modification	0.519734	0.00938004	0.466544	0.0224326	0.650714	0.00183008	0.34169	0.0733991	0.288501	0.147183	0.472671	0.0146771	-0.178043	0.542788
B9J08_000279	C7_03980W_A	NA	Ortho	3643116	Ortholog(s) have ER membrane protein complex localization	-0.246384	0.1813	-0.179035	0.363821	-0.0247459	0.904408	-0.206386	0.273552	-0.139037	0.502581	0.0152516	0.94245	0.0399975	0.914247
B9J08_000280	C7_03970C_A	NA	Ortho	3643117	Ortholog of C. albicans SC5314 : C7_03970C_A, C. dubliniensis CD36 : Cd36_73640, C. parapsilosis CDC317 : CPAR2_702340 and Candida tenuis NRRL Y-1498 : CANTEDRAFT_112965	0.0400231	0.763711	0.0482903	0.737933	-0.160493	0.192567	0.0533607	0.687856	0.0616279	0.670658	-0.147155	0.233073	0.0133376	0.964292
B9J08_000281	C7_03960C_A	UME1	Ortho	3643101	Ortholog of C. albicans SC5314 : C7_03960C_A/UME1, C. dubliniensis CD36 : Cd36_73630, C. parapsilosis CDC317 : CPAR2_805330 and Candida tenuis NRRL Y-1498 : CANTEDRAFT_119330	-0.222323	0.0151248	0.0516275	0.59127	-0.0734446	0.396387	-0.10447	0.240234	0.16948	0.0707355	0.0444083	0.623369	0.117853	0.369303
B9J08_000282	C1_03250C_A	SPP1	Ortho	3636897	Ortholog(s) have chromatin binding, histone methyltransferase activity (H3-K4 specific), methylated histone binding activity	-0.708489	0.00012824	-0.460835	0.00513495	-0.171146	0.22447	-0.475587	0.00361527	-0.227933	0.141088	0.0617552	0.681559	0.232902	0.267189
B9J08_000283	C1_03240W_A	NA	Ortho	3636895	Ortholog of C. albicans SC5314 : C1_03240W_A, C. dubliniensis CD36 : Cd36_03040, C. parapsilosis CDC317 : CPAR2_108610, Debaryomyces hansenii CBS767 : DEHA2G16500g and Pichia stipitis Pignal : PICST_32835	-0.272562	0.00693556	-0.305435	0.0044304	-0.341738	0.00127299	-0.237567	0.0167523	-0.270441	0.0108106	-0.306743	0.00298311	0.0349946	0.842192
B9J08_000284	CR_04640W_A	DIT1	Ortho	3648147	Ortholog(s) have catalytic activity and role in ascospore wall assembly	0.129125	0.383051	0.0869635	0.594493	-0.644506	0.000332408	-0.0333711	0.838415	-0.0755321	0.659495	-0.807002	4.9349e-05	-0.162496	0.471792
B9J08_000285	C3_04550C_A	CMK1	Ortho	3635263	Ortholog(s) have protein serine/threonine kinase activity, role in peptidyl-serine phosphorylation and cytoplasm, nucleus localization	-0.195144	0.0519376	-0.108674	0.298921	-0.521641	5.35998e-05	-0.442048	0.000326693	-0.355578	0.00276948	-0.768545	1.42726e-06	-0.246904	0.0874076
B9J08_000286	C3_04560W_A	MAK21	Ortho	3635147	Ortholog(s) have role in ribosomal large subunit assembly, ribosomal large subunit biogenesis and Noc1p-Noc2p complex, nucleolus, preribosome, large subunit precursor localization	0.587355	0.0168167	0.367839	0.133793	0.0365726	0.887626	0.584251	0.0186522	0.364735	0.143526	0.0334684	0.898366	-0.00310419	0.993446
B9J08_000287	C3_04480C_A	RAS2	Ortho	3635211	Has domain(s) with predicted GTP binding, GTPase activity, role in protein transport, signal transduction, small GTPase mediated signal transduction and intracellular anatomical structure, membrane localization	0.286947	0.275735	0.0696405	0.826771	0.182481	0.490684	0.0251086	0.930306	-0.192198	0.517183	-0.0793577	0.781042	-0.261839	0.521852
B9J08_000288	C3_04470W_A	PKC1	Ortho	3635210	Ortholog(s) have protein kinase C activity	0.222795	0.0370473	0.168179	0.124987	0.0110092	0.924507	0.135188	0.202245	0.0805723	0.490079	-0.0765974	0.466743	-0.0876066	0.595294
B9J08_000289	C3_04460W_A	NA	Ortho	3635208	Ortholog(s) have role in positive regulation of TORC1 signaling and Seh1-associated complex, extrinsic component of fungal-type vacuolar membrane localization	0.107004	0.205646	0.145848	0.102886	-0.244796	0.00694717	0.139124	0.108648	0.177969	0.0536706	-0.212676	0.0165346	0.0321203	0.841083
B9J08_000290	C5_02840C_A	HSL1	Ortho	3637810	Ortholog(s) have protein kinase activity, protein serine/threonine kinase activity	0.451615	0.00858715	0.592298	0.00181518	1.1076	3.43833e-06	0.169253	0.296559	0.309937	0.0708103	0.825237	6.72581e-05	-0.282361	0.227007
B9J08_000291	C1_08540C_A	NA	Ortho	3646497	Ortholog(s) have kinase activity, protein kinase activity, protein serine/threonine kinase activity, protein serine/threonine kinase inhibitor activity	-0.235513	0.0236376	-0.0911427	0.394882	-0.163857	0.0999722	-0.249254	0.0189496	-0.104884	0.335357	-0.177598	0.0760042	-0.0137409	0.95094
B9J08_000292	C1_08530W_A	NA	Ortho	3646496	Ortholog of C. albicans SC5314 : C1_08530W_A, C. dubliniensis CD36 : Cd36_08040, C. parapsilosis CDC317 : CPAR2_207180 and Candida tenuis NRRL Y-1498 : CANTEDRAFT_114140	0.169022	0.0320404	0.380524	0.000163318	0.086502	0.25288	0.104732	0.179061	0.316234	0.000980046	0.0222118	0.790477	-0.0642903	0.596331
B9J08_000293	C1_08520C_A	NA	Ortho	3646495	Ortholog(s) have structural constituent of ribosome activity and mitochondrial large ribosomal subunit localization	0.751581	0.000115612	0.669877	0.000473438	0.976185	7.53636e-06	0.561819	0.00143745	0.480116	0.0062993	0.786424	6.69309e-05	-0.189761	0.417221
B9J08_000294	C1_08510W_A	EAF6	Ortho	3646494	Ortholog(s) have role in DNA repair, histone acetylation and NuA3 histone acetyltransferase complex, NuA3a histone acetyltransferase complex, NuA3b histone acetyltransferase complex, NuA4 histone acetyltransferase complex localization	-0.35028	0.00598254	-0.410907	0.00276625	-0.333983	0.007403	-0.122833	0.305756	-0.18346	0.146206	-0.106536	0.362798	0.227447	0.181247
B9J08_000295	C4_04300C_A	NA	Ortho	3646843	Ortholog of C. albicans SC5314 : C4_04300C_A, C. dubliniensis CD36 : Cd36_43970, C. parapsilosis CDC317 : CPAR2_401720 and Candida tenuis NRRL Y-1498 : CANTEDRAFT_102588	-0.148341	0.324756	-0.236244	0.137314	-0.139058	0.351705	-0.012033	0.941987	-0.0999358	0.559956	-0.00275008	0.988219	0.136308	0.565556
B9J08_000296	C4_04290W_A	SEC15	Ortho	3646845	Ortholog(s) have Rab GTPase binding activity, role in Golgi to plasma membrane transport, exocytosis and cellular bud neck, cellular bud tip, exocyst, incipient cellular bud site localization	-0.237981	0.00458026	-0.118488	0.140351	-0.0989269	0.189612	-0.149736	0.0577826	-0.0302425	0.738362	-0.0106813	0.901322	0.0882456	0.451077
B9J08_000297	C4_04280C_A	NA	Ortho	3646846	Ortholog(s) have protein-macromolecule adaptor activity and role in vesicle-mediated transport	-0.594997	0.00150449	-0.389124	0.0273009	-0.391053	0.0194194	-0.446881	0.0112901	-0.241008	0.165593	-0.242937	0.132122	0.148116	0.557772
B9J08_000298	C4_04270W_A	NA	Ortho	3646847	Ortholog(s) have ureidoglycolate lyase activity	0.067193	0.621186	0.0024378	0.989067	0.0666291	0.617171	0.0490246	0.727339	-0.0157306	0.927065	0.0484607	0.72678	-0.0181684	0.95094
B9J08_000299	C4_04260C_A	FZO1	Ortho	3646848	Ortholog(s) have GTPase activity, role in mitochondrial fusion and integral component of mitochondrial outer membrane, mitochondrial inner membrane localization	0.247848	0.055183	0.38253	0.00755678	0.856356	4.52485e-06	0.236015	0.0712455	0.370697	0.010367	0.844522	6.3896e-06	-0.0118335	0.968258
B9J08_000300	C4_04260C_A	FZO1	BestHit	3646848	Protein of unknown function	0.664992	6.84611e-05	0.486216	0.00141127	0.889486	3.12597e-06	0.435481	0.00253751	0.256705	0.0612012	0.659975	6.64063e-05	-0.229511	0.217196
B9J08_000301	C4_04250W_A	NA	Ortho	3646855	Has domain(s) with predicted transmembrane transporter activity, role in transmembrane transport and integral component of membrane localization	-0.329762	0.00780863	-0.278125	0.0262443	-0.157705	0.164629	-0.30982	0.012366	-0.258183	0.0403688	-0.137763	0.224865	0.0199419	0.935901
B9J08_000302	C4_03930C_A	NA	Ortho	30515262	Ortholog(s) have 7S RNA binding activity, role in SRP-dependent cotranslational protein targeting to membrane, translocation and signal recognition particle, endoplasmic reticulum targeting localization	-0.457708	0.00173458	-0.3933	0.00659216	-0.292259	0.0251523	-0.275944	0.0384083	-0.211535	0.124021	-0.110494	0.38604	0.181765	0.338492
B9J08_000303	C4_03920W_A	NA	Ortho	3648314	Ortholog(s) have clathrin binding activity, role in clathrin-dependent endocytosis, histone H2B ubiquitination and Dsc E3 ubiquitin ligase complex, clathrin-coated vesicle localization	-0.22393	0.0262455	-0.24342	0.021894	-0.529586	4.06421e-05	-0.0526035	0.609893	-0.0720929	0.510866	-0.358259	0.00130523	0.171327	0.226904
B9J08_000306	C4_03900C_A	RAM1	Ortho	3647859	Ortholog(s) have protein farnesyltransferase activity, role in protein farnesylation and protein farnesyltransferase complex localization	-0.0899331	0.233659	-0.0988	0.214405	-0.0233093	0.770304	-0.173481	0.0288542	-0.182348	0.0290273	-0.106858	0.154573	-0.0835483	0.472089
B9J08_000307	C4_03890W_A	PTP2	Ortho	3647858	Ortholog(s) have MAP kinase tyrosine phosphatase activity, protein tyrosine phosphatase activity	0.269532	0.153183	0.0554142	0.806771	-0.119492	0.532118	0.773709	0.000700059	0.559592	0.00972351	0.384685	0.0448922	0.504177	0.0700079
B9J08_000308	C4_03880W_A	NA	Ortho	3647856	Ortholog of C. albicans SC5314 : C4_03880W_A, C. dubliniensis CD36 : Cd36_43610, C. parapsilosis CDC317 : CPAR2_403770, Debaryomyces hansenii CBS767 : DEHA2G16962g and Pichia stipitis Pignal : PICST_30926	1.31831	2.89992e-06	0.709073	0.00124582	1.13301	1.00964e-05	1.46439	1.47272e-06	0.85516	0.000356955	1.2791	3.7757e-06	0.146087	0.625027
B9J08_000309	C4_03860C_A	orf19.5041	BestHit	3647854	Ortholog(s) have nuclear CENP-A containing chromatin localization	0.739409	1.03516e-05	0.424224	0.00199236	0.361968	0.00407909	0.810115	5.60196e-06	0.49493	0.000774374	0.432674	0.00115392	0.0707065	0.722783
B9J08_000310	C4_03850W_A	NA	Ortho	3647853	Ortholog(s) have phospholipid binding, single-stranded DNA binding, structural constituent of nuclear pore activity and role in mRNA export from nucleus in response to heat stress, nuclear pore organization	0.377687	0.000568141	0.299489	0.00450151	0.382935	0.000424406	0.431936	0.000210556	0.353739	0.00168092	0.437185	0.000147708	0.0542497	0.72913
B9J08_000311	C4_03840C_A	RRP42	Ortho	3647852	Ortholog(s) have role in exonucleolytic trimming to generate mature 3'-end of 5.8S rRNA from tricistronic rRNA transcript (SSU-rRNA, 5.8S rRNA, LSU-rRNA), nuclear polyadenylation-dependent tRNA catabolic process, rRNA catabolic process	-0.289275	0.0434703	-0.503333	0.00240185	-0.191851	0.165737	-0.160654	0.262238	-0.374712	0.0177024	-0.0632303	0.666386	0.128621	0.557772
B9J08_000312	C4_03830W_A	NA	Ortho	3647851	Ortholog(s) have tRNA (guanine) methyltransferase activity and role in tRNA methylation	0.131118	0.137089	0.0889447	0.343441	0.264051	0.00534408	0.265017	0.00635407	0.222843	0.0229914	0.39795	0.000240264	0.133898	0.307485
B9J08_000313	C4_03820C_A	HRQ2	Ortho	3647850	Ortholog of C. albicans SC5314 : C4_03820C_A/HRQ2, C. dubliniensis CD36 : Cd36_43560, C. parapsilosis CDC317 : CPAR2_403920 and Candida tenuis NRRL Y-1498 : CANTEDRAFT_114301	0.0673242	0.650919	-0.220627	0.143054	-0.0909729	0.527323	-0.0257934	0.871699	-0.313744	0.0439353	-0.184091	0.191342	-0.0931176	0.695378
B9J08_000314	C4_03810W_A	NA	Ortho	3645350	Ortholog(s) have phosphatidylinositol-3-phosphate binding activity and role in autophagy of mitochondrion, cytoplasm to vacuole transport by the Cvt pathway, early endosome to Golgi transport, macroautophagy	-0.481937	1.40124e-05	-0.315349	0.000891389	-0.234523	0.00501136	-0.200905	0.0157657	-0.0343174	0.706557	0.0465089	0.557707	0.281031	0.0184154
B9J08_000315	C1_11140W_A	NA	Ortho	3644410	Ortholog(s) have enzyme regulator activity, role in cellular calcium ion homeostasis, glycosphingolipid biosynthetic process and integral component of endoplasmic reticulum membrane localization	-0.219332	0.0117802	-0.172253	0.0499743	-0.30321	0.00118728	-0.126307	0.13155	-0.0792283	0.379051	-0.210185	0.0146269	0.0930248	0.458509
B9J08_000316	C1_09650W_A	NA	Ortho	3634870	Ortholog of C. albicans SC5314 : C1_09650W_A, C. dubliniensis CD36 : Cd36_09090, Candida tenuis NRRL Y-1498 : CANTEDRAFT_136328 and Debaryomyces hansenii CBS767 : DEHA2B10934g	-0.160486	0.0362819	-0.229058	0.00673471	-0.444039	1.72105e-05	-0.159948	0.0394719	-0.22852	0.00796575	-0.443501	2.08767e-05	0.000537876	0.995767
B9J08_000317	C1_12010C_A	KIP4	Ortho	3642032	Ortholog(s) have motor activity	-0.305655	0.0517802	-0.103481	0.540849	0.0670878	0.670354	-0.472872	0.00549342	-0.270697	0.101413	-0.100128	0.519445	-0.167216	0.476421
B9J08_000319	C2_06970W_A	AAH1	BestHit	3643529	Has domain(s) with predicted deaminase activity and role in purine ribonucleoside monophosphate biosynthetic process	-0.82175	0.0134314	-1.17139	0.00217463	-0.648581	0.0398617	-0.780135	0.0192755	-1.12977	0.00340556	-0.606966	0.0528174	0.0416154	0.95094
B9J08_000320	C1_12030W_A	SER33	Ortho	3642030	Ortholog(s) have alpha-ketoglutarate reductase activity, phosphoglycerate dehydrogenase activity and role in serine family amino acid biosynthetic process	-0.288331	0.133745	-0.360505	0.0779642	-0.176289	0.353766	-0.13681	0.491758	-0.208984	0.31797	-0.0247673	0.909047	0.151521	0.624316
B9J08_000321	C3_00220W_A	HGT19	BestHit	3640558	Has domain(s) with predicted transmembrane transporter activity, role in transmembrane transport and integral component of membrane, membrane localization	0.383541	0.10155	0.0405323	0.890005	0.0233462	0.929073	0.214096	0.366699	-0.128913	0.635421	-0.146099	0.540266	-0.169445	0.659173
B9J08_000322	CR_10350C_A	TRX1	BestHit	3638950	Has domain(s) with predicted electron transfer activity, protein disulfide oxidoreductase activity and role in cell redox homeostasis, glycerol ether metabolic process	0.438444	0.013379	0.209027	0.240042	0.708539	0.00037122	0.76077	0.000314915	0.531353	0.00713742	1.03086	1.53875e-05	0.322326	0.198777
B9J08_000323	C1_12050W_A	RPN2	Ortho	3642027	Ortholog(s) have endopeptidase activity, ubiquitin protein ligase binding activity and role in proteasome assembly, ubiquitin-dependent protein catabolic process	0.288053	0.0194594	0.268837	0.0348824	0.410743	0.00189033	0.264277	0.0323556	0.245062	0.0561231	0.386968	0.00305497	-0.0237755	0.924112
B9J08_000324	C1_12080W_A	LCB4	Ortho	3642057	Ortholog(s) have D-erythro-sphingosine kinase activity, role in calcium-mediated signaling, sphingolipid metabolic process and Golgi apparatus, cortical endoplasmic reticulum, endoplasmic reticulum, plasma membrane localization	-0.0398986	0.697551	-0.208051	0.0466138	0.0627883	0.522622	0.0832434	0.403996	-0.0849095	0.431161	0.18593	0.0575302	0.123142	0.405051
B9J08_000325	C1_10180C_A	ECM21	Ortho	3634784	Ortholog(s) have ubiquitin protein ligase binding activity and role in positive regulation of endocytosis, ubiquitin-dependent endocytosis	-0.813384	3.36384e-05	-0.520306	0.00201354	-0.532691	0.00105458	-0.567272	0.00089759	-0.274194	0.0756382	-0.286579	0.0469486	0.246112	0.233556
B9J08_000326	C1_08880W_A	HEM14	Ortho	3634923	Ortholog(s) have oxygen-dependent protoporphyrinogen oxidase activity, role in heme biosynthetic process and mitochondrial inner membrane localization	-0.659678	0.00104598	-0.690627	0.00104907	-0.555436	0.00322685	-0.425696	0.0202188	-0.456645	0.0186444	-0.321454	0.0635883	0.233982	0.362563
B9J08_000328	C4_03750C_A	NA	Ortho	3645356	Ortholog(s) have translation release factor activity, role in mitochondrial translation, mitochondrial translational termination, translational termination and mitochondrial inner membrane, mitochondrion localization	0.252772	0.735237	0.445114	0.561638	0.587419	0.380828	0.124897	0.870883	0.317239	0.687171	0.459544	0.487008	-0.127875	0.932235
B9J08_000330	C4_03780C_A	NA	Ortho	3645353	Ortholog(s) have mitochondrial envelope localization	0.428883	0.00177685	0.213716	0.0943045	0.826214	3.59527e-06	0.704478	3.21439e-05	0.489311	0.00121709	1.10181	2.52246e-07	0.275595	0.118667
B9J08_000331	C4_03790W_A	RPN6	Ortho	3645352	Ortholog(s) have structural molecule activity, role in proteasome assembly, ubiquitin-dependent protein catabolic process and proteasome regulatory particle, lid subcomplex, proteasome storage granule localization	0.335739	0.0019273	0.311654	0.00442261	0.521796	3.69217e-05	0.25748	0.0119951	0.233394	0.0264938	0.443536	0.000178979	-0.0782595	0.609191
B9J08_000332	C4_03800C_A	NUP84	Ortho	3645351	Ortholog(s) have structural constituent of nuclear pore activity	0.0883736	0.408436	0.139099	0.21067	0.17173	0.103199	0.256067	0.0222998	0.306792	0.0109872	0.339423	0.00356334	0.167693	0.28476
B9J08_000333	C1_11130W_A	FGR16	Ortho	3644411	Ortholog(s) have role in spliceosome conformational change to release U4 (or U4atac) and U1 (or U11) and U4/U6 x U5 tri-snRNP complex localization	-0.254006	0.164339	-0.0647558	0.758416	0.161529	0.36748	-0.287037	0.123422	-0.0977867	0.64252	0.128498	0.47896	-0.033031	0.932156
B9J08_000334	C1_11120C_A	NA	Ortho	3644412	Ortholog of C. albicans SC5314 : C1_11120C_A, C. dubliniensis CD36 : Cd36_10430, C. parapsilosis CDC317 : CPAR2_209170 and Candida tenuis NRRL Y-1498 : CANTEDRAFT_109736	-0.470731	8.08144e-05	-0.0925607	0.338757	-0.121135	0.179612	-0.559798	2.00801e-05	-0.181628	0.0651968	-0.210202	0.0252394	-0.0890669	0.528099
B9J08_000335	C1_11190W_A	ARL3	Ortho	3644397	Ortholog(s) have GTPase activity and role in Golgi to plasma membrane protein transport, intracellular protein transport, protein localization to Golgi apparatus, response to endoplasmic reticulum stress	0.226805	0.126841	0.134591	0.399592	0.14172	0.33685	0.213019	0.158786	0.120804	0.466733	0.127934	0.388873	-0.013786	0.968337
B9J08_000336	C1_11200W_A	NA	Ortho	3644396	Ortholog of C. albicans SC5314 : C1_11200W_A, C. dubliniensis CD36 : Cd36_10510, C. parapsilosis CDC317 : CPAR2_209100 and Debaryomyces hansenii CBS767 : DEHA2B15334g	-0.688989	0.016115	0.0629103	0.846473	-0.678626	0.0164595	-0.961501	0.00233465	-0.209601	0.485552	-0.951137	0.00207927	-0.272512	0.513184
B9J08_000337	C4_04440W_A	NA	Ortho	3641177	Ortholog(s) have protein transmembrane transporter activity and role in filamentous growth, posttranslational protein targeting to membrane, translocation	-0.180711	0.0801024	-0.155774	0.147879	-0.114467	0.256928	-0.145919	0.161589	-0.120983	0.272335	-0.0796755	0.439408	0.0347911	0.861059
B9J08_000338	C4_06250C_A	SEC3	Ortho	3642806	Ortholog(s) have GTP-Rho binding, phosphatidylinositol-4,5-bisphosphate binding activity and role in Golgi to plasma membrane transport, endoplasmic reticulum inheritance, exocyst assembly, exocyst localization, exocytosis	-0.188783	0.0422712	-0.0682202	0.491286	-0.193841	0.0359444	-0.0781114	0.402468	0.0424517	0.688152	-0.083169	0.358607	0.110672	0.426084
B9J08_000339	C1_09030C_A	COX5	Ortho	3634768	Ortholog(s) have cytochrome-c oxidase activity, role in mitochondrial electron transport, cytochrome c to oxygen and mitochondrial respiratory chain complex IV localization	0.517967	0.000148711	0.42907	0.00103967	0.538821	8.67251e-05	0.352234	0.00364605	0.263337	0.0268468	0.373088	0.00202627	-0.165733	0.2982
B9J08_000340	C1_10010C_A	SWE1	Ortho	3634866	Ortholog(s) have protein tyrosine kinase activity	0.383981	0.013476	0.299605	0.0570036	0.742954	7.53002e-05	0.119552	0.425754	0.0351771	0.847654	0.478526	0.00291947	-0.264428	0.217974
B9J08_000341	C1_10020W_A	SFU1	Ortho	3634867	Has domain(s) with predicted DNA-binding transcription factor activity, sequence-specific DNA binding, zinc ion binding activity and role in regulation of transcription, DNA-templated	-0.334272	0.00267148	-0.298016	0.00755657	-0.142963	0.144333	-0.495509	0.000122062	-0.459253	0.000378225	-0.304201	0.00464231	-0.161237	0.265762
B9J08_000342	C1_08750W_A	YMC2	Ortho	3634786	Has domain(s) with predicted role in transmembrane transport	-0.645342	0.00014418	-0.484435	0.00209701	-0.540264	0.000558038	-0.707603	7.51228e-05	-0.546696	0.00106387	-0.602525	0.000239339	-0.0622607	0.792329
B9J08_000343	CR_03000C_A	NA	Ortho	3642597	Ortholog of C. albicans SC5314 : CR_03000C_A, C. dubliniensis CD36 : Cd36_28090, C. parapsilosis CDC317 : CPAR2_802560 and Candida tenuis NRRL Y-1498 : CANTEDRAFT_104949	-0.045517	0.629011	0.0176376	0.874036	0.285983	0.00361276	-0.209023	0.0273138	-0.145868	0.131689	0.122477	0.16895	-0.163506	0.215711
B9J08_000344	CR_03010C_A	ERV1	Ortho	30515385	Ortholog(s) have flavin-linked sulfhydryl oxidase activity, thiol oxidase activity and role in cellular iron ion homeostasis, cellular response to oxidative stress, protein import into mitochondrial intermembrane space	0.99303	7.8131e-06	0.684094	0.000366952	1.42205	1.71487e-07	0.66296	0.000355148	0.354024	0.0318764	1.09198	2.70976e-06	-0.330069	0.130824
B9J08_000345	CR_03020C_A	NA	Ortho	3642598	Ortholog(s) have 5'-deoxynucleotidase activity, GMP 5'-nucleotidase activity and role in deoxyribonucleoside monophosphate catabolic process	1.84027	1.42902e-06	1.52387	1.42015e-05	1.98458	4.69918e-07	1.37327	2.33071e-05	1.05687	0.000390158	1.51758	6.58273e-06	-0.466999	0.176639
B9J08_000346	CR_03030C_A	RPL28	Ortho	30515386	Ortholog(s) have RNA binding activity and cytosolic large ribosomal subunit, nucleus localization	0.58435	0.0189551	0.33852	0.172631	0.456146	0.056513	0.432545	0.0761456	0.186715	0.478143	0.304342	0.194486	-0.151805	0.704094
B9J08_000347	CR_03040C_A	HGT18	Ortho	3645111	Ortholog(s) have fungal-type vacuole membrane localization	-0.0519841	0.676984	-0.0127893	0.93146	-0.062975	0.601545	-0.0686165	0.582062	-0.0294217	0.84237	-0.0796073	0.506925	-0.0166323	0.950816
B9J08_000348	CR_03050C_A	ZCF11	Ortho	3645109	Ortholog(s) have DNA-binding transcription repressor activity, RNA polymerase II-specific, RNA polymerase II transcription regulatory region sequence-specific DNA binding, sequence-specific DNA binding activity	-0.0991856	0.372768	-0.267406	0.0266758	-0.221246	0.0482299	-0.077978	0.497716	-0.246199	0.0423275	-0.200039	0.0716587	0.0212076	0.927918
B9J08_000349	C5_03710C_A	NA	Ortho	3647240	Ortholog of C. albicans SC5314 : C5_03710C_A, C. dubliniensis CD36 : Cd36_53450, C. parapsilosis CDC317 : CPAR2_302910 and Candida tenuis NRRL Y-1498 : CANTEDRAFT_115875	0.305364	0.0400175	0.72364	0.000160702	-0.423842	0.00686071	0.57044	0.000971722	0.988716	1.36143e-05	-0.158766	0.275798	0.265076	0.215711
B9J08_000350	C2_00880W_A	NA	Ortho	3638897	Has domain(s) with predicted oxidoreductase activity	-0.1394	0.450458	0.00608623	0.980281	-0.340385	0.0640045	-0.216118	0.244438	-0.0706317	0.743343	-0.417103	0.0263061	-0.0767179	0.817792
B9J08_000351	CR_03060W_A	ARC1	Ortho	3645108	Ortholog(s) have enzyme activator activity, phosphatidylinositol-3,5-bisphosphate binding, phosphatidylinositol-3-phosphate binding, tRNA binding activity	0.3314	0.137968	0.142919	0.561166	0.00413749	0.98656	0.776168	0.00290229	0.587687	0.0203216	0.448906	0.0498844	0.444768	0.177821
B9J08_000352	C2_07360W_A	NA	Ortho	3645236	Ortholog(s) have RNA methyltransferase activity, RNA trimethylguanosine synthase activity	-0.400415	0.00448283	-0.263283	0.053989	-0.502782	0.000732397	-0.427148	0.00315936	-0.290016	0.0381301	-0.529515	0.000511976	-0.0267331	0.91864
B9J08_000353	CR_03070W_A	DOM34	Ortho	3645105	Ortholog(s) have GTPase regulator activity, endoribonuclease activity, ribosome binding activity	0.0679451	0.562384	-0.00444823	0.978029	0.201524	0.0767316	0.00110915	0.992899	-0.0712842	0.581734	0.134688	0.231046	-0.066836	0.729137
B9J08_000354	CR_03090C_A	MLC1	Ortho	30515387	Ortholog(s) have myosin II heavy chain binding, myosin V binding activity	0.417302	0.00102754	0.517065	0.000248934	0.469761	0.000330038	0.437631	0.000788156	0.537394	0.000228227	0.490091	0.000248478	0.0203294	0.930646
B9J08_000355	CR_03100W_A	SMC5	Ortho	3645103	Ortholog(s) have ATPase activity, SUMO transferase activity, damaged DNA binding, single-stranded DNA binding activity and role in DNA repair, chromosome separation, recombinational repair, resolution of recombination intermediates	0.221249	0.220396	0.369893	0.0552553	0.566898	0.00382623	0.270954	0.142287	0.419598	0.034371	0.616603	0.00217048	0.0497048	0.889791
B9J08_000356	CR_03110W_A	NA	Ortho	3645124	Ortholog(s) have role in mitochondrial translation and mitochondrion localization	0.797147	5.29884e-05	0.658296	0.000442427	1.19067	7.25863e-07	0.595252	0.000722802	0.456402	0.00729684	0.988777	5.52282e-06	-0.201895	0.372423
B9J08_000357	NA	NA	NA	NA	Protein of unknown function	0.986658	0.00546341	0.934551	0.0104089	1.32366	0.000484962	0.619024	0.0579904	0.566917	0.0976942	0.956026	0.00488264	-0.367635	0.472089
B9J08_000358	CR_03120W_A	NA	Ortho	3645123	Ortholog(s) have extrinsic component of membrane, mitochondrial intermembrane space, mitochondrion localization	0.366265	0.0500031	0.142967	0.473429	0.218662	0.227216	0.15833	0.400225	-0.0649677	0.767945	0.0107276	0.961171	-0.207935	0.458981
B9J08_000359	CR_03130W_A	NA	Ortho	3645121	Ortholog(s) have role in late endosome to vacuole transport via multivesicular body sorting pathway and Vps55/Vps68 complex, late endosome localization	-0.197513	0.384655	-0.113137	0.657368	-0.208023	0.352961	-0.247025	0.282648	-0.162649	0.523232	-0.257535	0.247922	-0.0495121	0.913458
B9J08_000360	CR_03140C_A	SYN8	Ortho	3645120	Ortholog(s) have SNAP receptor activity, role in Golgi to vacuole transport and endosome localization	-0.217101	0.0704973	-0.275296	0.0324073	-0.59854	8.50503e-05	-0.106942	0.380884	-0.165137	0.194969	-0.488381	0.000559733	0.110159	0.555227
B9J08_000361	NA	NA	NA	NA	Protein of unknown function	-0.275925	0.185691	-0.104886	0.655758	0.495972	0.0190582	-0.35159	0.0992808	-0.180551	0.431424	0.420307	0.042052	-0.0756653	0.847794
B9J08_000362	C3_01280W_A	NA	Ortho	3636623	Ortholog(s) have role in response to purine-containing compound	0.262177	0.076136	0.158449	0.307328	0.552082	0.000988301	0.245291	0.101553	0.141563	0.378551	0.535196	0.00132373	-0.0168857	0.960107
B9J08_000363	C3_01300C_A	NCE103	Ortho	3636621	Ortholog(s) have carbonate dehydratase activity, role in cellular response to carbon dioxide, cellular response to oxidative stress and mitochondrial intermembrane space localization	0.083966	0.558441	-0.27007	0.0688333	1.07948	1.12059e-06	-0.187067	0.186451	-0.541102	0.00162272	0.808452	2.40312e-05	-0.271033	0.181247
B9J08_000364	C3_01310W_A	NA	Ortho	3636620	Ortholog(s) have role in mitotic recombination	0.189146	0.174036	0.270982	0.0677293	0.783019	2.67333e-05	0.158151	0.265426	0.239987	0.108164	0.752024	4.52912e-05	-0.0309946	0.912933
B9J08_000365	C3_01320C_A	SGA1	Ortho	3636652	Ortholog(s) have glucan 1,4-alpha-glucosidase activity, role in glycogen catabolic process and fungal-type vacuole localization	-0.91835	4.55447e-05	-0.723067	0.000534531	-0.0498914	0.772662	-0.990065	2.72542e-05	-0.794782	0.000302475	-0.121607	0.46019	-0.0717153	0.808128
B9J08_000366	CR_02380C_A	NA	Ortho	3644931	Ortholog(s) have ER membrane protein complex localization	0.105347	0.511959	0.0320252	0.869625	0.057527	0.725036	-0.198994	0.211278	-0.272315	0.105769	-0.246814	0.113186	-0.304341	0.183239
B9J08_000367	CR_02370W_A	ERG25	Ortho	3644933	Ortholog(s) have C-4 methylsterol oxidase activity, role in ergosterol biosynthetic process and endoplasmic reticulum membrane, plasma membrane localization	-1.59681	6.29574e-05	-1.43529	0.000223963	-1.1954	0.000551597	-1.52344	0.000110322	-1.36192	0.000431299	-1.12203	0.000951708	0.0733688	0.891791
B9J08_000368	C3_03440C_A	orf19.341	BestHit	3638356	Has domain(s) with predicted transmembrane transporter activity, role in transmembrane transport and integral component of membrane localization	-1.0182	0.00979149	-0.710488	0.0657407	-0.916845	0.0160134	-1.30738	0.00219372	-0.999667	0.0147867	-1.20602	0.00309483	-0.289179	0.609303
B9J08_000369	NA	NA	NA	NA	Protein of unknown function	-0.795434	6.94108e-05	-0.489066	0.00475578	-0.480008	0.00358367	-0.614569	0.000753217	-0.308202	0.060341	-0.299144	0.0499169	0.180864	0.428873
B9J08_000370	C6_00150W_A	ARD	Ortho	3647906	Has domain(s) with predicted oxidoreductase activity and role in metabolic process, oxidation-reduction process	-0.250872	0.193079	-0.20412	0.31884	-0.684562	0.00169379	-0.7057	0.00169268	-0.658948	0.00399522	-1.13939	2.39554e-05	-0.454828	0.105791
B9J08_000371	CR_03180W_A	NA	Ortho	3645133	Ortholog(s) have GTP binding, GTPase activity	-0.254447	0.144006	-0.152824	0.414011	-0.607742	0.00201157	-0.436831	0.018322	-0.335208	0.0746072	-0.790126	0.000260217	-0.182384	0.493459
B9J08_000372	C3_04870W_A	NA	Ortho	3635226	Ortholog(s) have ubiquitin ligase activator activity	2.51346	0.00917766	2.26847	0.0259519	1.49416	0.140323	2.21239	0.014716	1.9674	0.0414115	1.19309	0.210532	-0.301071	0.897174
B9J08_000373	C3_05340W_A	DIE2	Ortho	3643674	Ortholog(s) have dolichyl pyrophosphate Glc2Man9GlcNAc2 alpha-1,2-glucosyltransferase activity, role in protein N-linked glycosylation and endoplasmic reticulum membrane localization	0.0375553	0.768768	-0.0230153	0.875313	0.0946952	0.426365	-0.0110039	0.932445	-0.0715746	0.599581	0.0461359	0.713023	-0.0485592	0.824138
B9J08_000374	C3_05350C_A	SMI1B	Ortho	3643675	Ortholog of C. albicans SC5314 : C3_05350C_A/SMI1B, C. dubliniensis CD36 : Cd36_85330, C. parapsilosis CDC317 : CPAR2_405670 and Candida tenuis NRRL Y-1498 : CANTEDRAFT_136363	0.670652	2.2818e-05	0.442714	0.00128432	0.743242	6.28908e-06	0.367469	0.00369859	0.139531	0.25087	0.440059	0.000782242	-0.303183	0.0708456
B9J08_000375	CR_05200C_A	NA	Ortho	3648080	Ortholog of C. albicans SC5314 : CR_05200C_A, C. dubliniensis CD36 : Cd36_30580, C. parapsilosis CDC317 : CPAR2_203320 and Candida tenuis NRRL Y-1498 : CANTEDRAFT_110518	0.33185	0.00275987	0.413198	0.000708253	0.508749	6.60977e-05	-0.130165	0.194615	-0.048816	0.670489	0.0467346	0.648633	-0.462014	0.00422092
B9J08_000376	CR_05030W_A	NA	Ortho	3646388	Ortholog of C. albicans SC5314 : CR_05030W_A, C. dubliniensis CD36 : Cd36_30530, C. parapsilosis CDC317 : CPAR2_203340 and Candida tenuis NRRL Y-1498 : CANTEDRAFT_117008	-0.0517577	0.528157	0.0187499	0.846473	-0.0285419	0.732688	-0.109038	0.181387	-0.0385306	0.678722	-0.0858225	0.278894	-0.0572805	0.663786
B9J08_000377	CR_01570W_A	NA	Ortho	3640077	Ortholog(s) have aminoacyl-tRNA hydrolase activity and role in negative regulation of proteasomal ubiquitin-dependent protein catabolic process	0.37965	0.0098352	0.441471	0.00506152	0.874203	8.01542e-06	-0.011053	0.941612	0.0507683	0.754985	0.4835	0.00158735	-0.390703	0.0561882
B9J08_000378	CR_01580C_A	DOT6	Ortho	3640078	Ortholog(s) have sequence-specific DNA binding activity and role in chromatin silencing at telomere, rDNA heterochromatin assembly, regulation of transcription by RNA polymerase II, transfer RNA gene-mediated silencing	-0.235567	0.11922	-0.225182	0.156627	-0.700192	0.000186388	-0.247426	0.109475	-0.237041	0.143294	-0.712051	0.000176686	-0.0118589	0.972468
B9J08_000379	CR_01590C_A	TRP2	Ortho	3640079	Ortholog(s) have anthranilate synthase activity, role in cleistothecium development, tryptophan biosynthetic process and anthranilate synthase complex localization	-0.272836	0.00857406	-0.178392	0.0808941	-0.343362	0.00161441	-0.231671	0.0230659	-0.137227	0.184986	-0.302197	0.0042385	0.041165	0.816214
B9J08_000380	CR_01600C_A	NA	Ortho	3640080	Ortholog of C. albicans SC5314 : CR_01600C_A, C. dubliniensis CD36 : Cd36_26560, C. parapsilosis CDC317 : CPAR2_802820 and Candida tenuis NRRL Y-1498 : CANTEDRAFT_110487	0.632898	0.0017615	0.311072	0.0988322	0.706861	0.000623498	0.738386	0.000585134	0.41656	0.0338325	0.812349	0.00021097	0.105488	0.729301
B9J08_000381	CR_01610C_A	SHP1	Ortho	3640083	Ortholog(s) have protein phosphatase regulator activity, ubiquitin binding activity	-0.0718654	0.605425	-0.157046	0.267755	-0.0380108	0.789791	-0.0902505	0.518	-0.175431	0.222312	-0.0563959	0.68913	-0.0183851	0.95128
B9J08_000382	CR_01620C_A	MET6	Ortho	3640084	Ortholog(s) have 5-methyltetrahydropteroyltriglutamate-homocysteine S-methyltransferase activity, methionine synthase activity	-0.555594	4.97621e-05	-0.482487	0.000261843	-0.576083	2.90223e-05	-0.440816	0.000445434	-0.367708	0.00279858	-0.461305	0.000245894	0.114779	0.465267
B9J08_000383	C1_00210C_A	NA	Ortho	3639335	Ortholog(s) have unfolded protein binding activity, role in protein folding, protein localization to cell surface and integral component of endoplasmic reticulum membrane localization	-0.232032	0.0923752	-0.189111	0.187974	-0.479442	0.00184521	-0.502581	0.00163628	-0.45966	0.00443367	-0.749991	4.6464e-05	-0.270549	0.176672
B9J08_000384	C1_00220W_A	PHR2	BestHit	3639334	Ortholog(s) have 1,3-beta-glucanosyltransferase activity, role in fungal-type cell wall (1->3)-beta-D-glucan biosynthetic process and cell division site, fungal-type cell wall, new growing cell tip, old growing cell tip localization	-0.663896	0.00296238	-0.247704	0.236904	-0.499137	0.016099	-0.63719	0.00430431	-0.220998	0.306151	-0.472431	0.0221795	0.0267062	0.952709
B9J08_000385	C1_00230C_A	BFA1	Ortho	3639301	Ortholog(s) have GDP-dissociation inhibitor activity, GTPase activator activity, role in mitotic spindle orientation checkpoint, negative regulation of exit from mitosis and Bfa1-Bub2 complex, spindle pole body localization	0.326652	0.0019495	0.292871	0.00558585	0.00743277	0.943051	0.390894	0.000529356	0.357112	0.00170751	0.071674	0.444212	0.0642412	0.677445
B9J08_000388	C2_00140W_A	NDT80	Ortho	3638840	Ortholog(s) have DNA-binding transcription factor activity, role in meiotic cell cycle, positive regulation of transcription by RNA polymerase II and nuclear chromosome localization	0.199763	0.0836021	0.16453	0.172389	-0.103936	0.364405	-0.161704	0.16258	-0.196937	0.107706	-0.465402	0.000580841	-0.361466	0.0357507
B9J08_000389	NA	NA	NA	NA	Has domain(s) with predicted catalytic activity	1.81806	1.9179e-07	1.91837	2.54047e-07	2.16433	2.11439e-08	0.596468	0.00315339	0.69678	0.00154749	0.942737	5.8671e-05	-1.22159	0.000233305
B9J08_000390	C2_00150W_A	LEU5	Ortho	3638838	Ortholog(s) have coenzyme A transmembrane transporter activity, role in coenzyme A transport and mitochondrial inner membrane localization	0.00073317	0.996375	-0.190337	0.231518	-0.49429	0.0030861	-0.113351	0.465556	-0.304421	0.0624812	-0.608374	0.000648716	-0.114084	0.640202
B9J08_000391	C2_00160C_A	NAT2	Ortho	3638837	Ortholog(s) have role in N-terminal peptidyl-methionine acetylation	0.982431	4.5298e-06	0.886256	1.96423e-05	1.4881	4.66757e-08	0.819916	3.19695e-05	0.72374	0.000163268	1.32558	1.93005e-07	-0.162515	0.456079
B9J08_000392	C2_00170C_A	HMA1	Ortho	3638906	Ortholog(s) have tRNA threonylcarbamoyladenosine dehydratase activity and role in cyclic threonylcarbamoyladenosine biosynthetic process	0.467771	0.000232832	0.44041	0.000570156	0.59822	1.93884e-05	0.328893	0.00397065	0.301532	0.00971834	0.459342	0.000240264	-0.138878	0.372312
B9J08_000393	C7_00490C_A	NA	Ortho	3637986	Ortholog(s) have N-terminal protein N-methyltransferase activity, role in N-terminal peptidyl-proline dimethylation, cytoplasmic translation and cytosol localization	0.284775	0.161333	0.450078	0.0393964	0.709721	0.00175472	0.582007	0.00900573	0.74731	0.00251334	1.00695	0.000110332	0.297232	0.335648
B9J08_000394	C7_00530C_A	PSF3	Ortho	3637999	Ortholog(s) have role in DNA-dependent DNA replication, double-strand break repair via break-induced replication, mitotic DNA replication initiation	0.41401	0.0277173	0.257859	0.179077	0.610139	0.00236761	0.392569	0.0375223	0.236418	0.226861	0.588699	0.00312018	-0.0214405	0.958957
B9J08_000395	C7_00520W_A	NA	Ortho	3638001	Ortholog(s) have RNA polymerase II C-terminal domain phosphoserine binding, RNA polymerase II complex binding, RNA polymerase II transcription factor binding, transcription coregulator activity, triplex DNA binding activity	0.0652114	0.482704	0.108361	0.261081	0.203569	0.029056	0.240336	0.0142397	0.283486	0.00731585	0.378694	0.000500897	0.175125	0.191857
B9J08_000396	C6_04120C_A	NA	Ortho	3647974	Ortholog(s) have microtubule binding activity, role in mitotic spindle assembly checkpoint, protein localization to kinetochore, sister chromatid biorientation and condensed nuclear chromosome kinetochore localization	-0.0453914	0.828345	0.21965	0.285184	-0.0102047	0.963862	-0.0600974	0.775636	0.204944	0.331421	-0.0249107	0.90983	-0.014706	0.973384
B9J08_000397	C6_04310W_A	PEX11	Ortho	3646288	Ortholog(s) have role in fatty acid metabolic process, fatty acid oxidation, peroxisome fission and endoplasmic reticulum, peroxisomal importomer complex, peroxisomal membrane localization	0.545613	0.00274799	0.314007	0.0682675	0.115385	0.477504	0.262223	0.111403	0.0306168	0.879438	-0.168005	0.293197	-0.28339	0.232032
B9J08_000398	C3_03870C_A	SAP9	BestHit	3645625	Ortholog(s) have aspartic-type endopeptidase activity, peptidase activity, role in fungal-type cell wall organization, proteolysis and anchored component of plasma membrane localization	-0.416073	0.000161614	-0.400601	0.000338048	-0.436229	8.73196e-05	-0.365832	0.000556294	-0.35036	0.00126166	-0.385988	0.000288236	0.0502412	0.73348
B9J08_000399	C6_04330W_A	NOP8	Ortho	3646290	Ortholog(s) have role in maturation of LSU-rRNA from tricistronic rRNA transcript (SSU-rRNA, 5.8S rRNA, LSU-rRNA), ribosomal large subunit biogenesis and nucleolus localization	0.378563	0.0503175	0.170694	0.404925	0.36651	0.0555255	0.451096	0.0243171	0.243227	0.234593	0.439043	0.025058	0.072533	0.840955
B9J08_000400	C6_04340W_A	NA	Ortho	3646291	Ortholog(s) have dol-P-Man:Man(5)GlcNAc(2)-PP-Dol alpha-1,3-mannosyltransferase activity	-0.222798	0.0571475	-0.204374	0.0939215	-0.346496	0.00536488	-0.211562	0.0745786	-0.193138	0.119032	-0.335259	0.00692	0.0112361	0.966281
B9J08_000401	C6_04350C_A	FLO8	Ortho	3646292	Ortholog(s) have DNA-binding transcription activator activity, RNA polymerase II-specific, RNA polymerase II cis-regulatory region sequence-specific DNA binding activity	-0.306084	0.00275594	-0.211291	0.0319869	-0.158563	0.0814824	-0.404808	0.000342938	-0.310015	0.00395546	-0.257288	0.00804663	-0.0987242	0.478147
B9J08_000402	C6_04350C_A	FLO8	BestHit	3646292	Protein of unknown function	-0.521187	0.0115474	-0.194632	0.342186	-0.0950807	0.627452	-0.449439	0.0276574	-0.122884	0.574945	-0.0233324	0.914618	0.0717483	0.842907
B9J08_000403	NA	NA	NA	NA	Ortholog of Candida tenuis NRRL Y-1498 : CANTEDRAFT_113248, Debaryomyces hansenii CBS767 : DEHA2A05984g, Pichia stipitis Pignal : PICST_67528 and Candida tropicalis NEW ASSEMBLY : CTRG1_02750	0.232717	0.0280085	0.0860586	0.43639	0.153818	0.13015	0.171333	0.102311	0.0246753	0.847481	0.0924351	0.365272	-0.0613833	0.723883
B9J08_000404	C6_04360C_A	GLE2	Ortho	3646293	Ortholog(s) have role in mRNA export from nucleus, nuclear pore distribution, poly(A)+ mRNA export from nucleus and posttranscriptional tethering of RNA polymerase II gene DNA at nuclear periphery, more	0.447789	0.000704229	0.356114	0.00524762	0.434262	0.000774541	0.449815	0.000759763	0.35814	0.00588613	0.436288	0.000785669	0.00202561	0.991612
B9J08_000405	C6_04370W_A	NA	Ortho	3646294	Has domain(s) with predicted ion channel activity, voltage-gated chloride channel activity, role in chloride transport, transmembrane transport and membrane localization	0.248491	0.00775236	0.166501	0.0707171	0.223425	0.0136498	0.276096	0.00430431	0.194106	0.0408439	0.25103	0.0069769	0.0276051	0.873847
B9J08_000406	NA	NA	NA	NA	Ortholog(s) have role in spliceosomal tri-snRNP complex assembly and U5 snRNP localization	0.330636	0.0348204	0.00642824	0.976851	0.291604	0.0577976	0.209469	0.176218	-0.114739	0.505067	0.170437	0.257676	-0.121167	0.624316
B9J08_000407	C6_03200W_A	NA	Ortho	3639177	Ortholog of C. albicans SC5314 : C6_03200W_A, C. dubliniensis CD36 : Cd36_63860, C. parapsilosis CDC317 : CPAR2_601140 and Candida tenuis NRRL Y-1498 : CANTEDRAFT_92714	-0.00967882	0.973273	0.0927831	0.750175	0.435962	0.0798477	-0.0287958	0.918609	0.0736661	0.811344	0.416845	0.0920245	-0.019117	0.97337
B9J08_000408	C3_02960C_A	KRE5	Ortho	3638384	Ortholog(s) have UDP-glucose:glycoprotein glucosyltransferase activity and role in fungal-type cell wall beta-glucan biosynthetic process	-0.59553	0.0340872	-0.398967	0.162581	-0.0433424	0.884295	-0.347598	0.213553	-0.151035	0.631796	0.20459	0.45144	0.247932	0.559075
B9J08_000409	C3_02950C_A	MET13	Ortho	3638382	Ortholog(s) have methylenetetrahydrofolate reductase (NAD(P)H) activity and role in methionine biosynthetic process, one-carbon metabolic process	-0.366344	0.00501928	-0.251427	0.0487525	-0.348078	0.00635281	-0.398746	0.00311967	-0.283829	0.0303394	-0.380481	0.00360776	-0.0324022	0.889791
B9J08_000410	C3_02540C_A	OXR1	Ortho	3638372	Ortholog(s) have role in cellular response to oxidative stress and mitochondrion localization	0.00868096	0.951841	-0.152512	0.253862	-0.313522	0.0172811	-0.197544	0.126959	-0.358737	0.0123209	-0.519747	0.000554095	-0.206225	0.268428
B9J08_000411	C3_02550C_A	DCG1	Ortho	3638373	Has domain(s) with predicted racemase activity, acting on amino acids and derivatives activity and role in nitrogen compound metabolic process	0.02531	0.807582	-0.269296	0.0125015	0.204982	0.035886	-0.0229355	0.830289	-0.317542	0.00516706	0.156736	0.101342	-0.0482455	0.776584
B9J08_000412	C3_02560W_A	DDC1	Ortho	3638374	Ortholog(s) have protein kinase activator activity, signaling adaptor activity	-0.350629	0.0535538	-0.318309	0.0926514	0.00877805	0.965675	-0.30907	0.0914265	-0.276751	0.148519	0.0503365	0.795037	0.0415584	0.905851
B9J08_000413	C3_02620C_A	NA	Ortho	3638326	Ortholog(s) have pyruvate transmembrane transporter activity, role in mitochondrial pyruvate transmembrane transport and integral component of mitochondrial inner membrane localization	0.115667	0.337644	0.0263483	0.857743	0.33077	0.00917969	-0.0231161	0.863914	-0.112435	0.395539	0.191987	0.10718	-0.138783	0.451544
B9J08_000414	C3_02640C_A	ZCF1	Ortho	3638329	Has domain(s) with predicted DNA-binding transcription factor activity, RNA polymerase II-specific, zinc ion binding activity, role in regulation of transcription, DNA-templated and nucleus localization	-0.422534	0.00021737	-0.398079	0.000519663	-0.608341	5.48064e-06	-0.302159	0.00345138	-0.277704	0.00836862	-0.487966	5.71757e-05	0.120376	0.386226
B9J08_000415	C3_02690C_A	NA	Ortho	3638407	Ortholog(s) have dolichol kinase activity, role in dolichyl monophosphate biosynthetic process and endoplasmic reticulum membrane localization	-0.120396	0.193514	0.0143432	0.901471	-0.155092	0.0939171	7.84561e-05	0.999179	0.134818	0.17426	-0.0346172	0.72578	0.120474	0.389221
B9J08_000417	C5_01970C_A	CDC24	Ortho	3643737	Ortholog(s) have Rho guanyl-nucleotide exchange factor activity	0.0541651	0.698029	-0.00822904	0.964251	0.38293	0.00656689	-0.0676116	0.629432	-0.130006	0.369628	0.261153	0.0493372	-0.121777	0.557772
B9J08_000418	C5_01360W_A	CFL4	BestHit	3642639	Ortholog(s) have ferric-chelate reductase activity and role in cellular response to iron ion starvation, reductive iron assimilation	-0.602635	0.00549885	-0.558423	0.0115718	-0.904228	0.000227856	-0.40192	0.0512106	-0.357708	0.0958993	-0.703513	0.00189825	0.200715	0.507267
B9J08_000419	C5_01960C_A	NA	Ortho	3643738	Ortholog(s) have mitochondrion localization	0.397882	0.0130691	0.0617952	0.727561	1.37985	2.03493e-07	0.523509	0.00253254	0.187422	0.255157	1.50548	1.06441e-07	0.125627	0.609303
B9J08_000420	C5_01080C_A	GDS1	Ortho	3642626	Ortholog(s) have role in aerobic respiration	0.538876	0.0301048	0.355958	0.159115	1.19948	0.00010814	0.540955	0.0316296	0.358037	0.163369	1.20156	0.000120331	0.0020792	0.995666
B9J08_000421	C5_01090C_A	NA	Ortho	3642625	Ortholog of C. albicans SC5314 : C5_01090C_A, C. dubliniensis CD36 : Cd36_51230, C. parapsilosis CDC317 : CPAR2_303830 and Candida tenuis NRRL Y-1498 : cten_CGOB_00146	-0.0258931	0.817431	-0.0105737	0.93583	0.243184	0.0221079	0.0274215	0.808683	0.0427409	0.727159	0.296498	0.00734695	0.0533147	0.768052
B9J08_000422	C5_01100C_A	CLN3	Ortho	3642624	Ortholog(s) have cyclin-dependent protein serine/threonine kinase regulator activity	-0.565124	0.000484288	-0.346134	0.0186951	-0.479778	0.00153355	-0.835465	1.74245e-05	-0.616476	0.000415952	-0.75012	3.62534e-05	-0.270342	0.166014
B9J08_000423	C5_01110W_A	NA	Ortho	3642623	Ortholog of S. cerevisiae : OTU2, C. albicans SC5314 : C5_01110W_A, C. dubliniensis CD36 : Cd36_51210, C. parapsilosis CDC317 : CPAR2_303850 and Candida tenuis NRRL Y-1498 : CANTEDRAFT_114159	-0.769761	0.00538031	-0.255516	0.334076	0.0452768	0.868365	-0.378922	0.144544	0.135322	0.642312	0.436115	0.0800031	0.390838	0.28862
B9J08_000424	C5_01130W_A	CYC3	Ortho	3642621	Ortholog(s) have holocytochrome-c synthase activity, role in cytochrome c-heme linkage and mitochondrial intermembrane space localization	0.246415	0.0134298	0.301595	0.00513221	0.546818	2.08171e-05	0.149684	0.119686	0.204863	0.0461477	0.450087	0.000142212	-0.0967314	0.506503
B9J08_000425	C5_01140C_A	NA	Ortho	3642663	Ortholog(s) have role in reciprocal meiotic recombination and mitochondrial matrix, mitochondrion localization	1.88592	1.2328e-08	1.61245	8.82495e-08	2.40186	7.46704e-10	1.62256	5.93584e-08	1.3491	7.3134e-07	2.13851	2.86672e-09	-0.263351	0.217974
B9J08_000427	C5_01170W_A	NA	Ortho	3642662	Ortholog(s) have palmitoyltransferase activity, role in protein palmitoylation, protein targeting to membrane and endoplasmic reticulum palmitoyltransferase complex, extrinsic component of endoplasmic reticulum membrane localization	0.0448128	0.654563	0.0875712	0.392274	-0.162508	0.0893154	0.314469	0.00358359	0.357227	0.00218275	0.107148	0.260999	0.269656	0.0585277
B9J08_000428	C5_01180W_A	PUS4	Ortho	3642661	Ortholog(s) have pseudouridine synthase activity, role in mRNA pseudouridine synthesis, tRNA modification and mitochondrion, nucleus localization	-0.139408	0.494914	0.137038	0.532116	0.29997	0.128038	-0.160026	0.437557	0.11642	0.611054	0.279352	0.155852	-0.020618	0.965049
B9J08_000429	C5_01190W_A	NA	Ortho	3642659	Ortholog of C. albicans SC5314 : C5_01190W_A, C. dubliniensis CD36 : Cd36_51160, C. parapsilosis CDC317 : CPAR2_303900 and Candida tenuis NRRL Y-1498 : CANTEDRAFT_114154	-0.260295	0.0913813	-0.0781586	0.650552	0.262336	0.0835462	-0.193316	0.216231	-0.0111793	0.957459	0.329315	0.0335317	0.0669793	0.808128
B9J08_000430	C5_01200W_A	NA	Ortho	3642657	Ortholog(s) have ADP-ribosyl-[dinitrogen reductase] hydrolase activity, phosphatase activity	-0.0533588	0.754745	0.387715	0.0248529	0.385705	0.0186462	-0.229777	0.156401	0.211297	0.211372	0.209287	0.180726	-0.176418	0.470072
B9J08_000431	C5_01210W_A	VPS1	Ortho	3642656	Ortholog(s) have GTPase activity	0.340593	0.00179026	0.339302	0.00246756	0.534512	3.08345e-05	0.292066	0.00563432	0.290776	0.00820517	0.485986	8.58256e-05	-0.0485264	0.772624
B9J08_000432	C1_06360W_A	orf19.6275	BestHit	3639561	Ortholog(s) have ribosomal protein S6 kinase activity and role in TORC1 signaling	1.5127	1.07878e-07	1.14468	3.01203e-06	1.57991	3.87653e-08	1.17654	1.36387e-06	0.808518	8.71283e-05	1.24375	5.0123e-07	-0.33616	0.124099
B9J08_000433	C5_00700C_A	SPE2	Ortho	3644116	Ortholog(s) have adenosylmethionine decarboxylase activity and role in pantothenate biosynthetic process, spermidine biosynthetic process, spermine biosynthetic process	0.265775	0.00820307	0.165971	0.0935495	0.501445	4.49648e-05	0.154251	0.106172	0.0544463	0.612263	0.389921	0.000463351	-0.111524	0.435687
B9J08_000434	C5_00590W_A	PET9	Ortho	3641587	Ortholog(s) have ATP:ADP antiporter activity	1.27832	4.79001e-05	0.51706	0.0348824	1.57117	5.70907e-06	1.11156	0.000185182	0.350303	0.147183	1.40441	1.9977e-05	-0.166758	0.650533
B9J08_000435	C5_00570W_A	NA	Ortho	3641589	Ortholog(s) have glycolipid floppase activity, phosphatidylcholine flippase activity, phosphatidylethanolamine flippase activity	0.0530495	0.714543	0.0287764	0.864371	0.178181	0.188382	0.433273	0.00465442	0.409	0.00935906	0.558404	0.000587481	0.380223	0.061328
B9J08_000436	C7_00270W_A	NA	Ortho	3637977	Ortholog(s) have fluoride transmembrane transporter activity, role in cellular detoxification of fluoride, fluoride export across plasma membrane, fluoride transmembrane transport and plasma membrane localization	-0.183879	0.0315628	-0.264853	0.00524762	-0.316517	0.000925936	-0.0759512	0.372559	-0.156926	0.080526	-0.20859	0.0163787	0.107927	0.389221
B9J08_000437	C5_00560W_A	NA	Ortho	3648267	Ortholog(s) have ubiquitin conjugating enzyme activity, ubiquitin protein ligase activity, ubiquitin-protein transferase activity	0.0824955	0.349396	0.0647618	0.498742	0.0305581	0.738576	0.115586	0.195933	0.0978523	0.303697	0.0636486	0.471978	0.0330905	0.841919
B9J08_000438	NA	PGA30	BestHit	NA	Protein of unknown function	4.64442	2.18083e-09	4.5756	5.14988e-09	2.90511	3.40145e-08	3.42957	2.26744e-08	3.36074	4.60961e-08	1.69025	6.31123e-06	-1.21486	0.00300368
B9J08_000439	C5_00550C_A	NA	Ortho	3641535	Ortholog of C. albicans SC5314 : C5_00550C_A, C. dubliniensis CD36 : Cd36_50550, C. parapsilosis CDC317 : CPAR2_303970 and Candida tenuis NRRL Y-1498 : CANTEDRAFT_117099	0.739962	0.0900598	1.00668	0.0301035	0.806382	0.0627029	0.278212	0.518	0.544926	0.212574	0.344633	0.402098	-0.46175	0.495361
B9J08_000440	C5_00540C_A	AGA1	Ortho	3641536	Ortholog of C. albicans SC5314 : C5_00540C_A/AGA1, C. dubliniensis CD36 : Cd36_50540, C. parapsilosis CDC317 : CPAR2_303980 and Candida tenuis NRRL Y-1498 : CANTEDRAFT_115902	-0.129325	0.544439	0.0943109	0.688361	-0.617341	0.00626078	-0.858832	0.000599806	-0.635196	0.00741192	-1.34685	1.0183e-05	-0.729507	0.020494
B9J08_000441	C5_00510W_A	NA	Ortho	3641539	Ortholog of C. albicans SC5314 : C5_00510W_A, C. dubliniensis CD36 : Cd36_50520, C. parapsilosis CDC317 : CPAR2_304000 and Candida tenuis NRRL Y-1498 : cten_CGOB_00233	0.048762	0.805527	0.127716	0.526684	-0.107285	0.566894	0.285074	0.130315	0.364028	0.0684314	0.129027	0.490686	0.236312	0.3985
B9J08_000442	C5_00500W_A	NAM7	Ortho	3641540	Ortholog(s) have ATPase activity, RNA helicase activity, ribosomal small subunit binding activity	0.00314115	0.985047	0.0579133	0.711249	0.0194132	0.899167	0.128396	0.357046	0.183168	0.209092	0.144668	0.283256	0.125255	0.559076
B9J08_000443	C5_00490C_A	BUD2	Ortho	3641541	Ortholog(s) have GTPase activator activity	0.26826	0.0157362	0.167434	0.133701	0.42088	0.000624932	0.269178	0.0166434	0.168352	0.137986	0.421798	0.000648716	0.000918241	0.995666
B9J08_000444	C5_00480C_A	SEC14	Ortho	3641542	Ortholog(s) have phosphatidylcholine transporter activity, phosphatidylinositol transfer activity	0.175103	0.0674745	-0.0417305	0.701013	0.343536	0.00135973	0.363188	0.0011472	0.146354	0.150066	0.531621	3.45405e-05	0.188085	0.174899
B9J08_000445	C3_03190C_A	NA	Ortho	3638427	Ortholog(s) have role in protein maturation by [2Fe-2S] cluster transfer, protein maturation by [4Fe-4S] cluster transfer and mitochondrial matrix localization	-0.0394428	0.66867	-0.182417	0.0515298	-0.378078	0.000329872	0.0649296	0.473583	-0.0780442	0.420552	-0.273706	0.00428095	0.104372	0.43542
B9J08_000446	C3_04000C_A	CTN3	Ortho	3647396	Ortholog(s) have carnitine O-acetyltransferase activity, role in alcohol metabolic process, carnitine metabolic process and cytosol localization	0.218674	0.303744	0.0739189	0.763241	-0.772645	0.00172303	0.11241	0.617352	-0.0323452	0.903778	-0.878909	0.000681579	-0.106264	0.776584
B9J08_000447	CR_07060C_A	CRZ2	Ortho	3645725	Has domain(s) with predicted DNA binding, nucleic acid binding, zinc ion binding activity and role in DNA repair	-1.05993	1.25504e-06	-0.594986	0.000389666	-1.37128	6.46532e-08	-0.888501	8.93915e-06	-0.423555	0.00591053	-1.19984	3.1693e-07	0.171431	0.389221
B9J08_000448	C5_03490C_A	NA	Ortho	3646967	Ortholog of C. albicans SC5314 : C5_03490C_A, C. dubliniensis CD36 : Cd36_53240, C. parapsilosis CDC317 : CPAR2_101740 and Candida tenuis NRRL Y-1498 : CANTEDRAFT_113538	-0.432338	0.000805283	-0.111222	0.337603	-0.141215	0.191199	-0.484431	0.000358496	-0.163316	0.16229	-0.193309	0.0772428	-0.0520936	0.789795
B9J08_000449	C5_03500W_A	GAP6	Ortho	3646968	Has domain(s) with predicted role in transmembrane transport and membrane localization	0.196493	0.142835	0.0939579	0.522107	0.460287	0.002103	0.0792852	0.573775	-0.02325	0.890653	0.343079	0.0146744	-0.117208	0.582266
B9J08_000450	C5_03940C_A	NA	Ortho	3647446	Has domain(s) with predicted transmembrane transporter activity, role in transmembrane transport and integral component of membrane localization	0.181915	0.0519775	0.379055	0.000795648	0.478085	5.95465e-05	-0.0803179	0.39303	0.116822	0.232826	0.215852	0.0221174	-0.262233	0.0551821
B9J08_000451	C5_02180C_A	LEU3	Ortho	3637757	Ortholog(s) have DNA-binding transcription activator activity, RNA polymerase II-specific, DNA-binding transcription repressor activity, RNA polymerase II-specific activity	-0.586427	3.87353e-05	-0.351286	0.00370029	-0.446319	0.000357108	-0.663167	1.42335e-05	-0.428027	0.00105914	-0.523059	9.73479e-05	-0.0767404	0.650533
B9J08_000452	CR_08010W_A	DAD4	Ortho	30515433	Ortholog(s) have microtubule binding, microtubule plus-end binding activity	0.192874	0.399585	0.0571856	0.836786	0.290934	0.192672	0.0736694	0.761872	-0.0620193	0.823879	0.171729	0.447791	-0.119205	0.762214
B9J08_000453	NA	NA	NA	NA	NA	0.453377	0.6212	0.50136	0.612273	1.22835	0.123785	2.02343	0.0687285	2.07142	0.0764981	2.79841	0.00763573	1.57006	0.362161
B9J08_000454	CR_08030C_A	FGR32	Ortho	3644136	Ortholog(s) have clathrin binding, ubiquitin binding activity, role in clathrin coat disassembly, endoplasmic reticulum inheritance, positive regulation of ATPase activity and endoplasmic reticulum membrane localization	-0.144402	0.0782836	-0.0539248	0.54583	-0.0922939	0.249851	-0.078496	0.344946	0.0119814	0.90712	-0.0263877	0.76351	0.0659062	0.612463
B9J08_000456	C5_03630C_A	NA	Ortho	3646983	Ortholog of C. albicans SC5314 : C5_03630C_A, C. dubliniensis CD36 : Cd36_53380, Debaryomyces hansenii CBS767 : DEHA2E23892g and Candida tropicalis NEW ASSEMBLY : CTRG1_05528	-0.302221	0.0712004	-0.511687	0.00679395	-0.0282085	0.876987	0.338426	0.0512659	0.12896	0.496995	0.612438	0.00132218	0.640647	0.0146235
B9J08_000457	C4_06470W_A	NA	Ortho	3642790	Ortholog of S. cerevisiae : YMR295C, C. albicans SC5314 : C4_06470W_A, C. glabrata CBS138 : CAGL0M13629g, C. dubliniensis CD36 : Cd36_45960 and C. parapsilosis CDC317 : CPAR2_501070	-0.753156	2.38703e-05	-0.539397	0.000673204	-0.957138	1.69118e-06	-0.668814	8.63547e-05	-0.455055	0.00300979	-0.872796	5.33489e-06	0.0843419	0.693848
B9J08_000458	C4_06480C_A	CEK1	Ortho	3642789	Ortholog(s) have MAP kinase activity	0.327775	0.0158931	0.399935	0.00637696	0.274155	0.0371125	0.0944013	0.479074	0.166561	0.227178	0.0407813	0.76975	-0.233374	0.217198
B9J08_000459	CR_07590W_A	EMP24	Ortho	3647247	Ortholog(s) have role in endoplasmic reticulum to Golgi vesicle-mediated transport, protein retention in ER lumen, vesicle organization and COPII-coated ER to Golgi transport vesicle, endoplasmic reticulum localization	0.0364662	0.68326	0.2388	0.0111872	0.346548	0.000507813	-0.0734168	0.398707	0.128917	0.154747	0.236665	0.00862866	-0.109883	0.390352
B9J08_000460	CR_07620W_A	AAT21	Ortho	3647241	Ortholog(s) have L-aspartate:2-oxoglutarate aminotransferase activity, role in aspartate biosynthetic process and cytosol, extracellular region, peroxisome localization	-0.0794131	0.603042	-0.0334805	0.851012	-0.308325	0.0391887	-0.368403	0.0184923	-0.32247	0.044514	-0.597315	0.000601838	-0.28899	0.177821
B9J08_000461	CR_07630C_A	RPS27	BestHit	30515429	Has domain(s) with predicted structural constituent of ribosome activity, role in translation and ribosome localization	0.0575623	0.903258	-0.13978	0.783713	0.353194	0.413847	-0.153579	0.741218	-0.350922	0.468797	0.142053	0.759826	-0.211142	0.783905
B9J08_000462	CR_07650W_A	GLC7	Ortho	3647257	Ortholog(s) have RNA polymerase II CTD heptapeptide repeat phosphatase activity, protein serine/threonine phosphatase activity	-0.14223	0.192313	-0.127549	0.269304	-0.211361	0.0553144	-0.179975	0.107195	-0.165294	0.157831	-0.249106	0.0267867	-0.0377455	0.859638
B9J08_000463	CR_07640C_A	NA	Ortho	3647258	Ortholog(s) have ATPase activator activity, role in positive regulation of ATPase activity, vacuolar transport and cytoplasm, endosome localization	0.075895	0.341537	-0.0127768	0.897164	-0.00984267	0.911547	0.0479187	0.565902	-0.0407531	0.660376	-0.037819	0.648174	-0.0279763	0.857688
B9J08_000464	CR_07660C_A	NA	Ortho	3647256	Ortholog(s) have signal recognition particle binding activity, role in protein targeting to ER and integral component of endoplasmic reticulum membrane, signal recognition particle receptor complex localization	0.220298	0.107933	-0.0232255	0.890862	0.0353804	0.810445	0.190651	0.170206	-0.0528729	0.745619	0.00573298	0.971678	-0.0296474	0.914879
B9J08_000465	CR_07710W_A	ARO2	Ortho	3648190	Ortholog(s) have chorismate synthase activity, riboflavin reductase (NADPH) activity, role in aromatic amino acid family biosynthetic process and cytoplasm localization	1.02172	7.26634e-07	0.832841	8.28548e-06	0.741241	1.2011e-05	0.986607	1.29979e-06	0.797725	1.76732e-05	0.706125	2.32754e-05	-0.0351161	0.88424
B9J08_000466	CR_07460C_A	NA	Ortho	3646049	Ortholog of C. albicans SC5314 : CR_07460C_A, C. dubliniensis CD36 : Cd36_33080, C. parapsilosis CDC317 : CPAR2_204390 and Candida tenuis NRRL Y-1498 : CANTEDRAFT_105095	1.08611	9.81618e-07	0.868535	1.36457e-05	0.495094	0.00113854	0.87587	9.27722e-06	0.6583	0.000209876	0.284859	0.0353017	-0.210235	0.2879
B9J08_000467	CR_07450C_A	MNL1	Ortho	3646050	Ortholog(s) have role in cellular response to sulfur dioxide, regulation of cellular response to stress	-0.23321	0.0823632	-0.276733	0.0520878	-0.219957	0.0974197	-0.19375	0.153802	-0.237273	0.0978082	-0.180497	0.172659	0.03946	0.881767
B9J08_000468	CR_07440W_A	ACE2	Ortho	3646034	Ortholog(s) have DNA-binding transcription factor activity, RNA polymerase II-specific, cis-regulatory region sequence-specific DNA binding activity	0.252565	0.0400865	-0.0105735	0.945553	-0.24906	0.0416118	0.267084	0.0334822	0.00394541	0.981252	-0.234541	0.0538989	0.0145189	0.958074
B9J08_000469	CR_07420W_A	KGD2	Ortho	3646036	Ortholog(s) have role in 2-oxoglutarate metabolic process and mitochondrial nucleoid, mitochondrial oxoglutarate dehydrogenase complex localization	0.105275	0.458685	-0.169245	0.251373	0.181416	0.190042	0.231579	0.10606	-0.0429412	0.801597	0.307719	0.0318536	0.126304	0.567922
B9J08_000471	CR_07120C_A	NA	Ortho	3648225	Ortholog of C. albicans SC5314 : CR_07120C_A, C. dubliniensis CD36 : Cd36_32700, C. parapsilosis CDC317 : CPAR2_204280 and Candida tenuis NRRL Y-1498 : CANTEDRAFT_113831	-0.509011	0.000588491	-0.168864	0.191482	-0.197874	0.106378	-0.581318	0.000216862	-0.241171	0.0698284	-0.270182	0.0317047	-0.0723071	0.728783
B9J08_000472	NA	NA	NA	NA	Protein of unknown function	-0.713568	0.00011997	-0.763669	9.99788e-05	-0.681765	0.000149776	-0.752442	8.86719e-05	-0.802544	8.8101e-05	-0.720639	0.000102123	-0.0388749	0.889799
B9J08_000473	CR_07100W_A	FLC2	Ortho	3647962	Ortholog(s) have FAD transmembrane transporter activity, calcium channel activity	-0.210463	0.123692	-0.109405	0.460228	-0.303046	0.0301902	-0.013729	0.928322	0.0873289	0.573954	-0.106312	0.440289	0.196734	0.337413
B9J08_000474	CR_07090W_A	STT4	BestHit	3647963	Ortholog(s) have cytoskeletal protein-membrane anchor activity and plasma membrane localization	-0.36784	0.00228947	-0.236386	0.0392247	-0.187743	0.0785291	-0.58212	5.61367e-05	-0.450666	0.000824401	-0.402023	0.00104014	-0.21428	0.16669
B9J08_000475	CR_07080W_A	NA	Ortho	3647964	Ortholog(s) have ribosomal large subunit binding activity	0.27173	0.164731	0.121282	0.57421	0.100957	0.612602	0.351172	0.0816227	0.200724	0.349152	0.1804	0.354898	0.0794425	0.826047
B9J08_000476	CR_08250C_A	HSP104	Ortho	3642097	Ortholog(s) have ADP binding, ATP binding, ATPase activity, chaperone binding, misfolded protein binding, unfolded protein binding activity	0.0229155	0.919482	0.45938	0.039476	-0.656764	0.0038049	0.125241	0.565646	0.561705	0.0158882	-0.554439	0.0115975	0.102325	0.780823
B9J08_000478	C1_08060W_A	OFR1	Ortho	3640710	Ortholog of C. albicans SC5314 : C1_08060W_A/OFR1, C. dubliniensis CD36 : Cd36_07570, C. parapsilosis CDC317 : CPAR2_804130 and Candida tenuis NRRL Y-1498 : CANTEDRAFT_114111	-0.291082	0.159449	-0.172477	0.438342	0.107871	0.605254	0.190298	0.371665	0.308903	0.165117	0.589251	0.00833509	0.48138	0.110761
B9J08_000479	C1_08070W_A	CDR4	Ortho	3640711	Has domain(s) with predicted ATP binding, ATPase activity, ATPase-coupled transmembrane transporter activity, nucleoside-triphosphatase activity, nucleotide binding activity	-0.0155364	0.910225	-0.105424	0.440052	-0.509233	0.000614532	1.06483	1.17786e-06	0.974943	5.48402e-06	0.571133	0.000289687	1.08037	1.72773e-05
B9J08_000480	C1_10790W_A	CDC48	Ortho	3644440	Ortholog(s) have ATPase activity, protein phosphatase regulator activity, protein-macromolecule adaptor activity, ubiquitin binding activity	0.314723	0.0223769	0.334931	0.0206744	0.485232	0.00127419	0.295715	0.032668	0.315923	0.0302644	0.466224	0.00181232	-0.0190078	0.948908
B9J08_000481	C1_13520C_A	MCU1	Ortho	3636169	Ortholog of C. albicans SC5314 : C1_13520C_A/MCU1, C. dubliniensis CD36 : Cd36_12520, C. parapsilosis CDC317 : CPAR2_201720 and Candida tenuis NRRL Y-1498 : CANTEDRAFT_108003	0.41052	0.00643497	0.357322	0.0193324	0.735165	4.96016e-05	0.505477	0.00170317	0.452279	0.00544639	0.830122	1.86603e-05	0.0949571	0.683975
B9J08_000482	C1_13490C_A	NA	Ortho	3636230	Ortholog(s) have role in cellular calcium ion homeostasis, regulation of G0 to G1 transition	-0.448601	0.00026649	-0.244186	0.0241049	-0.380168	0.000893775	-0.507602	0.000103549	-0.303187	0.00801446	-0.439169	0.000288236	-0.059001	0.725517
B9J08_000483	C1_13480W_A	HSP70	Ortho	3636229	Ortholog(s) have unfolded protein binding activity, role in SRP-dependent cotranslational protein targeting to membrane, translocation, protein folding and cytoplasm, nucleus localization	-0.525435	0.00159475	-0.149438	0.330609	-1.47568	8.03301e-08	-0.384994	0.0135068	-0.00899803	0.96508	-1.33524	2.78089e-07	0.14044	0.532894
B9J08_000484	C1_13680C_A	GCV3	Ortho	3636194	Ortholog(s) have glycine dehydrogenase (decarboxylating) activity, role in glycine catabolic process, one-carbon metabolic process, protein lipoylation and mitochondrion localization	-0.464822	0.0274744	-0.523419	0.0192871	-0.265606	0.186883	-0.558391	0.0112765	-0.616988	0.0085238	-0.359174	0.0778539	-0.0935686	0.796859
B9J08_000485	C1_13690C_A	NA	Ortho	30515076	Ortholog(s) have SNAP receptor activity and role in Golgi to plasma membrane transport, ascospore-type prospore membrane formation, endocytosis, exocytosis, vesicle fusion, vesicle-mediated transport	-0.713218	0.000568141	-0.410588	0.027302	-0.452531	0.0120328	-0.716193	0.000612332	-0.413563	0.0287588	-0.455506	0.0119149	-0.00297442	0.991649
B9J08_000486	C1_13700W_A	ACT1	Ortho	3636195	Ortholog(s) have histone acetyltransferase activity, structural constituent of cytoskeleton activity	-0.483218	9.95422e-05	-0.361858	0.00159076	-0.546624	2.61974e-05	-0.401665	0.000570143	-0.280304	0.0103939	-0.46507	0.0001336	0.0815537	0.591224
B9J08_000487	C1_13670W_A	OSM2	Ortho	3636193	Ortholog(s) have fumarate reductase (NADH) activity, role in FAD metabolic process, protein folding in endoplasmic reticulum and endoplasmic reticulum, mitochondrion localization	0.200197	0.207312	0.422129	0.0162108	0.390923	0.0179164	-0.411741	0.0152888	-0.189808	0.26467	-0.221014	0.15955	-0.611937	0.0146235
B9J08_000488	C1_13660W_A	RAD54	Ortho	3636192	Ortholog(s) have DNA translocase activity, DNA-dependent ATPase activity	0.16832	0.14035	0.217958	0.0721629	0.193132	0.0899117	0.0532788	0.659946	0.102917	0.413231	0.0780908	0.498183	-0.115041	0.515196
B9J08_000489	C1_13650C_A	NA	Ortho	3636191	Ortholog(s) have GTPase regulator activity and cytoplasm, nucleus localization	4.39738e-05	0.999589	0.0718894	0.528722	-0.177298	0.0887695	0.00716923	0.950082	0.0790146	0.498093	-0.170173	0.101682	0.00712525	0.976206
B9J08_000490	C1_13640W_A	CUP2	Ortho	3636189	Ortholog(s) have DNA-binding transcription factor activity, RNA polymerase II-specific activity	-0.145957	0.113729	-0.17727	0.0700339	-0.119853	0.188463	-0.143628	0.12723	-0.174941	0.0787623	-0.117524	0.198567	0.00232901	0.989211
B9J08_000491	C1_13630W_A	CYB2	Ortho	3636213	Ortholog(s) have L-lactate dehydrogenase (cytochrome) activity, role in lactate metabolic process and mitochondrial intermembrane space, mitochondrion localization	-0.134848	0.150428	-0.0410294	0.702637	-0.0454671	0.633796	-0.156102	0.104055	-0.0622835	0.55802	-0.0667212	0.480992	-0.0212541	0.909835
B9J08_000492	C1_13780W_A	MYO2	Ortho	3636140	Ortholog(s) have actin filament binding, actin-dependent ATPase activity, calmodulin binding, microfilament motor activity	0.551807	7.89626e-05	0.485534	0.000360151	0.649799	1.34759e-05	0.572563	6.76351e-05	0.50629	0.000320503	0.670555	1.19403e-05	0.0207562	0.927492
B9J08_000493	C1_02060W_A	NA	Ortho	30514968	Ortholog of S. cerevisiae : YBL029C-A, C. albicans SC5314 : C1_02060W_A, C. glabrata CBS138 : CAGL0F04191g, C. dubliniensis CD36 : Cd36_01920 and C. parapsilosis CDC317 : CPAR2_108200	-0.636399	0.00115486	-0.342961	0.0551422	-0.179446	0.276176	-0.577657	0.00264451	-0.284219	0.113857	-0.120703	0.473003	0.0587422	0.857198
B9J08_000494	C1_02050C_A	PHO91	Ortho	3644588	Ortholog(s) have glycerol-3-phosphate transmembrane transporter activity, inorganic phosphate transmembrane transporter activity	-0.0251187	0.746723	-0.0531528	0.503797	-0.223659	0.00463293	0.068814	0.356874	0.0407798	0.627745	-0.129726	0.0760042	0.0939327	0.394659
B9J08_000495	C1_02040C_A	NA	Ortho	3644586	Ortholog(s) have mitochondrial outer membrane localization	-0.28068	0.027661	-0.164767	0.201829	0.11564	0.34223	-0.0551321	0.675033	0.0607802	0.672093	0.341188	0.00907491	0.225548	0.210652
B9J08_000496	C1_02020W_A	NA	Ortho	3645416	Ortholog(s) have 5-formyltetrahydrofolate cyclo-ligase activity and role in folic acid-containing compound biosynthetic process	-0.110426	0.157446	-0.0290673	0.747668	-0.0699262	0.367934	0.0642739	0.424003	0.145632	0.0841305	0.104774	0.177302	0.1747	0.123762
B9J08_000497	C2_08120W_A	MAF1	Ortho	3642332	Ortholog(s) have RNA polymerase III core binding activity, role in negative regulation of transcription by RNA polymerase III, transfer RNA gene-mediated silencing and cytoplasm, nucleolus, nucleus localization	-0.475744	2.52241e-05	-0.35162	0.00055236	-0.469957	2.24181e-05	-0.344333	0.000519774	-0.220208	0.0158882	-0.338545	0.000489566	0.131412	0.270763
B9J08_000498	C2_08810C_A	IPP1	Ortho	3643874	Ortholog(s) have inorganic diphosphatase activity and extracellular region, intracellular anatomical structure localization	-0.398	0.000532799	-0.361315	0.00156242	-0.515353	4.45579e-05	-0.292318	0.00567554	-0.255632	0.0169731	-0.409671	0.000387801	0.105683	0.472089
B9J08_000499	C2_08820C_A	SPO11	Ortho	3643873	Ortholog(s) have DNA end binding, chromatin binding, endodeoxyribonuclease activity, producing 3'-phosphomonoesters activity	0.358837	0.0500802	0.316276	0.096064	0.610169	0.00228698	0.457441	0.017102	0.41488	0.036	0.708774	0.000766956	0.0986042	0.748989
B9J08_000500	C2_08830W_A	NA	Ortho	3643894	Ortholog(s) have role in chitin localization, vesicle-mediated transport and integral component of endoplasmic reticulum membrane localization	-0.311692	0.00387901	-0.176931	0.0860971	-0.462236	0.000144061	-0.429651	0.000367175	-0.29489	0.00839776	-0.580195	2.03155e-05	-0.117958	0.427093
B9J08_000501	C2_08140C_A	PHM7	Ortho	3642329	Has domain(s) with predicted membrane localization	-1.17333	0.00292772	-0.52728	0.143832	-1.46927	0.000501062	-1.20309	0.00276595	-0.557039	0.130706	-1.49903	0.000467554	-0.0297594	0.969439
B9J08_000502	NA	NA	NA	NA	Protein of unknown function	0.74644	0.000487713	0.580998	0.00457044	0.908972	6.84683e-05	0.426622	0.0213974	0.26118	0.16564	0.589154	0.00248891	-0.319818	0.220211
B9J08_000503	C2_06590C_A	GIT1	Ortho	3646562	Ortholog(s) have glycerol-3-phosphate transmembrane transporter activity, glycerophosphodiester transmembrane transporter activity	0.354025	0.00521148	0.266179	0.0339642	0.487564	0.000395734	0.229719	0.0542717	0.141873	0.254084	0.363257	0.0039867	-0.124306	0.484958
B9J08_000504	C2_09770C_A	INP51	Ortho	3643806	Ortholog(s) have phosphatidylinositol-4,5-bisphosphate 5-phosphatase activity, role in phosphatidylinositol dephosphorylation and cytoplasm, membrane localization	0.0819997	0.401523	0.0391558	0.727561	0.137949	0.150487	0.178067	0.0743313	0.135223	0.193282	0.234016	0.0199787	0.0960675	0.524079
B9J08_000505	NA	NA	NA	NA	Protein of unknown function	-0.0440208	0.738207	-0.119492	0.365365	-0.35339	0.00748056	-0.00743315	0.956137	-0.0829047	0.554963	-0.316803	0.0147328	0.0365876	0.881767
B9J08_000506	C4_06400C_A	VMA8	Ortho	3642798	Ortholog(s) have proton-transporting ATPase activity, rotational mechanism activity, role in vacuolar acidification and vacuolar proton-transporting V-type ATPase complex localization	0.0586354	0.469067	0.146283	0.0823312	0.0741856	0.348526	0.0216709	0.803108	0.109319	0.199131	0.037221	0.654273	-0.0369645	0.794816
B9J08_000507	C4_06610C_A	SDH12	Ortho	3642775	Has domain(s) with predicted flavin adenine dinucleotide binding, oxidoreductase activity, oxidoreductase activity, acting on the CH-CH group of donors activity	0.406156	0.00318779	0.274617	0.0388589	0.560083	0.000214697	0.382045	0.00522946	0.250507	0.0611871	0.535973	0.00034413	-0.0241106	0.92686
B9J08_000508	C1_04780C_A	NA	Ortho	3644774	Ortholog(s) have role in negative regulation of TORC1 signaling and cytoplasm localization	0.394958	0.00186312	-0.010179	0.943799	0.0687016	0.543883	0.256464	0.0280872	-0.148673	0.214195	-0.0697926	0.539574	-0.138494	0.417221
B9J08_000509	C1_00680W_A	ASM3	Ortho	3639332	Has domain(s) with predicted hydrolase activity	-0.506883	6.14578e-05	-0.631521	1.24714e-05	-0.775944	7.25786e-07	-0.255302	0.0131033	-0.37994	0.00139806	-0.524362	4.58648e-05	0.251582	0.0714926
B9J08_000510	C2_03240C_A	ROM2	Ortho	3637434	Ortholog(s) have Rho guanyl-nucleotide exchange factor activity, phosphatidylinositol-4,5-bisphosphate binding activity	-0.498787	7.2147e-05	-0.278697	0.00917236	-0.283396	0.00577157	-0.37144	0.00104147	-0.15135	0.139691	-0.156049	0.101802	0.127347	0.3819
B9J08_000511	C2_03230C_A	FEN12	Ortho	3637404	Ortholog(s) have fatty acid elongase activity	-0.48149	0.0258322	-0.136814	0.544399	-0.141623	0.493015	-0.277222	0.188671	0.0674539	0.786151	0.0626453	0.779433	0.204268	0.522846
B9J08_000512	C2_03170W_A	NA	Ortho	3642988	Ortholog of S. cerevisiae : YBR096W, C. albicans SC5314 : C2_03170W_A, C. glabrata CBS138 : CAGL0H08459g, C. dubliniensis CD36 : Cd36_17940 and C. parapsilosis CDC317 : CPAR2_211730	-0.318716	0.002055	-0.0756907	0.44113	-0.131714	0.144333	-0.448169	0.000144746	-0.205144	0.0393143	-0.261168	0.00739766	-0.129453	0.340986
B9J08_000513	C2_03180C_A	TOM1	Ortho	3642987	Ortholog(s) have ubiquitin-protein transferase activity	-0.374781	0.000470898	-0.242741	0.0133704	-0.378646	0.000361488	-0.30287	0.00274333	-0.170829	0.0749888	-0.306735	0.00207237	0.0719113	0.613014
B9J08_000514	C6_00510C_A	RAD52	Ortho	3647148	Ortholog(s) have DNA/DNA annealing activity, recombinase activity, single-stranded DNA binding activity	1.42887	1.01806e-07	1.20923	1.03654e-06	1.51342	3.09592e-08	1.07062	1.85503e-06	0.850987	3.02871e-05	1.15518	5.47775e-07	-0.358245	0.0834318
B9J08_000515	C6_00500C_A	NA	Ortho	3647149	Ortholog(s) have NEDD8 activating enzyme activity and role in protein neddylation	-0.0643113	0.590988	-0.276988	0.0276931	-0.293969	0.0149059	0.0224775	0.862429	-0.190199	0.126592	-0.20718	0.0743363	0.0867888	0.644808
B9J08_000516	C6_00490W_A	NA	Ortho	3647150	Ortholog(s) have phospholipase A2 activity, role in cardiolipin acyl-chain remodeling, cardiolipin metabolic process and mitochondrial inner membrane, mitochondrion localization	0.0975614	0.548706	-0.0571174	0.756425	-0.13857	0.381457	0.218181	0.176286	0.0635021	0.735968	-0.0179507	0.920389	0.120619	0.639976
B9J08_000517	C6_00480C_A	FET31	Ortho	3647151	Ortholog(s) have ferroxidase activity, role in reductive iron assimilation and high-affinity iron permease complex localization	-1.92101	2.70419e-05	-1.11377	0.00261526	-2.1442	8.10275e-06	-1.91713	3.38968e-05	-1.10989	0.00329197	-2.14032	1.00161e-05	0.00387894	0.993839
B9J08_000518	C6_00430C_A	NA	Ortho	3646089	Ortholog(s) have role in Golgi to vacuole transport, protein targeting to vacuole and AP-3 adaptor complex localization	-0.192826	0.0352737	-0.206909	0.0322212	-0.2402	0.0106848	-0.00916192	0.927053	-0.0232443	0.835474	-0.0565358	0.534686	0.183664	0.156733
B9J08_000519	C6_00420W_A	DPM2	Ortho	30515325	Has domain(s) with predicted enzyme regulator activity, role in dolichol metabolic process, macromolecule biosynthetic process and integral component of endoplasmic reticulum membrane localization	-0.607632	0.00694554	-0.205934	0.342536	-0.0879411	0.674009	-0.763705	0.0016344	-0.362008	0.0997877	-0.244015	0.225176	-0.156074	0.634699
B9J08_000520	C6_00410C_A	SRO77	Ortho	3646088	Ortholog(s) have role in Golgi to plasma membrane transport, exocytosis and plasma membrane localization	-0.924823	6.91489e-08	-0.642447	3.88481e-06	-0.787105	2.10415e-07	-0.601187	5.80827e-06	-0.318811	0.00223538	-0.46347	5.12299e-05	0.323636	0.0157121
B9J08_000521	C6_00400C_A	NA	Ortho	3646087	Ortholog of C. albicans SC5314 : C6_00400C_A, C. dubliniensis CD36 : Cd36_60350, C. parapsilosis CDC317 : CPAR2_603550 and Candida tenuis NRRL Y-1498 : CANTEDRAFT_114325	0.686009	4.30104e-07	0.340291	0.000474782	0.052169	0.505646	0.855096	8.12601e-08	0.509379	1.87689e-05	0.221257	0.00782091	0.169088	0.132578
B9J08_000522	C6_00390W_A	NA	Ortho	3646086	Ortholog(s) have serine-tRNA ligase activity, role in mitochondrial seryl-tRNA aminoacylation, spore germination and mitochondrion localization	-0.154254	0.102957	-0.12012	0.224976	-0.191349	0.0449109	-0.0807672	0.403673	-0.0466334	0.671034	-0.117862	0.207642	0.0734868	0.629975
B9J08_000523	C6_00340C_A	NA	Ortho	3646074	Ortholog(s) have metalloendopeptidase activity, role in cellular iron ion homeostasis, protein processing involved in protein targeting to mitochondrion, protein stabilization and mitochondrial matrix localization	0.92574	2.1017e-05	0.511948	0.00444264	1.19536	1.1884e-06	0.661258	0.000452277	0.247466	0.136572	0.930875	1.68383e-05	-0.264482	0.25048
B9J08_000524	C6_00350W_A	PKH3	Ortho	3646075	Ortholog(s) have role in cell wall integrity MAPK cascade	-0.00853449	0.93253	-0.0920315	0.335216	-0.0708001	0.432184	-0.0237264	0.809052	-0.107223	0.268126	-0.085992	0.335014	-0.0151919	0.938904
B9J08_000525	C6_00360C_A	NA	Ortho	3646083	Ortholog(s) have mitochondrial intermembrane space localization	-0.307032	0.0107341	-0.193848	0.10372	-0.0108533	0.930553	-0.354023	0.00474951	-0.240839	0.0497805	-0.0578443	0.620152	-0.0469911	0.819326
B9J08_000526	C3_01710C_A	PPT1	BestHit	3636602	Ortholog of Candida tenuis NRRL Y-1498 : CANTEDRAFT_91525, Debaryomyces hansenii CBS767 : DEHA2G04862g, Pichia stipitis Pignal : PICST_31875 and Candida guilliermondii ATCC 6260 : PGUG_02950	-0.122631	0.122475	-0.123239	0.140445	-0.214927	0.0103443	-0.0684046	0.401144	-0.0690121	0.431826	-0.160701	0.0459335	0.0542264	0.680298
B9J08_000527	C5_02830W_A	NA	Ortho	3637809	Ortholog(s) have role in ESCRT III complex assembly, late endosome to vacuole transport, late endosome to vacuole transport via multivesicular body sorting pathway, protein targeting to vacuole and cytoplasm, late endosome localization	-0.375809	0.00244863	-0.291766	0.0160053	-0.627052	2.61974e-05	-0.231173	0.0430867	-0.14713	0.211643	-0.482416	0.000318588	0.144636	0.385527
B9J08_000528	C1_01520C_A	SOD2	Ortho	3640231	Ortholog(s) have manganese ion binding, superoxide dismutase activity	-0.487749	0.000293317	-0.414062	0.0015193	-0.435756	0.000637339	-0.34744	0.00440884	-0.273752	0.0236814	-0.295447	0.0106751	0.140309	0.396509
B9J08_000529	C1_01550W_A	VPS17	Ortho	3640218	Ortholog(s) have phosphatidylinositol-3-phosphate binding, protein carrier activity	-0.363478	0.00135148	-0.28001	0.0104888	-0.405749	0.000476049	-0.17744	0.0791445	-0.0939717	0.383772	-0.219711	0.0294083	0.186038	0.19575
B9J08_000530	C5_04170W_A	NA	Ortho	3636543	Ortholog(s) have role in mitochondrial fusion and integral component of mitochondrial outer membrane localization	0.109199	0.23773	-0.0497666	0.63298	0.187712	0.0454206	-0.0893964	0.345498	-0.248362	0.0168142	-0.010884	0.917274	-0.198596	0.137835
B9J08_000531	C5_04160W_A	SDC1	Ortho	3636542	Ortholog(s) have histone methyltransferase activity (H3-K4 specific) activity, role in chromatin silencing at telomere, histone H3-K4 methylation and Set1C/COMPASS complex localization	-0.390623	0.00454114	-0.168367	0.197922	-0.199276	0.107886	-0.239514	0.0639226	-0.017258	0.913109	-0.0481678	0.714696	0.151109	0.426628
B9J08_000532	C5_04150C_A	NA	Ortho	3636525	Ortholog(s) have SNAP receptor activity, role in endocytosis, vesicle fusion and SNARE complex, endosome, trans-Golgi network localization	-0.455049	0.000215811	-0.168425	0.103989	-0.232876	0.0214454	-0.376215	0.00117494	-0.089591	0.408163	-0.154042	0.115737	0.0788339	0.61829
B9J08_000533	CR_10450C_A	SPT3	Ortho	3638977	Ortholog(s) have transcription coregulator activity and role in chromatin organization, histone acetylation, invasive growth in response to glucose limitation, pseudohyphal growth, transcription by RNA polymerase II	-0.247374	0.0391549	-0.158635	0.196102	-0.499705	0.000374083	0.0590703	0.636261	0.147809	0.240987	-0.193261	0.101178	0.306444	0.0744896
B9J08_000534	CR_10440W_A	NA	Ortho	3638976	Ortholog(s) have chromatin binding activity	0.854696	0.000183245	0.646359	0.00253247	1.0675	1.85271e-05	0.534694	0.00665431	0.326357	0.0931017	0.747502	0.000465711	-0.320003	0.232648
B9J08_000535	CR_10430C_A	NA	Ortho	3638975	Ortholog(s) have ATPase activator activity, role in mRNA splicing, via spliceosome, positive regulation of ATPase activity and spliceosomal complex localization	-0.301884	0.0830059	-0.235027	0.194606	-0.152989	0.370727	-0.0851515	0.64328	-0.0182947	0.93727	0.0637431	0.728034	0.216733	0.409218
B9J08_000536	CR_10420W_A	NA	Ortho	3638974	Has domain(s) with predicted role in mitochondrion inheritance and mitochondrial inner membrane localization	0.508426	0.0182697	0.588383	0.0104736	0.878145	0.00037561	0.419858	0.0478068	0.499816	0.0274079	0.789577	0.000914883	-0.0885673	0.813546
B9J08_000537	CR_10410C_A	NA	Ortho	3638957	Ortholog(s) have unfolded protein binding activity	-0.393199	0.400613	-0.293675	0.565009	0.115604	0.813814	-0.00333345	0.99491	0.0961908	0.868625	0.505469	0.268275	0.389866	0.593991
B9J08_000538	CR_10400W_A	NA	Ortho	3638956	Ortholog(s) have peptide alpha-N-acetyltransferase activity, peptide-glutamate-N-acetyltransferase activity, peptide-serine-N-acetyltransferase activity	0.0335422	0.807498	-0.269101	0.0511847	0.276239	0.0329497	0.393514	0.00559092	0.09087	0.537268	0.63621	0.000105488	0.359971	0.059883
B9J08_000539	CR_10390W_A	NA	Ortho	3638954	Ortholog(s) have Rab guanyl-nucleotide exchange factor activity, role in endoplasmic reticulum to Golgi vesicle-mediated transport and TRAPPI protein complex, TRAPPII protein complex, TRAPPIII protein complex localization	-0.284009	0.0221283	-0.421493	0.00261526	-0.551791	0.000184506	-0.0920215	0.455605	-0.229505	0.0764065	-0.359804	0.00561461	0.191987	0.271924
B9J08_000540	NA	NA	NA	NA	Protein of unknown function	-0.271742	0.209088	-0.110796	0.649734	-0.236968	0.266806	-0.289643	0.188813	-0.128697	0.602075	-0.254869	0.232602	-0.0179011	0.97056
B9J08_000541	CR_10230W_A	NA	Ortho	3638921	Ortholog(s) have histone acetyltransferase activity, role in histone acetylation, replication-born double-strand break repair via sister chromatid exchange and Ada2/Gcn5/Ada3 transcription activator complex localization	0.0553396	0.602358	-0.0744945	0.504996	-0.22145	0.0339701	0.0326725	0.767698	-0.0971617	0.388007	-0.244118	0.0214787	-0.0226672	0.913096
B9J08_000542	CR_10340W_A	PTP3	Ortho	3638940	Ortholog(s) have protein tyrosine phosphatase activity, role in cytoplasmic sequestering of protein, inactivation of MAPK activity, peptidyl-tyrosine dephosphorylation, regulation of sporulation and cytoplasm, nucleus localization	0.625239	5.3863e-05	0.476662	0.000840253	0.498775	0.000342738	0.254087	0.0348744	0.10551	0.407611	0.127624	0.264432	-0.371151	0.0347763
B9J08_000543	CR_10350C_A	TRX1	Ortho	3638950	Ortholog(s) have antioxidant activity, disulfide oxidoreductase activity, protein disulfide oxidoreductase activity	-0.146413	0.264381	0.0707267	0.630808	0.0970765	0.462175	-0.0715713	0.606921	0.145568	0.306576	0.171918	0.187365	0.0748413	0.737847
B9J08_000544	CR_10360C_A	CTM1	Ortho	3638951	Ortholog(s) have [cytochrome c]-lysine N-methyltransferase activity, role in peptidyl-lysine methylation and cytosol localization	-0.0162748	0.877421	0.0104943	0.93146	-0.100612	0.295838	0.173525	0.0826611	0.200294	0.0582184	0.0891876	0.358174	0.189799	0.181247
B9J08_000545	CR_10370W_A	HCR1	Ortho	3638952	Ortholog(s) have translation initiation factor activity and role in cytoplasmic translation, maturation of SSU-rRNA from tricistronic rRNA transcript (SSU-rRNA, 5.8S rRNA, LSU-rRNA)	-0.01719	0.852556	0.0555815	0.555474	0.0612699	0.475938	0.19604	0.0292363	0.268811	0.0068294	0.2745	0.00356334	0.21323	0.0891726
B9J08_000546	C1_14380C_A	NA	Ortho	3643285	Ortholog(s) have role in mRNA metabolic process, mitochondrial translational initiation and extrinsic component of membrane, mitochondrial inner membrane localization	0.426028	0.0113014	0.414479	0.0174172	0.608766	0.000825174	0.321719	0.0487314	0.310169	0.0690626	0.504456	0.00348456	-0.104309	0.695378
B9J08_000547	C6_02140W_A	NA	Ortho	3645886	Ortholog of S. cerevisiae : YHR182W, C. albicans SC5314 : C6_02140W_A, C. dubliniensis CD36 : Cd36_62310, C. parapsilosis CDC317 : CPAR2_602100 and Candida tenuis NRRL Y-1498 : CANTEDRAFT_98285	-0.191547	0.0486474	-0.0852605	0.404476	-0.0932051	0.322521	0.0294871	0.775685	0.135774	0.184921	0.127829	0.177313	0.221034	0.108771
B9J08_000548	C6_02150C_A	NA	Ortho	3645888	Ortholog(s) have magnesium ion transmembrane transporter activity, role in mitochondrial magnesium ion transmembrane transport and mitochondrial inner membrane localization	0.306079	0.0616228	0.189106	0.269757	0.481988	0.00543396	0.244142	0.137486	0.127169	0.481674	0.420051	0.0128898	-0.0619367	0.84058
B9J08_000549	C6_02160W_A	NA	Ortho	3645889	Ortholog(s) have role in regulation of mitotic cytokinesis, septation initiation signaling and mitotic spindle pole body localization	0.423649	0.00543737	0.363271	0.0181619	0.674733	0.000112802	0.181813	0.197647	0.121435	0.429261	0.432897	0.00407106	-0.241836	0.237196
B9J08_000550	C6_02170C_A	SWD3	Ortho	3645890	Ortholog(s) have histone methyltransferase activity (H3-K4 specific) activity and role in chromatin silencing at telomere, histone H3-K4 methylation, regulation of meiotic DNA double-strand break formation, telomere maintenance	0.236533	0.0760819	0.214948	0.122655	0.226743	0.0852502	0.145249	0.279527	0.123663	0.393979	0.135458	0.298022	-0.0912845	0.677424
B9J08_000551	C6_02180W_A	NA	Ortho	3645861	Ortholog(s) have role in late endosome to vacuole transport via multivesicular body sorting pathway and Vps55/Vps68 complex, fungal-type vacuole membrane localization	0.362001	0.00320896	0.235448	0.0470482	0.38165	0.0019541	0.0654992	0.569497	-0.0610537	0.630246	0.0851479	0.440289	-0.296502	0.0682142
B9J08_000552	C6_02190C_A	NA	Ortho	3645862	Ortholog(s) have cyclin binding, enzyme inhibitor activity, protein serine/threonine kinase activity, protein serine/threonine/tyrosine kinase activity	-0.225552	0.119579	-0.301224	0.0521364	0.0725509	0.62296	-0.19262	0.192066	-0.268291	0.0864957	0.105483	0.469604	0.0329324	0.909384
B9J08_000553	C6_01980C_A	NA	Ortho	3644560	Ortholog(s) have structural constituent of ribosome activity and mitochondrial small ribosomal subunit localization	0.807608	1.66592e-05	0.545342	0.000840253	1.06011	7.86952e-07	0.719455	5.67037e-05	0.457188	0.00364506	0.971959	2.33439e-06	-0.0881535	0.695073
B9J08_000554	C6_01970C_A	RPL25	Ortho	30515338	Ortholog(s) have RNA binding activity, role in ribosomal large subunit assembly and cytosolic large ribosomal subunit, preribosome, large subunit precursor localization	0.450592	0.0907732	0.186693	0.51676	0.390369	0.136447	0.38308	0.155343	0.119181	0.697636	0.322858	0.216939	-0.0675117	0.894235
B9J08_000555	C6_02090C_A	NA	Ortho	6335445	Ortholog(s) have Rho GDP-dissociation inhibitor activity and role in maintenance of cell polarity, regulation of Rho protein signal transduction	1.05382	5.19247e-05	1.10685	4.92034e-05	1.85817	1.49872e-07	0.391571	0.0467853	0.444603	0.0332301	1.19593	1.10858e-05	-0.662244	0.0256628
B9J08_000556	C6_02640C_A	NA	Ortho	3639222	Ortholog(s) have role in mitotic spindle elongation, vesicle-mediated transport and integral component of Golgi membrane localization	-0.394076	0.000595368	-0.35089	0.00202344	-0.175651	0.0680902	-0.330079	0.0026111	-0.286894	0.00920602	-0.111655	0.239993	0.0639963	0.689709
B9J08_000557	NA	NA	NA	NA	Ortholog of Candida tenuis NRRL Y-1498 : CANTEDRAFT_114422, Debaryomyces hansenii CBS767 : DEHA2E04752g, Pichia stipitis Pignal : PICST_88266 and Candida guilliermondii ATCC 6260 : PGUG_02639	0.983728	0.000793447	1.06031	0.000622394	0.767558	0.00466729	0.703155	0.00805182	0.779741	0.00595647	0.486986	0.0495148	-0.280572	0.475626
B9J08_000558	CR_09700W_A	NA	Ortho	3647088	Has domain(s) with predicted transmembrane transporter activity, role in transmembrane transport and integral component of membrane localization	0.294496	0.0586995	0.410652	0.0153562	0.442057	0.0068747	-0.00784248	0.961582	0.108314	0.530324	0.139718	0.355648	-0.302339	0.176639
B9J08_000559	CR_09670C_A	NA	Ortho	3647091	Ortholog(s) have S-formylglutathione hydrolase activity, role in formaldehyde catabolic process and cytosol localization	-0.366474	0.000446947	-0.139265	0.124561	-0.0728603	0.395939	-0.390522	0.000293527	-0.163313	0.0788716	-0.0969085	0.25464	-0.0240483	0.887737
B9J08_000560	CR_09660W_A	NA	Ortho	3647092	Ortholog of S. cerevisiae : YLR287C, C. albicans SC5314 : CR_09660W_A, C. glabrata CBS138 : CAGL0M09757g, C. dubliniensis CD36 : Cd36_34830 and C. parapsilosis CDC317 : CPAR2_701110	0.0975758	0.444165	0.147303	0.26799	0.317725	0.0149756	0.188385	0.14234	0.238112	0.0799092	0.408534	0.0031539	0.0908092	0.660184
B9J08_000561	CR_09650W_A	WAL1	Ortho	3647093	Ortholog(s) have Arp2/3 complex binding, actin binding, actin monomer binding activity	0.145254	0.116646	-0.00372741	0.97781	-0.12706	0.166168	0.056455	0.56086	-0.0925261	0.361537	-0.215859	0.0240168	-0.0887987	0.536673
B9J08_000562	NA	NA	NA	NA	Protein of unknown function	1.08698	0.00432944	0.523782	0.170965	0.822679	0.0231557	0.717023	0.0378881	0.153829	0.706979	0.452726	0.177299	-0.369953	0.508521
B9J08_000563	C7_02960C_A	orf19.5165	BestHit	3641387	Ortholog of Candida guilliermondii ATCC 6260 : PGUG_03279 and Candida lusitaniae ATCC 42720 : CLUG_01520	-0.185165	0.815877	-0.572219	0.503127	-1.28848	0.124142	0.659808	0.426179	0.272754	0.794228	-0.443511	0.647474	0.844973	0.484958
B9J08_000565	CR_07390C_A	MRPL8	Ortho	3646039	Ortholog(s) have structural constituent of ribosome activity and mitochondrial large ribosomal subunit localization	0.694531	6.98611e-06	0.667593	1.67084e-05	1.15585	2.71444e-08	0.50128	0.000172365	0.474343	0.000441638	0.962599	2.22557e-07	-0.19325	0.209356
B9J08_000566	CR_07380C_A	KSR1	Ortho	3646052	Ortholog(s) have 3-dehydrosphinganine reductase activity, role in 3-keto-sphinganine metabolic process, sphingolipid biosynthetic process and lipid droplet localization	-0.0138925	0.890888	0.0767236	0.448947	0.21963	0.0222836	-0.117117	0.218822	-0.026501	0.817967	0.116405	0.207319	-0.103225	0.472089
B9J08_000567	CR_07370W_A	NA	Ortho	3646053	Ortholog of C. albicans SC5314 : CR_07370W_A, C. dubliniensis CD36 : Cd36_33000, C. parapsilosis CDC317 : CPAR2_701740 and Candida tenuis NRRL Y-1498 : CANTEDRAFT_93887	0.222783	0.105641	0.200724	0.164351	0.519418	0.000939389	0.139864	0.316638	0.117804	0.437847	0.436499	0.00355938	-0.0829197	0.723264
B9J08_000568	C1_11020W_A	orf19.2312	BestHit	3644420	Has domain(s) with predicted oxidoreductase activity and role in oxidation-reduction process	-0.598771	0.0098042	-0.588039	0.0143532	-0.755174	0.00194375	-1.08494	0.000115911	-1.07421	0.000210774	-1.24134	2.82148e-05	-0.486167	0.110685
B9J08_000569	CR_07320C_A	NA	Ortho	3646057	Ortholog(s) have structural constituent of ribosome activity, role in mitochondrial translation and mitochondrial large ribosomal subunit localization	0.808965	1.34648e-07	0.759328	5.27646e-07	1.17718	2.14823e-09	0.718222	5.99332e-07	0.668584	2.52744e-06	1.08644	5.69052e-09	-0.0907435	0.471483
B9J08_000570	CR_07330W_A	SMX4	Ortho	30515427	Ortholog(s) have RNA binding, chromatin binding, poly(U) RNA binding, telomerase RNA binding activity and role in mRNA splicing, via spliceosome	-0.560062	0.0241814	-0.285821	0.253998	0.133693	0.575152	-0.649742	0.0116152	-0.375501	0.13958	0.0440128	0.86575	-0.0896799	0.84058
B9J08_000571	CR_07340C_A	NA	Ortho	3646056	Ortholog of C. albicans SC5314 : CR_07340C_A, C. dubliniensis CD36 : Cd36_32970, C. parapsilosis CDC317 : CPAR2_701710 and Candida tenuis NRRL Y-1498 : CANTEDRAFT_106599	0.215053	0.0578047	0.0961378	0.425265	0.242394	0.0330578	0.345663	0.00523871	0.226747	0.0619734	0.373004	0.00266049	0.13061	0.448893
B9J08_000572	CR_07350W_A	NA	Ortho	3646055	Ortholog(s) have role in ER-dependent peroxisome organization, retrograde vesicle-mediated transport, Golgi to endoplasmic reticulum, vesicle-mediated transport	0.112998	0.170533	0.0616736	0.494306	0.111422	0.172967	0.136364	0.106531	0.0850394	0.34646	0.134788	0.101802	0.0233658	0.887212
B9J08_000573	CR_07360W_A	PIF1	BestHit	3646054	Has domain(s) with predicted DNA helicase activity, nucleoside-triphosphatase activity, nucleotide binding activity and role in DNA repair, telomere maintenance	0.0302167	0.861221	0.185907	0.268953	0.400182	0.0151755	0.18848	0.248476	0.34417	0.0479105	0.558445	0.00180511	0.158264	0.524079
B9J08_000574	CR_07360W_A	PIF1	Ortho	3646054	Ortholog(s) have DNA helicase activity, G-quadruplex DNA binding, single-stranded DNA binding, telomerase inhibitor activity	0.602231	0.00156665	0.423801	0.0202348	0.486761	0.00624482	0.441544	0.0128251	0.263114	0.1383	0.326073	0.0505056	-0.160688	0.535938
B9J08_000575	CR_07310W_A	NA	Ortho	3646058	Has domain(s) with predicted ATP binding, nucleic acid binding activity	-0.0242107	0.865375	0.19614	0.155311	0.229065	0.0805852	0.0590137	0.673816	0.279365	0.0506316	0.312289	0.0213156	0.0832244	0.707655
B9J08_000576	CR_08300C_A	NA	Ortho	3642076	Ortholog(s) have lysophospholipase activity, role in phosphatidylcholine catabolic process, regulation of phospholipid biosynthetic process and endoplasmic reticulum localization	-0.035995	0.711539	0.0232	0.836211	-0.13311	0.144961	0.0587208	0.542546	0.117916	0.231759	-0.038394	0.692048	0.0947157	0.504122
B9J08_000577	CR_08000C_A	NA	Ortho	3644150	Has domain(s) with predicted catalytic activity, pyridoxal phosphate binding activity and role in biosynthetic process	0.320171	0.0406108	0.258488	0.109171	0.548864	0.00146464	0.319542	0.0439511	0.257858	0.116231	0.548234	0.00154443	-0.000629416	0.996929
B9J08_000578	CR_07920W_A	NA	Ortho	3644141	Ortholog(s) have SCF ubiquitin ligase complex localization	-0.107741	0.313377	-0.141342	0.206949	-0.629962	1.95788e-05	-0.28886	0.0118456	-0.322461	0.00847469	-0.811081	1.8985e-06	-0.181119	0.245473
B9J08_000579	CR_07700W_A	NA	Ortho	3648195	Ortholog of C. albicans SC5314 : CR_07700W_A, C. dubliniensis CD36 : Cd36_33350, C. parapsilosis CDC317 : CPAR2_701900 and Candida tenuis NRRL Y-1498 : CANTEDRAFT_114821	0.54203	0.00887062	0.33112	0.102255	0.286959	0.131006	-0.161006	0.406732	-0.371916	0.071337	-0.416077	0.0332173	-0.703036	0.0184154
B9J08_000580	CR_07470W_A	NA	Ortho	3646048	Ortholog(s) have guanyl-nucleotide exchange factor activity, zinc ion binding activity, role in post-Golgi vesicle-mediated transport and cytosol, membrane localization	0.217467	0.0530196	0.180607	0.121903	0.125886	0.249829	0.268692	0.0214857	0.231832	0.0544204	0.177111	0.108408	0.0512249	0.796812
B9J08_000581	CR_07250C_A	NA	Ortho	3646028	Has domain(s) with predicted flavin adenine dinucleotide binding, oxidoreductase activity, acting on CH-OH group of donors activity and role in oxidation-reduction process	0.179399	0.246803	0.274424	0.0943045	0.0704628	0.658585	-0.335754	0.0378881	-0.240729	0.147183	-0.44469	0.00757164	-0.515153	0.0287364
B9J08_000582	CR_07270C_A	HGT16	Ortho	3646026	Has domain(s) with predicted transmembrane transporter activity, role in transmembrane transport and integral component of membrane, membrane localization	1.46906	4.07203e-05	1.17248	0.000474005	1.1778	0.00025949	1.26328	0.000162518	0.966702	0.00234195	0.972021	0.00118765	-0.20578	0.645106
B9J08_000583	CR_08280W_A	NA	Ortho	3642102	Ortholog of C. albicans SC5314 : CR_08280W_A, C. dubliniensis CD36 : Cd36_33870, C. parapsilosis CDC317 : CPAR2_204450 and Candida tenuis NRRL Y-1498 : CANTEDRAFT_113827	0.248837	0.261921	-0.132903	0.593754	0.306675	0.162452	0.778404	0.00253254	0.396664	0.10557	0.836242	0.00121171	0.529567	0.107218
B9J08_000584	CR_08290W_A	NA	Ortho	3642103	Ortholog(s) have GTPase activator activity, repressing transcription factor binding, transcription factor binding activity	-0.463271	0.0002338	-0.336382	0.00397537	-0.281541	0.00868354	-0.457883	0.00029806	-0.330993	0.0051792	-0.276152	0.010073	0.00538862	0.983192
B9J08_000586	C1_08050W_A	NA	Ortho	3640709	Ortholog of C. albicans SC5314 : C1_08050W_A/NUO4, C. dubliniensis CD36 : Cd36_07560, C. parapsilosis CDC317 : CPAR2_804330 and Candida tenuis NRRL Y-1498 : CANTEDRAFT_114110	0.131369	0.234489	0.156535	0.178364	0.248935	0.0281512	-0.048209	0.683436	-0.0230425	0.866943	0.0693578	0.53862	-0.179578	0.270711
B9J08_000587	C1_08030W_A	PFY1	Ortho	3640703	Ortholog(s) have actin monomer binding, guanyl-nucleotide exchange factor activity, phosphatidylinositol-4,5-bisphosphate binding, proline-rich region binding activity	-0.321241	0.0112658	-0.180556	0.149652	-0.188489	0.111762	-0.400612	0.00305431	-0.259927	0.0456612	-0.267859	0.028627	-0.0793705	0.691694
B9J08_000588	C1_08020W_A	UBA2	Ortho	3640701	Ortholog(s) have SUMO activating enzyme activity, role in protein sumoylation and SUMO activating enzyme complex, nucleus localization	0.0257077	0.784272	0.0437548	0.655758	0.122631	0.153583	0.193463	0.0332383	0.211511	0.0277053	0.290387	0.00263007	0.167756	0.186495
B9J08_000589	C1_08010W_A	DPM1	Ortho	3640700	Ortholog(s) have dolichyl-phosphate beta-D-mannosyltransferase activity and role in GPI anchor biosynthetic process, dolichol-linked oligosaccharide biosynthetic process	-0.270271	0.0134615	-0.0877011	0.430925	-0.00855717	0.941295	-0.272559	0.0140282	-0.0899888	0.431092	-0.0108449	0.925964	-0.00228771	0.98962
B9J08_000590	C1_08000W_A	NRP1	Ortho	3640698	Ortholog(s) have cytoplasmic stress granule localization	0.45015	0.000308366	0.326451	0.00501945	0.615183	1.36842e-05	0.301356	0.00669906	0.177657	0.103439	0.466389	0.000199378	-0.148794	0.328153
B9J08_000591	C1_06270W_A	NA	Ortho	3647523	Has domain(s) with predicted membrane localization	0.0240036	0.850794	0.0103454	0.945553	0.0191566	0.883543	0.0149917	0.911639	0.00133348	0.994239	0.0101447	0.939867	-0.0090119	0.973334
B9J08_000592	C1_06280C_A	UME6	Ortho	3647522	Has domain(s) with predicted DNA-binding transcription factor activity, RNA polymerase II-specific, zinc ion binding activity, role in regulation of transcription, DNA-templated and nucleus localization	0.973806	0.00777777	1.23531	0.00219013	0.589635	0.0810191	0.622702	0.0684848	0.884208	0.017766	0.238531	0.475563	-0.351104	0.497854
B9J08_000593	C1_06320W_A	NA	Ortho	3648118	Has domain(s) with predicted phosphatidylinositol binding activity and role in cell communication	0.0766415	0.572968	0.00295597	0.987116	-0.289478	0.0321709	0.0781287	0.572244	0.00444324	0.980726	-0.28799	0.0333259	0.00148727	0.994365
B9J08_000594	C1_06340W_A	NA	Ortho	3639499	Has domain(s) with predicted phosphatidylinositol binding activity and role in cell communication	-0.354133	0.195497	-0.283751	0.328596	-0.419237	0.12408	-0.371968	0.182972	-0.301586	0.309451	-0.437072	0.110386	-0.017835	0.977905
B9J08_000595	C1_06350W_A	NA	Ortho	3639562	Ortholog of C. albicans SC5314 : C1_06350W_A, C. dubliniensis CD36 : Cd36_05930, C. parapsilosis CDC317 : CPAR2_803870 and Candida tenuis NRRL Y-1498 : CANTEDRAFT_112418	-0.95453	4.10203e-05	-0.853757	0.000164415	-0.928983	4.21895e-05	-0.868035	0.00011341	-0.767263	0.000525508	-0.842489	0.000117839	0.0864946	0.769207
B9J08_000596	C1_06360W_A	NA	Ortho	3639561	Ortholog(s) have protein serine/threonine kinase activity, role in peptidyl-serine phosphorylation, protein autophosphorylation and cytoplasm localization	-0.186454	0.0849202	-0.106611	0.351904	-0.109871	0.300519	-0.189539	0.085542	-0.109695	0.350387	-0.112956	0.286874	-0.00308486	0.988521
B9J08_000597	C1_06380C_A	NA	Ortho	3639559	Ortholog of C. albicans SC5314 : C1_06380C_A, C. dubliniensis CD36 : Cd36_05960, C. parapsilosis CDC317 : CPAR2_301790 and Candida tenuis NRRL Y-1498 : CANTEDRAFT_112420	0.460062	0.0144146	0.382689	0.0460428	0.875324	9.80932e-05	0.330486	0.0705283	0.253113	0.184376	0.745749	0.000428403	-0.129576	0.658862
B9J08_000598	C1_06390W_A	NA	Ortho	3639558	Ortholog(s) have NEDD8-specific protease activity, thiol-dependent ubiquitin-specific protease activity and role in protein deneddylation	0.0533573	0.651443	0.144411	0.222459	0.0850619	0.452894	-0.0884231	0.446808	0.00263052	0.986619	-0.0567185	0.629074	-0.14178	0.410155
B9J08_000599	C1_06400C_A	NA	Ortho	3639557	Ortholog(s) have role in mRNA splicing, via spliceosome and transcriptionally active chromatin localization	0.0763748	0.388236	0.0207839	0.845995	-0.0259004	0.781824	0.102051	0.256133	0.0464602	0.650769	-0.000224189	0.998634	0.0256763	0.884167
B9J08_000600	C1_06410W_A	NA	Ortho	3639555	Ortholog of C. albicans SC5314 : C1_06410W_A, C. dubliniensis CD36 : Cd36_05990, Candida tenuis NRRL Y-1498 : CANTEDRAFT_91852 and Debaryomyces hansenii CBS767 : DEHA2G15356g	-0.453519	0.00752218	-0.236245	0.151859	-0.0858349	0.589234	-0.588264	0.0013691	-0.37099	0.031301	-0.220581	0.154312	-0.134746	0.585458
B9J08_000601	C1_06420C_A	NA	Ortho	3639554	Ortholog of S. cerevisiae : DSF2, C. albicans SC5314 : C1_06420C_A, C. glabrata CBS138 : CAGL0C04169g, C. dubliniensis CD36 : Cd36_06000 and C. parapsilosis CDC317 : CPAR2_206290	-0.00193341	0.988134	-0.177772	0.14487	-0.445792	0.000876495	0.137433	0.245302	-0.0384056	0.784553	-0.306426	0.0124609	0.139366	0.42967
B9J08_000602	C1_10490W_A	LKH1	Ortho	3647187	Ortholog(s) have aminopeptidase activity, epoxide hydrolase activity and role in cellular lipid metabolic process, cytoplasm to vacuole transport by the NVT pathway, protein catabolic process	0.489147	0.000377728	0.422612	0.00167503	0.827973	1.98778e-06	0.30451	0.012137	0.237975	0.0524782	0.643336	2.91245e-05	-0.184637	0.266832
B9J08_000603	C1_06480C_A	NA	Ortho	30515008	Ortholog(s) have role in endoplasmic reticulum to Golgi vesicle-mediated transport and COPII-coated ER to Golgi transport vesicle, Golgi apparatus, endoplasmic reticulum localization	-0.40023	0.00270345	-0.182546	0.143054	-0.011079	0.932719	-0.567751	0.000181364	-0.350068	0.00955161	-0.1786	0.127282	-0.167521	0.340986
B9J08_000604	C1_03620C_A	orf19.3061.1	BestHit	30514981	Has domain(s) with predicted structural constituent of ribosome activity, role in translation and ribosome localization	0.665648	0.0455438	0.54341	0.113336	1.11277	0.00241685	0.529168	0.110263	0.40693	0.240669	0.976293	0.00590426	-0.13648	0.818751
B9J08_000605	C1_06450C_A	RPS14B	Ortho	30515006	Ortholog(s) have small ribosomal subunit rRNA binding activity, role in maturation of SSU-rRNA from tricistronic rRNA transcript (SSU-rRNA, 5.8S rRNA, LSU-rRNA), ribosomal small subunit assembly and small-subunit processome localization	0.618638	0.0234134	0.277963	0.311915	0.439117	0.0914422	0.356547	0.178012	0.0158709	0.965435	0.177025	0.499844	-0.262092	0.514632
B9J08_000606	C1_06430C_A	NA	Ortho	3639553	Ortholog of C. albicans SC5314 : C1_06430C_A, C. dubliniensis CD36 : Cd36_06020, C. parapsilosis CDC317 : CPAR2_803380 and Candida tenuis NRRL Y-1498 : CANTEDRAFT_91858	0.473665	0.569404	0.514643	0.568469	-0.560183	0.549974	-0.114188	0.891675	-0.0732108	0.941691	-1.14804	0.173643	-0.587853	0.648386
B9J08_000607	C1_06510C_A	NA	Ortho	3639549	Ortholog(s) have fungal-type vacuole membrane localization	0.236979	0.0133526	0.0637676	0.521906	0.156417	0.0843098	0.128518	0.162469	-0.0446928	0.672093	0.047957	0.609024	-0.10846	0.433691
B9J08_000608	C1_06500W_A	NA	Ortho	3639550	Ortholog of C. albicans SC5314 : C1_06500W_A, C. dubliniensis CD36 : Cd36_06080, C. parapsilosis CDC317 : CPAR2_803360 and Candida tenuis NRRL Y-1498 : CANTEDRAFT_112428	-0.113969	0.306797	-0.0244014	0.857701	0.286045	0.0133987	-0.138935	0.220356	-0.0493679	0.704566	0.261078	0.0222583	-0.0249665	0.910836
B9J08_000609	C6_00590W_A	SLY41	BestHit	3647139	Ortholog of C. parapsilosis CDC317 : CPAR2_803370, Candida tenuis NRRL Y-1498 : CANTEDRAFT_117866, Debaryomyces hansenii CBS767 : DEHA2G15554g and Pichia stipitis Pignal : PICST_30338	-0.0367438	0.789103	0.131607	0.328033	-0.215656	0.0893566	-0.112956	0.385554	0.0553948	0.70811	-0.291868	0.0257618	-0.0762119	0.723449
B9J08_000610	C1_06520C_A	BPH1	Ortho	3639547	Ortholog(s) have role in fungal-type cell wall organization, intracellular protein transport, regulation of vacuole organization, response to pH and cytosol, extrinsic component of membrane localization	0.122712	0.299306	0.0186023	0.899582	-0.0757601	0.527035	0.145241	0.228253	0.0411308	0.773717	-0.0532315	0.667638	0.0225286	0.928229
B9J08_000611	C1_06530C_A	NA	Ortho	3639521	Ortholog(s) have thiol-dependent ubiquitin-specific protease activity, role in negative regulation of mitochondrial fusion, protein deubiquitination and nucleus localization	-0.027022	0.759611	0.0405473	0.663952	-0.0998151	0.220775	-0.29317	0.00201195	-0.2256	0.0147734	-0.365963	0.000279546	-0.266148	0.0329917
B9J08_000612	C1_06540C_A	NA	Ortho	3639520	Ortholog(s) have role in exonucleolytic trimming to generate mature 3'-end of 5.8S rRNA from tricistronic rRNA transcript (SSU-rRNA, 5.8S rRNA, LSU-rRNA) and mRNA processing, more	-0.154167	0.30084	-0.0437067	0.806771	-0.0505623	0.744711	-0.243589	0.108839	-0.133128	0.417166	-0.139984	0.340974	-0.0894213	0.723264
B9J08_000613	C1_06550W_A	GLT1	Ortho	3639519	Ortholog(s) have glutamate synthase (NADH) activity and role in L-glutamate biosynthetic process, ammonia assimilation cycle, glutamine family amino acid metabolic process, invasive filamentous growth	0.633242	0.000512263	0.614341	0.000908608	1.59633	5.18913e-08	0.434077	0.00841226	0.415176	0.0146053	1.39717	2.57813e-07	-0.199165	0.386226
B9J08_000614	C1_03190C_A	ECM33	Ortho	30514977	Ortholog(s) have role in ascospore wall assembly, fungal-type cell wall organization and ascospore wall, fungal-type cell wall, plasma membrane, prospore membrane localization	0.114944	0.378004	0.175003	0.197922	-0.157263	0.220001	0.00217212	0.987749	0.0622309	0.680008	-0.270035	0.0406069	-0.112772	0.584031
B9J08_000615	C1_03120W_A	NA	Ortho	3636926	Ortholog of S. cerevisiae : YDR262W, C. albicans SC5314 : C1_03120W_A, C. glabrata CBS138 : CAGL0M08734g, C. dubliniensis CD36 : Cd36_02920 and C. parapsilosis CDC317 : CPAR2_108490	-0.425952	0.0002433	-0.392933	0.000689913	-0.715754	1.31636e-06	-0.246684	0.0140498	-0.213664	0.0374722	-0.536486	2.91245e-05	0.179268	0.189948
B9J08_000616	C1_03130C_A	GGA2	Ortho	3636928	Ortholog(s) have phosphatidylinositol-4-phosphate binding, ubiquitin binding activity	-0.276064	0.00413124	-0.139912	0.127359	-0.222179	0.0146204	-0.390249	0.000325719	-0.254097	0.0104183	-0.336365	0.000880027	-0.114185	0.386986
B9J08_000617	C1_03140W_A	NA	Ortho	3636929	Ortholog(s) have role in endosome organization, regulation of protein localization and BLOC-1 complex localization	-1.27625	0.000100798	-0.690555	0.0111487	-1.59512	1.22022e-05	-1.49979	3.0705e-05	-0.914096	0.00222906	-1.81866	4.28445e-06	-0.223541	0.545572
B9J08_000618	C1_03150C_A	orf19.3007.2	BestHit	30514976	Protein of unknown function	-0.780116	3.85458e-05	-0.585465	0.000678937	-0.922834	5.79558e-06	-0.892131	1.3009e-05	-0.69748	0.000196808	-1.03485	2.30868e-06	-0.112015	0.612391
B9J08_000619	C1_03160C_A	COQ4	Ortho	3636804	Ortholog(s) have role in ubiquinone biosynthetic process and mitochondrial inner membrane, mitochondrion localization	-0.112575	0.213204	-0.051248	0.612273	-0.0681846	0.454592	-0.118358	0.200221	-0.0570314	0.580512	-0.073968	0.417221	-0.0057834	0.978661
B9J08_000620	C1_03960C_A	NA	Ortho	3646418	Ortholog(s) have role in TOR signaling, re-entry into mitotic cell cycle after pheromone arrest and endoplasmic reticulum, endoplasmic reticulum membrane, endoplasmic reticulum-Golgi intermediate compartment localization	-0.0309941	0.777957	-0.0114032	0.93002	0.0681434	0.508624	-0.038409	0.72715	-0.0188181	0.883906	0.0607285	0.561128	-0.00741491	0.974124
B9J08_000621	C1_03980W_A	SPC19	Ortho	3646423	Ortholog(s) have microtubule binding, microtubule plus-end binding activity	0.425344	0.0685668	0.387982	0.112646	0.319044	0.163759	0.265753	0.256133	0.228391	0.36468	0.159453	0.491962	-0.159591	0.67944
B9J08_000622	C1_03180W_A	NA	Ortho	3636806	Ortholog(s) have ligase activity and role in protein lipoylation	-0.151225	0.187126	-0.307208	0.0156898	-0.130768	0.248725	-0.257706	0.0316854	-0.413689	0.00280322	-0.23725	0.0414539	-0.106481	0.553862
B9J08_000623	C1_03170C_A	NA	Ortho	3636805	Ortholog(s) have nucleus-vacuole junction localization	-0.127492	0.335445	-0.106107	0.459067	0.045681	0.739035	-0.12215	0.365727	-0.100765	0.496687	0.0510225	0.713036	0.00534154	0.985752
B9J08_000624	C1_03950C_A	NA	Ortho	3646417	Ortholog of C. albicans SC5314 : C1_03950C_A, C. dubliniensis CD36 : Cd36_03680, Candida tenuis NRRL Y-1498 : CANTEDRAFT_112439 and Debaryomyces hansenii CBS767 : DEHA2G15906g	-0.184641	0.271859	-0.280081	0.115939	-0.504918	0.00560676	-0.0170879	0.927807	-0.112528	0.558011	-0.337365	0.0494325	0.167553	0.520637
B9J08_000625	C1_03940W_A	NA	Ortho	3646415	Ortholog(s) have succinate dehydrogenase (ubiquinone) activity and role in cellular respiration	0.226288	0.164384	0.0194743	0.924224	0.151692	0.348949	0.0327431	0.856964	-0.17407	0.326785	-0.0418527	0.814152	-0.193545	0.43735
B9J08_000626	C1_03930W_A	NA	Ortho	3646414	Ortholog of C. albicans SC5314 : C1_03930W_A/NUE2, C. dubliniensis CD36 : Cd36_03660, C. parapsilosis CDC317 : CPAR2_106860 and Candida tenuis NRRL Y-1498 : CANTEDRAFT_96694	0.159623	0.0674745	0.177222	0.0548707	0.425689	9.40623e-05	0.0756139	0.392389	0.093213	0.320519	0.34168	0.000675409	-0.0840093	0.5311
B9J08_000627	C1_03920C_A	NA	Ortho	3646413	Ortholog(s) have palmitoyltransferase activity, protein-cysteine S-palmitoyltransferase activity and role in protein palmitoylation, protein targeting to membrane	-0.120369	0.450875	-0.130264	0.444317	-0.218955	0.160312	0.0894044	0.590757	0.0795091	0.665776	-0.00918168	0.961171	0.209773	0.381932
B9J08_000628	C4_07220C_A	NA	Ortho	3642955	Ortholog(s) have double-stranded DNA binding, kinetochore binding activity	-0.176628	0.137968	-0.219384	0.0827109	0.0627826	0.602595	-0.234214	0.0564069	-0.276971	0.0343555	0.00519643	0.970185	-0.0575862	0.784473
B9J08_000629	C4_07210W_A	NA	Ortho	3642959	Ortholog(s) have acetyltransferase activity, histone acetyltransferase activity, role in chromatin silencing at telomere and SAS acetyltransferase complex, nuclear chromatin localization	-0.351349	0.0113319	-0.330851	0.0207524	-0.201299	0.118917	-0.321903	0.0198723	-0.301405	0.035575	-0.171853	0.182785	0.0294454	0.909384
B9J08_000630	C4_07200C_A	NA	Ortho	3642958	Ortholog(s) have role in DNA repair, GPI anchor biosynthetic process and endoplasmic reticulum localization	-0.189614	0.0260167	-0.0430207	0.641655	0.189143	0.0243076	-0.317951	0.00104147	-0.171359	0.0544182	0.0608048	0.460315	-0.128338	0.288321
B9J08_000631	C4_07190W_A	SEC10	Ortho	3642961	Ortholog(s) have role in Golgi to plasma membrane transport, exocytosis and cell division site, cell tip, exocyst localization	-0.16166	0.179129	-0.0844185	0.522408	-0.0408442	0.745853	-0.0844385	0.500774	-0.00719662	0.966249	0.0363777	0.781395	0.0772218	0.704328
B9J08_000632	C4_07180W_A	UBI3	Ortho	3642934	Ortholog(s) have protein tag activity, role in maturation of SSU-rRNA from tricistronic rRNA transcript (SSU-rRNA, LSU-rRNA,5S), ribosomal small subunit assembly, ribosome biogenesis and cytosolic small ribosomal subunit localization	0.492162	0.00186586	0.0558072	0.728213	0.177748	0.194986	0.426051	0.0055273	-0.0103037	0.956667	0.111637	0.424261	-0.0661109	0.790338
B9J08_000633	NA	NA	NA	NA	Ortholog(s) have G-protein beta/gamma-subunit complex binding activity and role in positive regulation of transcription from RNA polymerase II promoter by pheromones, protein folding	0.601626	0.0002338	0.725778	6.25893e-05	0.563208	0.000349341	0.497144	0.00124431	0.621295	0.000320215	0.458726	0.00189402	-0.104483	0.624316
B9J08_000634	C4_07150W_A	NA	Ortho	3642935	Ortholog(s) have role in bipolar cellular bud site selection, cellular cation homeostasis and nucleus localization	1.18409	1.72763e-06	0.911684	3.31908e-05	0.518606	0.00238157	1.15931	2.80824e-06	0.886908	6.05979e-05	0.493829	0.00348619	-0.0247767	0.942666
B9J08_000635	C4_07140W_A	NA	Ortho	3642936	Ortholog(s) have role in cardiolipin metabolic process, cristae formation, negative regulation of phosphatidylcholine biosynthetic process, phosphatidylethanolamine metabolic process, phospholipid transport	-0.0813602	0.653518	-0.159079	0.392274	0.725078	0.000368641	-0.518517	0.0060298	-0.596236	0.00353538	0.287921	0.0872032	-0.437157	0.0815339
B9J08_000636	C1_03300C_A	MAS1	Ortho	3636855	Ortholog(s) have metalloendopeptidase activity, role in protein processing involved in protein targeting to mitochondrion and mitochondrial processing peptidase complex localization	0.687481	2.38124e-05	0.518083	0.000448984	1.0111	3.78736e-07	0.519719	0.000339638	0.350321	0.00889717	0.843341	2.94015e-06	-0.167762	0.338959
B9J08_000637	C1_03290W_A	NGG1	Ortho	3636902	Ortholog(s) have histone acetyltransferase activity and role in chromatin organization, histone acetylation, regulation of transcription by RNA polymerase II	-0.201578	0.0518456	-0.142282	0.183074	-0.112259	0.263787	0.0146932	0.899295	0.0739896	0.522198	0.104012	0.303123	0.216271	0.142271
B9J08_000638	C1_03280W_A	NA	Ortho	3636901	Ortholog(s) have structural constituent of ribosome activity and mitochondrial small ribosomal subunit localization	1.05907	6.30789e-07	0.9804	2.37666e-06	1.58015	6.80696e-09	0.860749	5.53598e-06	0.782074	2.52334e-05	1.38183	3.37279e-08	-0.198326	0.278611
B9J08_000639	C1_03270W_A	NA	Ortho	3636900	Has domain(s) with predicted single-stranded DNA binding activity and role in cellular response to DNA damage stimulus, protein-DNA covalent cross-linking	-0.215118	0.0841994	-0.0885036	0.511875	-0.161035	0.188215	-0.276767	0.0323981	-0.150153	0.258589	-0.222684	0.0724894	-0.0616492	0.778238
B9J08_000640	C7_03350C_A	NA	Ortho	3646722	Ortholog(s) have alditol:NADP+ 1-oxidoreductase activity, aldo-keto reductase (NADP) activity, alpha-keto amide reductase activity, alpha-keto ester reductase activity	-0.23954	0.04604	0.0321182	0.821208	0.306158	0.0123583	-0.113358	0.346952	0.1583	0.20813	0.432339	0.00122956	0.126181	0.483436
B9J08_000642	C1_13600W_A	NA	Ortho	3636210	Ortholog of S. cerevisiae : YBL029W, C. albicans SC5314 : C1_13600W_A, C. glabrata CBS138 : CAGL0F04125g, C. parapsilosis CDC317 : CPAR2_201430 and Candida tenuis NRRL Y-1498 : CANTEDRAFT_136724	0.231153	0.315971	0.218122	0.37673	-0.00322926	0.989559	0.206427	0.381361	0.193396	0.448715	-0.0279556	0.914747	-0.0247263	0.964292
B9J08_000643	C1_13580W_A	SEC18	Ortho	3636208	Ortholog(s) have ATPase activity, SNARE binding, phosphatidic acid binding activity	-0.312028	0.000617601	-0.144064	0.0753428	-0.259494	0.00225914	-0.22518	0.00719745	-0.0572164	0.505075	-0.172647	0.0279857	0.0868476	0.458215
B9J08_000644	NA	NA	NA	NA	Protein of unknown function	0.036767	0.794665	-0.0254427	0.875028	-0.0822407	0.53597	0.0446271	0.749879	-0.0175826	0.915986	-0.0743806	0.581482	0.0078601	0.980561
B9J08_000645	C3_06180C_A	TSA1	Ortho	3642269	Ortholog(s) have kinase regulator activity, peroxidase activity, peroxiredoxin activity, ribosome binding, thioredoxin peroxidase activity, unfolded protein binding activity	0.771917	1.90355e-06	0.578382	4.70751e-05	0.836498	5.94088e-07	0.116391	0.257944	-0.0771434	0.496067	0.180973	0.072953	-0.655526	0.000233305
B9J08_000646	C3_06340W_A	HNT2	Ortho	3642271	Ortholog(s) have bis(5'-nucleosyl)-tetraphosphatase (asymmetrical) activity, hydrolase activity, nucleoside-triphosphatase activity and role in diadenosine triphosphate catabolic process, nucleoside catabolic process	0.0868798	0.585292	-0.359514	0.0326175	-0.180245	0.237768	0.0896702	0.579309	-0.356723	0.0364789	-0.177455	0.245648	0.00279046	0.991612
B9J08_000647	C3_06350W_A	NA	Ortho	30515215	Ortholog(s) have transcription coactivator activity, role in RNA polymerase II preinitiation complex assembly, positive regulation of transcription by RNA polymerase II and core mediator complex, mediator complex localization	0.317896	0.16033	0.299148	0.208778	0.608912	0.0102926	0.243816	0.289453	0.225068	0.363565	0.534832	0.0211697	-0.0740803	0.869656
B9J08_000648	C3_06360C_A	CYP5	Ortho	3642257	Ortholog(s) have peptidyl-prolyl cis-trans isomerase activity and endoplasmic reticulum localization	0.0398768	0.765053	0.0670366	0.631278	0.146853	0.232696	-0.062713	0.635895	-0.0355532	0.816881	0.0442636	0.739544	-0.10259	0.607371
B9J08_000649	C1_01680C_A	NA	Ortho	3640198	Ortholog(s) have structural constituent of ribosome activity and mitochondrial small ribosomal subunit, mitochondrion localization	1.86072	1.05494e-07	1.50689	1.50291e-06	2.4506	4.72784e-09	1.4846	1.06186e-06	1.13077	2.56183e-05	2.07449	2.28308e-08	-0.376114	0.163798
B9J08_000650	C1_01690C_A	LSC1	Ortho	3640199	Ortholog(s) have succinate-CoA ligase (ADP-forming) activity, role in succinyl-CoA metabolic process and mitochondrial nucleoid, mitochondrion localization	0.353174	0.0034275	0.172415	0.131326	0.34542	0.00361073	0.112508	0.31024	-0.0682512	0.580527	0.104754	0.330417	-0.240666	0.127273
B9J08_000651	C1_01700W_A	ARP8	Ortho	3640200	Ortholog(s) have 3'-5' DNA helicase activity, mRNA binding activity	-0.160414	0.178889	-0.1738	0.165821	-0.110132	0.35345	-0.243722	0.0490439	-0.257108	0.0484285	-0.19344	0.104538	-0.083308	0.674319
B9J08_000652	NA	NA	NA	NA	Protein of unknown function	-0.179577	0.578627	0.072843	0.846473	-0.151602	0.632985	0.0611032	0.863527	0.313523	0.361419	0.0890781	0.795899	0.24068	0.634821
B9J08_000653	C1_01710W_A	NA	Ortho	3640201	Ortholog of C. albicans SC5314 : C1_01710W_A, C. dubliniensis CD36 : Cd36_01570, Candida tenuis NRRL Y-1498 : CANTEDRAFT_95634 and Pichia stipitis Pignal : psti_CGOB_00162	-0.604724	1.80797e-06	-0.582481	4.34364e-06	-0.907859	2.09791e-08	-0.540573	7.0226e-06	-0.51833	1.89543e-05	-0.843708	5.92409e-08	0.0641513	0.612391
B9J08_000654	C1_00400W_A	SVF1	Ortho	3639289	Ortholog(s) have role in cellular response to oxidative stress	-0.421128	0.0104013	-0.264561	0.103245	-0.900111	2.1412e-05	-0.272708	0.084872	-0.116141	0.501801	-0.751691	0.000130396	0.14842	0.53505
B9J08_000656	C5_02860C_A	GRP2	BestHit	3637744	Has domain(s) with predicted catalytic activity and role in cellular metabolic process	0.615433	3.28703e-05	0.507535	0.000279666	0.68188	9.21398e-06	0.0647687	0.565319	-0.04313	0.734124	0.131215	0.215727	-0.550665	0.00205271
B9J08_000657	CR_05950C_A	ADP1	Ortho	3642458	Has domain(s) with predicted ATP binding, ATPase activity, nucleoside-triphosphatase activity, nucleotide binding activity and membrane localization	-0.00643637	0.946918	-0.0415097	0.668131	0.0128438	0.892678	-0.0655699	0.457458	-0.100643	0.274048	-0.0462897	0.60105	-0.0591335	0.677288
B9J08_000658	CR_05980W_A	NA	Ortho	3642501	Ortholog(s) have Lys63-specific deubiquitinase activity, thiol-dependent ubiquitin-specific protease activity	-0.434096	0.00694554	-0.259926	0.0967247	-0.299538	0.0455164	-0.243242	0.109911	-0.0690718	0.689084	-0.108684	0.46793	0.190854	0.392037
B9J08_000659	CR_05970C_A	NA	Ortho	3642502	Ortholog(s) have ATPase-coupled transmembrane transporter activity, protein transmembrane transporter activity	0.735054	1.31191e-05	0.727328	2.29117e-05	1.12616	1.33603e-07	0.445698	0.00116433	0.437972	0.00209992	0.836802	3.00576e-06	-0.289356	0.0954067
B9J08_000660	CR_05960W_A	NA	Ortho	30515417	Ortholog of C. albicans SC5314 : CR_05960W_A, C. parapsilosis CDC317 : CPAR2_205150, Debaryomyces hansenii CBS767 : DEHA2G10538g and Pichia stipitis Pignal : psti_CGOB_00130	0.0956646	0.547982	0.0306128	0.873176	0.152513	0.319295	0.114891	0.473028	0.0498395	0.791485	0.17174	0.261756	0.0192267	0.956552
B9J08_000661	CR_05990C_A	SFL1	Ortho	3642498	Ortholog(s) have DNA-binding transcription factor activity, RNA polymerase II-specific and RNA polymerase II cis-regulatory region sequence-specific DNA binding, more	-0.38313	0.0400184	-0.179308	0.352035	-0.254258	0.156591	-0.375721	0.0467853	-0.1719	0.387032	-0.24685	0.17012	0.00740869	0.985683
B9J08_000662	CR_06000W_A	SOK1	Ortho	3642495	Ortholog(s) have role in protein kinase A signaling and nucleus localization	-0.247404	0.0303869	-0.113755	0.332965	-0.299811	0.0103631	-0.404062	0.00167897	-0.270414	0.0271546	-0.456469	0.000528476	-0.156658	0.3454
B9J08_000663	CR_06020W_A	NA	Ortho	3644873	Ortholog of C. albicans SC5314 : CR_06020W_A, C. dubliniensis CD36 : Cd36_31450, Candida albicans WO-1 : CAWG_01917, Candida metapsilosis : CMET_3632 and Candida orthopsilosis Co 90-125 : CORT_0D05210	0.173223	0.116319	0.25816	0.0304239	-0.202452	0.068292	-0.00884243	0.941986	0.076095	0.541575	-0.384518	0.00194029	-0.182065	0.261589
B9J08_000664	CR_06010W_A	NA	Ortho	3644870	Ortholog of C. albicans SC5314 : CR_06010W_A, C. dubliniensis CD36 : Cd36_31420, C. parapsilosis CDC317 : CPAR2_205100, Debaryomyces hansenii CBS767 : DEHA2G10648g and Pichia stipitis Pignal : PICST_32997	-0.1103	0.437554	-0.103826	0.498403	-0.467031	0.00272549	-0.260888	0.0705168	-0.254415	0.0919706	-0.617619	0.00031257	-0.150588	0.483045
B9J08_000665	C5_03800W_A	NA	Ortho	3647230	Ortholog(s) have role in mitochondrial cytochrome c oxidase assembly, mitochondrial respirasome assembly, regulation of proton transport	0.103598	0.385291	0.0880039	0.496977	0.247097	0.0401987	-0.154082	0.201727	-0.169676	0.181483	-0.0105835	0.938009	-0.25768	0.132578
B9J08_000666	C5_03820C_A	BUD7	Ortho	3647228	Ortholog(s) have small GTPase binding activity and role in Golgi to plasma membrane protein transport, Golgi to plasma membrane transport, Golgi to vacuole transport, fungal-type cell wall chitin biosynthetic process	-0.436004	3.77523e-05	-0.254321	0.00440257	-0.323491	0.000441474	-0.316364	0.000709721	-0.134681	0.106644	-0.203851	0.0127602	0.11964	0.297937
B9J08_000667	C5_03830C_A	NA	Ortho	3647227	Ortholog(s) have chromatin binding, molecular adaptor activity and role in RNA polymerase II preinitiation complex assembly, chromatin organization, histone acetylation, transcription by RNA polymerase II	-0.179361	0.118458	-0.0383748	0.773528	-0.086053	0.454761	-0.0991088	0.400369	0.0418772	0.760192	-0.00580102	0.96586	0.080252	0.671301
B9J08_000668	C5_03840W_A	NA	Ortho	3647226	Ortholog(s) have thiamine diphosphokinase activity and role in thiamine diphosphate biosynthetic process	-0.280541	0.0350212	-0.143919	0.294396	-0.175094	0.171921	-0.357216	0.0107951	-0.220593	0.112575	-0.251769	0.0539112	-0.0766744	0.727268
B9J08_000669	NA	NA	NA	NA	Protein of unknown function	0.198669	0.163997	-0.00209218	0.990811	0.368655	0.0133613	0.308525	0.0381791	0.107763	0.504202	0.47851	0.00255107	0.109856	0.636982
B9J08_000670	C5_03860W_A	HAM1	Ortho	3647224	Ortholog(s) have GTP diphosphatase activity, ITP diphosphatase activity, UTP diphosphatase activity, XTP diphosphatase activity, dATP pyrophosphohydrolase activity and dCTP diphosphatase activity, more	-0.00687014	0.955973	0.191231	0.0948688	0.154802	0.149165	0.0958274	0.391335	0.293928	0.0157272	0.2575	0.0217228	0.102698	0.544823
B9J08_000671	C5_03870C_A	NA	Ortho	3647223	Ortholog(s) have cytoplasm localization	-0.131757	0.177749	-0.0787616	0.458308	-0.238449	0.0187549	-0.263905	0.0123125	-0.210909	0.0480144	-0.370597	0.00103141	-0.132148	0.372696
B9J08_000672	NA	NA	NA	NA	Protein of unknown function	-0.296163	0.332669	-0.173742	0.609051	-0.184758	0.545663	-0.331004	0.284291	-0.208582	0.543767	-0.219598	0.468634	-0.0348408	0.958957
B9J08_000673	C5_03920C_A	NA	Ortho	3647448	Ortholog(s) have endoribonuclease activity	-0.0670891	0.914194	-0.0863004	0.903538	0.407867	0.467754	0.108891	0.865128	0.0896801	0.900685	0.583848	0.293924	0.17598	0.876179
B9J08_000674	C5_03930C_A	NA	Ortho	3647447	Ortholog(s) have role in proton transmembrane transport	-0.100303	0.358776	0.119435	0.298684	0.240111	0.0297981	-0.536562	0.000134283	-0.316824	0.0100437	-0.196147	0.0688922	-0.436258	0.0104351
B9J08_000675	C7_03290C_A	RBR3	BestHit	3646728	Ortholog of Candida lusitaniae ATCC 42720 : CLUG_02906	-0.249713	0.0658673	-0.396417	0.0088185	0.134352	0.306901	-0.559243	0.000548836	-0.705947	0.000132552	-0.175178	0.180726	-0.30953	0.107103
B9J08_000676	NA	NA	NA	NA	Protein of unknown function	0.409941	0.248492	0.557158	0.135825	0.908996	0.012403	-0.596892	0.0833763	-0.449674	0.209156	-0.0978361	0.782917	-1.00683	0.0506319
B9J08_000677	C4_06890W_A	ARR3	BestHit	3642910	Has domain(s) with predicted antiporter activity, bile acid:sodium symporter activity, inorganic anion transmembrane transporter activity, role in sodium ion transport and integral component of membrane, membrane localization	0.359454	0.00606536	0.0904013	0.494306	-0.0930432	0.445352	0.878582	4.44504e-06	0.609529	0.0002121	0.426085	0.00198941	0.519128	0.00779304
B9J08_000678	C1_00810W_A	NA	Ortho	3639346	Ortholog(s) have N-acetylglucosaminyldiphosphodolichol N-acetylglucosaminyltransferase activity and role in dolichol-linked oligosaccharide biosynthetic process	0.474174	0.00130644	0.159328	0.237038	0.0490917	0.710968	0.275283	0.0375223	-0.039563	0.799681	-0.149799	0.236611	-0.198891	0.293203
B9J08_000679	C7_02870C_A	TAF19	Ortho	3641396	Ortholog(s) have role in RNA polymerase II preinitiation complex assembly, transcription by RNA polymerase II and transcription factor TFIID complex localization	-0.22162	0.0885553	-0.201408	0.139632	-0.0382456	0.779688	-0.169011	0.199766	-0.148799	0.287161	0.014363	0.92098	0.0526085	0.824138
B9J08_000680	C7_02860C_A	orf19.5175	BestHit	3641397	Ortholog of Candida lusitaniae ATCC 42720 : CLUG_01378	0.090773	0.248628	-0.0633884	0.459178	-0.0579002	0.465861	0.0313111	0.712017	-0.12285	0.146209	-0.117362	0.134872	-0.0594619	0.643801
B9J08_000681	C7_02890C_A	PMT1	Ortho	3641393	Ortholog(s) have dolichyl-phosphate-mannose-protein mannosyltransferase activity	-0.176083	0.160971	-0.061488	0.665366	-0.187977	0.131349	-0.125307	0.329121	-0.0107119	0.950586	-0.137201	0.270228	0.0507761	0.82633
B9J08_000682	C2_09260C_A	GLO2	Ortho	3644067	Ortholog(s) have hydroxyacylglutathione hydrolase activity, role in methylglyoxal catabolic process to D-lactate via S-lactoyl-glutathione and cytoplasm localization	-0.646167	2.751e-06	-0.537804	2.56373e-05	-0.351924	0.000623498	-0.724	1.26749e-06	-0.615637	1.06362e-05	-0.429756	0.000122912	-0.0778326	0.573527
B9J08_000683	C2_09250W_A	NA	Ortho	3644065	Has domain(s) with predicted protein tyrosine phosphatase activity	-0.395018	0.0224839	-0.300761	0.0874353	0.05779	0.736709	-0.2894	0.0900319	-0.195142	0.276376	0.163408	0.316361	0.105618	0.704328
B9J08_000684	CR_00630W_A	NA	Ortho	3639690	Ortholog(s) have DNA-binding transcription factor activity, RNA polymerase II-specific, RNA polymerase II transcription regulatory region sequence-specific DNA binding activity	1.22124	0.00200308	0.691513	0.0591915	0.450708	0.183318	0.72119	0.0397851	0.191467	0.620451	-0.0493387	0.897063	-0.500046	0.328083
B9J08_000685	C1_03720C_A	orf19.1037	BestHit	3648216	Protein of unknown function	1.62104	3.23266e-05	1.69069	3.33417e-05	2.07593	2.58556e-06	0.958018	0.00212001	1.02767	0.00198757	1.41291	8.22934e-05	-0.663019	0.099443
B9J08_000686	CR_00620C_A	ARG1	Ortho	3639691	Ortholog(s) have argininosuccinate synthase activity, role in arginine biosynthetic process and cytosol, intracellular anatomical structure localization	-1.00192	0.000318893	-0.830777	0.00185229	-0.106985	0.62782	-0.945293	0.000570143	-0.774146	0.00362743	-0.0503534	0.832256	0.0566315	0.891389
B9J08_000687	C2_00650W_A	NA	Ortho	3638889	Ortholog of C. albicans SC5314 : C2_00650W_A, C. dubliniensis CD36 : Cd36_15600, C. parapsilosis CDC317 : CPAR2_213140 and Debaryomyces hansenii CBS767 : DEHA2B02442g	-0.263099	0.00818639	-0.170208	0.0818178	-0.285588	0.004423	-0.355118	0.00112485	-0.262226	0.0121383	-0.377606	0.000565432	-0.0920186	0.521386
B9J08_000688	CR_00750C_A	NA	Ortho	3640438	Ortholog(s) have histone demethylase activity (H3-K36 specific), methylated histone binding activity and role in histone demethylation, positive regulation of transcription elongation from RNA polymerase II promoter	0.250272	0.124303	0.377845	0.0319669	0.0465901	0.788646	0.39043	0.0232895	0.518004	0.00627989	0.186749	0.249306	0.140158	0.590132
B9J08_000689	CR_08860W_A	PDK2	BestHit	3641876	Has domain(s) with predicted ATP binding activity	-0.165634	0.218129	-0.220109	0.12234	-0.34903	0.0136787	-0.0905048	0.519064	-0.14498	0.325256	-0.273901	0.0458733	0.0751289	0.741692
B9J08_000690	CR_00600C_A	NA	Ortho	3639660	Ortholog(s) have role in endocytosis and actin cortical patch localization	-0.056529	0.710101	-0.362735	0.0215968	-0.76239	5.66255e-05	-0.0397692	0.79992	-0.345975	0.0298011	-0.74563	7.9078e-05	0.0167598	0.959103
B9J08_000691	CR_00590W_A	PHO81	Ortho	3639662	Ortholog(s) have cyclin-dependent protein serine/threonine kinase inhibitor activity, role in phosphate-containing compound metabolic process and nucleus localization	-0.130749	0.173712	-0.130754	0.195794	0.155632	0.102912	-0.0184754	0.864788	-0.01848	0.878613	0.267905	0.00872128	0.112274	0.446774
B9J08_000692	CR_00580W_A	YRB1	Ortho	3639663	Ortholog(s) have GTPase activator activity, Ran GTPase binding activity and role in G1/S transition of mitotic cell cycle, RNA export from nucleus, protein import into nucleus, ubiquitin-dependent protein catabolic process	0.475825	0.000147254	0.244139	0.023589	0.236422	0.0205669	0.657672	9.27076e-06	0.425985	0.000722477	0.418269	0.000430343	0.181847	0.210652
B9J08_000693	CR_00520C_A	CRM1	Ortho	3639721	Ortholog(s) have U1 snRNA binding, U2 snRNA binding, U4 snRNA binding, U5 snRNA binding, U6 snRNA binding, nuclear export signal receptor activity, nuclear import signal receptor activity	-0.191273	0.0295785	-0.00350137	0.977267	-0.0118106	0.902688	-0.274161	0.00406767	-0.0863892	0.353492	-0.0946984	0.261813	-0.0828879	0.531056
B9J08_000694	CR_00540C_A	MDH1	Ortho	3639667	Ortholog(s) have L-malate dehydrogenase activity, role in gluconeogenesis, protein import into peroxisome matrix and cytosol, intracellular anatomical structure, nuclear periphery localization	0.19735	0.20774	0.0982349	0.570417	-0.0321785	0.85285	-0.192898	0.22891	-0.292013	0.0850952	-0.422426	0.0111057	-0.390248	0.0900481
B9J08_000695	CR_00560W_A	NTH1	Ortho	3639665	Ortholog(s) have alpha,alpha-trehalase activity, calcium ion binding activity and role in ascospore formation, cellular response to desiccation, trehalose catabolic process	-0.615994	0.000354391	-0.555128	0.00114737	-1.1872	5.39403e-07	-0.816759	3.45156e-05	-0.755893	0.000114795	-1.38796	1.42436e-07	-0.200765	0.340986
B9J08_000696	CR_00570W_A	NA	Ortho	3639664	Ortholog(s) have di-trans,poly-cis-decaprenylcistransferase activity, trans-hexaprenyltranstransferase activity and role in farnesyl diphosphate biosynthetic process, mevalonate pathway, ubiquinone biosynthetic process	0.945967	1.86546e-06	0.610671	0.000181214	1.16438	1.72453e-07	0.807608	1.07963e-05	0.472312	0.00182982	1.02602	6.65158e-07	-0.138358	0.470072
B9J08_000697	CR_00490W_A	NA	Ortho	3639723	Ortholog(s) have structural constituent of ribosome activity and mitochondrial large ribosomal subunit localization	1.32122	3.61734e-08	1.05243	6.1845e-07	1.66229	2.14823e-09	1.26758	8.12601e-08	0.998795	1.48317e-06	1.60866	5.01762e-09	-0.0536325	0.794816
B9J08_000698	CR_00480W_A	MRPL6	Ortho	3639724	Ortholog(s) have structural constituent of ribosome activity and mitochondrial large ribosomal subunit localization	1.48199	2.03257e-08	1.26247	1.65e-07	2.02035	7.26015e-10	1.24471	1.19375e-07	1.02519	1.50825e-06	1.78307	2.86672e-09	-0.23728	0.177821
B9J08_000699	CR_00460C_A	NA	Ortho	3639726	Ortholog(s) have snoRNA binding activity, role in rRNA processing, ribosomal small subunit biogenesis and Mpp10 complex, small-subunit processome localization	-0.340451	0.485068	-0.0821743	0.889056	0.23214	0.626722	-0.382209	0.437356	-0.123932	0.83407	0.190382	0.698088	-0.041758	0.969439
B9J08_000700	C4_04240C_A	NA	Ortho	3646856	Ortholog(s) have role in negative regulation of mitotic cytokinesis and cell periphery, cellular bud neck, cellular bud tip, incipient cellular bud site, integral component of membrane localization	-0.235115	0.0913813	-0.0938514	0.537003	-0.0564855	0.692552	-0.243092	0.0875065	-0.101828	0.514355	-0.0644617	0.655634	-0.00797618	0.981515
B9J08_000701	C4_04320W_A	FRE10	Ortho	3646841	Has domain(s) with predicted oxidoreductase activity and role in oxidation-reduction process	-0.811588	2.52298e-06	-0.630561	4.21892e-05	-0.554002	7.33469e-05	-0.485965	0.00035816	-0.304937	0.0135386	-0.228379	0.0395788	0.325623	0.0454483
B9J08_000702	NA	NA	NA	NA	Ortholog of Candida lusitaniae ATCC 42720 : CLUG_04343	-0.628003	0.0503578	-0.188893	0.581623	-0.0525707	0.876987	-0.56471	0.0809976	-0.1256	0.732202	0.0107223	0.977085	0.063293	0.921179
B9J08_000703	C4_01250W_A	NAT4	Ortho	3635704	Ortholog(s) have histone acetyltransferase activity and role in histone acetylation, regulation of ribosomal DNA heterochromatin assembly	-0.155922	0.438957	-0.0840187	0.714635	0.325524	0.0973631	-0.14423	0.484018	-0.0723273	0.76181	0.337215	0.0863919	0.0116913	0.981205
B9J08_000704	C1_03360W_A	NA	Ortho	3636889	Ortholog(s) have DNA binding, DNA-dependent ATPase activity, chromatin DNA binding, methylated histone binding, nucleosome-dependent ATPase activity, rDNA binding activity	0.039881	0.719483	-0.126659	0.25235	0.251215	0.0202508	0.149816	0.160969	-0.0167236	0.899057	0.36115	0.00211113	0.109935	0.4959
B9J08_000705	C1_03350C_A	RLI1	Ortho	3636888	Ortholog(s) have iron ion binding activity and role in positive regulation of translation, ribosomal large subunit biogenesis, ribosomal subunit export from nucleus, ribosome disassembly, translational initiation, translational termination	0.164299	0.628327	-0.0501102	0.902672	0.972185	0.00595506	0.219413	0.518	0.00500372	0.991783	1.0273	0.00436733	0.0551139	0.939016
B9J08_000706	C4_07230C_A	VID21	Ortho	3642946	Ortholog(s) have role in DNA repair, cellular protein-containing complex assembly and NuA4 histone acetyltransferase complex localization	0.0924781	0.217207	0.139443	0.0795528	0.163337	0.0327134	0.156589	0.0446141	0.203554	0.0157404	0.227448	0.00521521	0.0641107	0.590132
B9J08_000707	C1_03910C_A	NA	Ortho	3646412	Ortholog of S. cerevisiae : DLT1, C. albicans SC5314 : C1_03910C_A, C. glabrata CBS138 : CAGL0K03751g, C. dubliniensis CD36 : Cd36_03640 and C. parapsilosis CDC317 : CPAR2_106880	-0.231119	0.00989523	-0.367445	0.000505092	-0.455559	4.18488e-05	-0.0817417	0.341105	-0.218067	0.0200976	-0.306181	0.00141274	0.149378	0.221583
B9J08_000708	C1_03900W_A	SEN15	Ortho	3646411	Ortholog(s) have tRNA-intron endonuclease activity, role in tRNA-type intron splice site recognition and cleavage and tRNA-intron endonuclease complex localization	-0.707627	0.00236228	-0.701413	0.00345054	-0.343943	0.0897298	-0.666091	0.00392781	-0.659876	0.00607194	-0.302406	0.134324	0.0415365	0.921179
B9J08_000709	C3_04450C_A	NA	Ortho	3635207	Ortholog of S. cerevisiae : YMR244W, C. albicans SC5314 : C3_04450C_A, C. dubliniensis CD36 : Cd36_84390, C. parapsilosis CDC317 : CPAR2_806040 and Candida tenuis NRRL Y-1498 : CANTEDRAFT_116338	0.729791	1.19996e-05	0.607097	0.000101005	0.418864	0.00140192	1.15648	2.03367e-07	1.03378	1.31075e-06	0.845549	2.86209e-06	0.426685	0.0182199
B9J08_000710	C1_07020C_A	PUT3	BestHit	3639535	Has domain(s) with predicted DNA binding, DNA-binding transcription factor activity, RNA polymerase II-specific, zinc ion binding activity and role in regulation of transcription, DNA-templated, transcription, DNA-templated	-0.0121459	0.941649	0.24961	0.107691	0.698895	0.000130994	0.153602	0.309247	0.415358	0.0126325	0.864643	2.1785e-05	0.165748	0.465546
B9J08_000711	C7_00990W_A	RPP0	Ortho	3638023	Ortholog(s) have large ribosomal subunit rRNA binding, structural constituent of ribosome activity, role in cytoplasmic translation, ribosomal large subunit assembly and cytoplasm, cytosolic large ribosomal subunit localization	0.998661	0.000109041	0.112197	0.613686	0.172883	0.384353	0.852738	0.000489301	-0.0337261	0.892752	0.0269596	0.904766	-0.145924	0.654605
B9J08_000712	NA	NA	NA	NA	Ortholog of Candida lusitaniae ATCC 42720 : CLUG_04275	0.121383	0.588258	-0.169936	0.479025	-0.187879	0.391224	0.236247	0.285783	-0.0550717	0.842272	-0.0730152	0.758375	0.114864	0.762214
B9J08_000713	C7_01020C_A	NA	Ortho	3638020	Ortholog(s) have structural constituent of ribosome activity and mitochondrial small ribosomal subunit localization	0.594353	6.07154e-05	0.4552	0.000898702	0.784607	3.03676e-06	0.498858	0.000325719	0.359704	0.00575586	0.689112	1.34226e-05	-0.0954957	0.591224
B9J08_000714	C7_01030C_A	NA	Ortho	3638019	Ortholog(s) have role in maturation of SSU-rRNA from tricistronic rRNA transcript (SSU-rRNA, 5.8S rRNA, LSU-rRNA) and nucleus, preribosome, small subunit precursor localization	-0.0922613	0.836278	-0.00523796	0.991803	0.0539172	0.907015	0.122958	0.786278	0.209982	0.665688	0.269137	0.525034	0.21522	0.766537
B9J08_000715	C7_01160C_A	NA	Ortho	30515351	Ortholog of C. albicans SC5314 : C7_01160C_A, C. dubliniensis CD36 : Cd36_71020, C. parapsilosis CDC317 : CPAR2_300360 and Candida tenuis NRRL Y-1498 : CANTEDRAFT_105022	0.463122	0.00435696	0.328083	0.0391788	0.596591	0.000558038	0.380474	0.0154914	0.245435	0.12112	0.513943	0.00189402	-0.0826481	0.741692
B9J08_000716	C7_01150W_A	NA	Ortho	3645913	Has domain(s) with predicted ferrous iron binding, oxidoreductase activity and role in cellular aromatic compound metabolic process	-0.533566	2.87983e-06	-0.470815	1.57046e-05	-0.499419	4.15664e-06	-0.393197	6.6758e-05	-0.330446	0.000486771	-0.35905	0.000120195	0.140369	0.190187
B9J08_000717	C7_01070C_A	NA	Ortho	3637949	Ortholog(s) have role in reciprocal meiotic recombination	-0.22858	0.0559954	0.019876	0.890862	-0.146505	0.207694	-0.241093	0.0481254	0.00736273	0.964709	-0.159018	0.173374	-0.0125132	0.964292
B9J08_000718	C7_01040C_A	NA	Ortho	3638018	Ortholog(s) have ubiquitin ligase complex localization	0.103977	0.298065	0.062096	0.57351	0.0799374	0.424084	0.160165	0.116677	0.118284	0.272335	0.136125	0.16998	0.0561877	0.741302
B9J08_000719	C7_01190W_A	NA	Ortho	3645902	Ortholog(s) have RNA 7-methylguanosine cap binding, exoribonuclease activator activity, hydrolase activity, acting on acid anhydrides, in phosphorus-containing anhydrides, m7G(5')pppN diphosphatase activity	-0.268683	0.021654	-0.0471668	0.714635	0.379111	0.00213228	-0.252879	0.0312528	-0.0313634	0.81948	0.394915	0.00162705	0.0158034	0.94999
B9J08_000720	C7_01200C_A	DBP7	Ortho	3645903	Ortholog(s) have role in maturation of LSU-rRNA from tricistronic rRNA transcript (SSU-rRNA, 5.8S rRNA, LSU-rRNA) and nucleolus localization	-0.205956	0.287281	-0.27921	0.170875	-0.492057	0.015266	0.184636	0.354348	0.111383	0.620451	-0.101465	0.618774	0.390593	0.167425
B9J08_000721	C7_01210C_A	NA	Ortho	3645904	Ortholog(s) have RNA polymerase III activity, role in tRNA transcription by RNA polymerase III and RNA polymerase III complex, nuclear chromatin localization	-0.323725	0.146642	-0.115258	0.645561	0.00409639	0.98656	-0.0684051	0.777814	0.140061	0.581254	0.259416	0.238605	0.25532	0.453449
B9J08_000722	C1_04050C_A	MFALPHA	Ortho	3646420	Has domain(s) with predicted mating pheromone activity, role in pheromone-dependent signal transduction involved in conjugation with cellular fusion and extracellular region localization	0.398623	0.169212	-0.266485	0.414073	0.301594	0.295838	0.30165	0.304103	-0.363458	0.260994	0.204621	0.482807	-0.0969727	0.866583
B9J08_000724	C1_10060C_A	NA	Ortho	3634812	Ortholog of C. albicans SC5314 : C1_10060C_A, C. dubliniensis CD36 : Cd36_09460, C. parapsilosis CDC317 : CPAR2_700850 and Candida tenuis NRRL Y-1498 : CANTEDRAFT_114857	-0.287164	0.022447	-0.154525	0.2229	-0.268247	0.0297329	0.00977501	0.941986	0.142414	0.274981	0.0286921	0.828959	0.296939	0.0928847
B9J08_000725	C1_09070W_A	NA	Ortho	3634773	Ortholog(s) have poly(A)-specific ribonuclease activity, role in nuclear-transcribed mRNA poly(A) tail shortening, postreplication repair and PAN complex localization	-0.249789	0.0235708	-0.151497	0.17354	-0.0373258	0.735797	-0.276323	0.0149057	-0.178031	0.11776	-0.0638593	0.554693	-0.0265334	0.897174
B9J08_000726	C1_04810W_A	TCO89	Ortho	3644788	Ortholog(s) have role in fungal-type cell wall organization, glycerol metabolic process, regulation of cell growth, response to salt stress	-0.615687	6.18777e-05	-0.516939	0.000423841	-0.833684	2.56724e-06	-0.399919	0.00256184	-0.301172	0.0198338	-0.617917	5.8728e-05	0.215767	0.202149
B9J08_000727	C2_03960W_A	RPL39	Ortho	30515109	Ortholog(s) have RNA binding, structural constituent of ribosome activity, role in cytoplasmic translation and cytosolic large ribosomal subunit localization	-0.0143249	0.961751	-0.163662	0.577042	0.103151	0.707458	-0.0877363	0.759097	-0.237074	0.420886	0.0297398	0.920929	-0.0734115	0.88902
B9J08_000728	C2_03950W_A	NA	Ortho	3637420	Ortholog(s) have structural constituent of ribosome activity and mitochondrial large ribosomal subunit localization	0.79947	4.84226e-05	0.538047	0.00194858	0.82304	3.00072e-05	0.804516	5.4218e-05	0.543094	0.00225962	0.828086	3.27433e-05	0.00504634	0.987544
B9J08_000729	C2_03940C_A	SCH9	Ortho	3637421	Ortholog(s) have protein serine/threonine kinase activity	-0.478671	0.002055	-0.323558	0.0289253	-0.333046	0.0185613	-0.505597	0.0015161	-0.350484	0.0209154	-0.359972	0.0124215	-0.0269262	0.926475
B9J08_000730	C2_03930C_A	SNF6	Ortho	3637423	Ortholog of C. albicans SC5314 : C2_03930C_A/SNF6, C. dubliniensis CD36 : Cd36_18570, C. parapsilosis CDC317 : CPAR2_211360 and Candida tenuis NRRL Y-1498 : CANTEDRAFT_115359	-0.0477243	0.610905	0.00652031	0.957857	-0.161046	0.0757048	0.0740556	0.425717	0.1283	0.185382	-0.0392665	0.679778	0.12178	0.374168
B9J08_000731	C2_03920C_A	GPI13	Ortho	3637424	Ortholog(s) have mannose-ethanolamine phosphotransferase activity, transferase activity, transferring phosphorus-containing groups activity and role in GPI anchor biosynthetic process	-0.261716	0.0483674	-0.272363	0.0509951	0.107362	0.405378	-0.226258	0.0900084	-0.236905	0.0912585	0.14282	0.263832	0.0354581	0.889348
B9J08_000732	C7_03020C_A	DUG3	Ortho	3641381	Ortholog(s) have glutathione hydrolase activity, omega peptidase activity, peptidase activity, role in glutathione catabolic process and cytoplasm, glutathione hydrolase complex localization	0.11107	0.402543	0.0956953	0.505607	0.242118	0.0666639	0.115257	0.393129	0.0998827	0.498806	0.246305	0.0619203	0.00418737	0.987945
B9J08_000733	C7_03010W_A	NA	Ortho	3641382	Ortholog(s) have protein phosphatase activator activity	-0.289184	0.0010966	-0.298944	0.00116298	-0.0537298	0.481763	-0.1715	0.0314768	-0.181261	0.0307176	0.0639536	0.402174	0.117683	0.296365
B9J08_000734	C7_03000C_A	NA	Ortho	3641383	Ortholog(s) have structural constituent of ribosome activity and mitochondrial large ribosomal subunit localization	0.880807	0.000490856	0.98293	0.000277407	1.90759	2.13781e-07	0.729867	0.00222296	0.83199	0.00127573	1.75665	5.42663e-07	-0.15094	0.667777
B9J08_000735	C7_02990W_A	BCK1	Ortho	3641384	Ortholog(s) have MAP kinase kinase kinase activity	0.267358	0.0199782	0.193134	0.0967879	-0.10147	0.354024	0.598728	6.02534e-05	0.524504	0.000313224	0.2299	0.0404998	0.331371	0.0457721
B9J08_000736	C7_02980C_A	SFI1	Ortho	3641385	Ortholog(s) have role in G2/M transition of mitotic cell cycle, spindle assembly, spindle pole body duplication and half bridge of spindle pole body localization	0.354211	0.00188008	0.111447	0.295069	0.150425	0.130413	0.682807	7.55419e-06	0.440043	0.000640349	0.479021	0.000152953	0.328596	0.0313497
B9J08_000737	C7_02970W_A	ECM39	Ortho	3641386	Ortholog(s) have alpha-1,6-mannosyltransferase activity and role in dolichol-linked oligosaccharide biosynthetic process, protein glycosylation	-0.0914422	0.232362	-0.151177	0.0646714	0.0186776	0.822201	-0.106107	0.175047	-0.165841	0.0477886	0.00401311	0.965274	-0.0146645	0.928171
B9J08_000738	C7_02960C_A	NA	Ortho	3641387	Ortholog of S. cerevisiae : YNR029C, C. albicans SC5314 : C7_02960C_A, C. glabrata CBS138 : CAGL0M10747g, C. dubliniensis CD36 : Cd36_72620 and C. parapsilosis CDC317 : CPAR2_704190	0.245985	0.0370811	0.251804	0.0421259	0.164874	0.148598	0.107157	0.360824	0.112976	0.368913	0.0260455	0.836524	-0.138828	0.429231
B9J08_000739	C7_03120W_A	TIM54	Ortho	3641349	Ortholog(s) have protein transmembrane transporter activity, role in protein insertion into mitochondrial inner membrane and TIM22 mitochondrial import inner membrane insertion complex localization	0.633101	1.34103e-05	0.385406	0.00153104	1.03234	6.85071e-08	0.674988	9.27076e-06	0.427293	0.000889155	1.07423	6.45842e-08	0.0418869	0.824138
B9J08_000740	C4_06120W_A	GDH3	Ortho	3648086	Ortholog(s) have glutamate dehydrogenase (NADP+) activity and role in ammonia assimilation cycle, glutamate biosynthetic process, invasive filamentous growth	-0.347619	0.220396	-0.229898	0.454403	1.88059	1.18774e-05	-0.30821	0.288114	-0.190489	0.554162	1.92	1.20124e-05	0.0394087	0.950872
B9J08_000741	C3_06200C_A	MMS21	Ortho	3642265	Ortholog(s) have SUMO transferase activity, protein serine/threonine kinase inhibitor activity, role in DNA double-strand break attachment to nuclear envelope, DNA repair and Smc5-Smc6 complex, nuclear envelope localization	0.0433091	0.820214	0.0166722	0.941522	-0.0532518	0.775624	0.321631	0.0779023	0.294995	0.12232	0.225071	0.20115	0.278322	0.28862
B9J08_000742	C4_05980C_A	NA	Ortho	3646516	Ortholog(s) have nucleoside-triphosphatase activity, nucleoside-triphosphate diphosphatase activity and role in cellular response to phosphate starvation, nucleoside triphosphate metabolic process	-0.451686	0.000143144	-0.491762	0.00010069	-0.509965	3.94289e-05	-0.320571	0.00266373	-0.360648	0.00172328	-0.378851	0.000607639	0.131114	0.347128
B9J08_000743	C4_05960W_A	NIF3	Ortho	3646527	Ortholog(s) have cytoplasm, mitochondrion localization	0.13338	0.527598	0.183023	0.408036	0.185222	0.365395	-0.0885784	0.685742	-0.0389353	0.879438	-0.0367366	0.872649	-0.221958	0.482624
B9J08_000746	CR_00420W_A	NA	Ortho	3639728	Has domain(s) with predicted transmembrane transporter activity, role in transmembrane transport and integral component of membrane localization	-0.472505	0.00966988	-0.193951	0.28064	-0.256701	0.127516	-0.197957	0.257888	0.0805966	0.684344	0.017846	0.926211	0.274547	0.271109
B9J08_000747	CR_00430C_A	NA	Ortho	30515366	Ortholog(s) have 2 iron, 2 sulfur cluster binding, iron-sulfur cluster binding activity	-0.454953	0.308584	-0.131649	0.803557	-0.34518	0.437645	-0.387181	0.398701	-0.0638779	0.908676	-0.277409	0.539562	0.0677711	0.944376
B9J08_000748	CR_00440C_A	LRG1	Ortho	3639727	Ortholog(s) have GTPase activator activity	-0.275792	0.0141858	-0.249906	0.0304121	-0.0632281	0.558261	-0.403824	0.00124431	-0.377938	0.00306811	-0.19126	0.0728436	-0.128032	0.429966
B9J08_000749	CR_01430W_A	GPI15	Ortho	3640138	Ortholog(s) have phosphatidylinositol N-acetylglucosaminyltransferase activity and role in GPI anchor biosynthetic process	-0.0493849	0.811067	0.170955	0.405817	0.634204	0.0030344	-0.10804	0.593048	0.1123	0.60953	0.575549	0.00600825	-0.0586546	0.877165
B9J08_000750	CR_01420W_A	NA	Ortho	3640137	Ortholog(s) have TFIIIC-class transcription factor complex binding activity and role in DNA-templated transcription open complex formation, RNA polymerase III preinitiation complex assembly, positive regulation of transposon integration	-0.191842	0.198739	0.114385	0.479648	0.234367	0.112198	0.0590983	0.714765	0.365325	0.027027	0.485307	0.00317121	0.25094	0.253578
B9J08_000751	CR_01410C_A	NA	Ortho	3640136	Ortholog(s) have cytosol, nucleus localization	-0.966221	0.00956078	-1.30157	0.00204059	-1.25868	0.001636	-0.500908	0.15466	-0.836253	0.0312103	-0.793363	0.0276769	0.465313	0.363625
B9J08_000752	CR_02050C_A	HDA1	Ortho	3640154	Ortholog(s) have chromatin binding, histone deacetylase activity, histone deacetylase activity (H3-K14 specific) activity	-0.359253	0.0113326	-0.219213	0.118786	-0.109797	0.408485	-0.300954	0.0313134	-0.160915	0.262149	-0.0514981	0.714251	0.0582989	0.808847
B9J08_000753	CR_02040W_A	PRK1	Ortho	3640153	Ortholog(s) have protein serine/threonine kinase activity, role in actin filament organization, peptidyl-threonine phosphorylation, protein phosphorylation, regulation of clathrin-dependent endocytosis and actin cortical patch localization	0.0331839	0.688303	-0.0220695	0.815716	0.0724741	0.352305	-0.029906	0.723543	-0.0851593	0.318654	0.00938431	0.915786	-0.0630898	0.617945
B9J08_000754	CR_02030C_A	NA	Ortho	3640152	Ortholog(s) have rRNA (cytosine-C5-)-methyltransferase activity, role in rRNA base methylation and nucleolus, nucleus localization	-0.298701	0.30249	-0.589105	0.059406	-0.283051	0.322607	0.32955	0.271792	0.0391458	0.917163	0.3452	0.234826	0.628251	0.136079
B9J08_000755	CR_01400W_A	LYS12	BestHit	3640134	Ortholog(s) have role in lysine biosynthetic process, lysine metabolic process	1.01034	0.000299939	0.964162	0.000624844	1.2715	3.50624e-05	1.26606	5.45225e-05	1.21988	0.000127416	1.52722	8.08078e-06	0.255719	0.451831
B9J08_000756	C3_03140C_A	DAL4	Ortho	3638422	Ortholog(s) have allantoin:proton symporter activity, uracil transmembrane transporter activity and role in allantoin catabolic process, allantoin transport, uracil import across plasma membrane	0.953351	4.78166e-05	0.993958	4.83655e-05	1.38	8.75435e-07	1.06282	2.16309e-05	1.10342	2.69024e-05	1.48947	5.10231e-07	0.109466	0.721798
B9J08_000757	CR_01390W_A	MGE1	Ortho	3640133	Ortholog(s) have adenyl-nucleotide exchange factor activity, role in protein import into mitochondrial matrix, protein refolding and PAM complex, Tim23 associated import motor, mitochondrial matrix localization	0.135241	0.215609	-0.0772299	0.519581	-1.56421e-05	0.999861	-0.117898	0.291101	-0.33037	0.00862412	-0.253155	0.0250402	-0.25314	0.109981
B9J08_000758	C3_03630W_A	ECM18	Ortho	3645655	Ortholog of S. cerevisiae : ECM18, C. albicans SC5314 : C3_03630W_A/ECM18, C. glabrata CBS138 : CAGL0B01969g, C. parapsilosis CDC317 : CPAR2_103190 and Debaryomyces hansenii CBS767 : DEHA2G08448g	0.21598	0.2941	-0.0500683	0.841844	0.337676	0.0984178	0.273756	0.19145	0.00770816	0.978198	0.395453	0.0556822	0.0577765	0.887737
B9J08_000759	C6_04550C_A	orf19.2149	BestHit	3645976	Has domain(s) with predicted sulfate transmembrane transporter activity, role in sulfate transport and integral component of membrane localization	0.210408	0.101006	0.149735	0.268681	-0.13689	0.281584	0.0132997	0.925605	-0.0473742	0.755428	-0.333999	0.0131989	-0.197109	0.297633
B9J08_000760	C4_01930C_A	NA	Ortho	3635634	Ortholog of S. cerevisiae : YPL107W, C. albicans SC5314 : C4_01930C_A, C. glabrata CBS138 : CAGL0H05951g, C. dubliniensis CD36 : Cd36_41820 and C. parapsilosis CDC317 : CPAR2_400500	0.00951972	0.93851	-0.0419215	0.742734	-0.181366	0.0986678	-0.031386	0.793368	-0.0828272	0.502724	-0.222271	0.0463353	-0.0409057	0.844122
B9J08_000761	C4_01920W_A	DPM3	Ortho	30515245	Has domain(s) with predicted role in protein glycosylation	-0.444387	0.00753793	-0.311884	0.0576305	-0.336352	0.0320992	-0.325123	0.0424444	-0.192621	0.243739	-0.217089	0.155548	0.119264	0.631034
B9J08_000762	C4_01910W_A	NA	Ortho	3635635	Ortholog(s) have DNA binding, bending, RNA polymerase III general transcription initiation factor activity and RNA polymerase III type 1 promoter sequence-specific DNA binding, more	0.084477	0.423337	0.233346	0.0378448	0.131321	0.202688	0.211249	0.0507089	0.360119	0.00362743	0.258093	0.0176843	0.126772	0.427772
B9J08_000764	C4_01900C_A	MDH1-1	Ortho	3635636	Ortholog(s) have L-malate dehydrogenase activity, mRNA binding activity and role in aerobic respiration, replicative cell aging, tricarboxylic acid cycle	0.564174	0.00111115	0.178559	0.253829	0.319873	0.0344871	0.484396	0.0037522	0.0987811	0.557889	0.240095	0.105071	-0.0797783	0.755268
B9J08_000765	C4_01190W_A	CAS5	Ortho	3635652	Ortholog(s) have DNA-binding transcription factor activity, RNA polymerase II-specific and RNA polymerase II activating transcription factor binding, more	-0.601426	0.0001596	-0.507061	0.000957718	-0.626319	9.17942e-05	-0.533263	0.000512717	-0.438897	0.00340597	-0.558155	0.000285666	0.0681639	0.751297
B9J08_000766	C4_01200C_A	AAT22	Ortho	3635651	Has domain(s) with predicted catalytic activity, pyridoxal phosphate binding, transaminase activity and role in biosynthetic process, cellular amino acid metabolic process	0.880574	1.13712e-06	0.913481	1.40887e-06	0.91958	4.90333e-07	0.614471	4.22721e-05	0.647379	4.56773e-05	0.653477	1.84037e-05	-0.266103	0.0975333
B9J08_000767	C4_01310W_A	NA	Ortho	3635604	Ortholog of C. albicans SC5314 : C4_01310W_A, C. dubliniensis CD36 : Cd36_41300, C. parapsilosis CDC317 : CPAR2_400390 and Candida tenuis NRRL Y-1498 : CANTEDRAFT_94704	0.466148	0.000555451	0.345576	0.0068653	0.627036	3.15098e-05	0.642822	3.97756e-05	0.522249	0.000410241	0.80371	3.2768e-06	0.176673	0.295124
B9J08_000768	C4_01300W_A	NA	Ortho	3635605	Ortholog(s) have phosphoprotein phosphatase activity	-1.39258	9.25702e-07	-1.151	9.02797e-06	-1.30743	1.14118e-06	-1.17709	5.83497e-06	-0.935515	8.19545e-05	-1.09195	8.54649e-06	0.21549	0.392037
B9J08_000769	C4_01290W_A	NA	Ortho	3635699	Has domain(s) with predicted zinc ion binding activity	-0.00722813	0.938569	-0.121593	0.166485	-0.191778	0.025694	0.171512	0.0483287	0.0571468	0.549292	-0.0130382	0.889986	0.17874	0.140494
B9J08_000770	C4_01280C_A	NA	Ortho	3635700	Ortholog(s) have RNA binding activity, role in mRNA splicing, via spliceosome and U2 snRNP, U2-type prespliceosome localization	-0.253085	0.0807011	-0.0850169	0.592803	0.123422	0.384681	-0.105565	0.479074	0.0625031	0.709966	0.270942	0.0591211	0.14752	0.50321
B9J08_000771	C4_01270W_A	RPS6A	Ortho	3635701	Ortholog(s) have structural constituent of ribosome activity, role in maturation of SSU-rRNA from tricistronic rRNA transcript (SSU-rRNA, 5.8S rRNA, LSU-rRNA) and cytosolic small ribosomal subunit, small-subunit processome localization	0.930728	0.00230689	0.287945	0.302586	0.283487	0.276812	0.851933	0.00452625	0.209149	0.476852	0.204691	0.440092	-0.0787958	0.880616
B9J08_000772	C4_01260W_A	RLM1	Ortho	3635703	Ortholog(s) have DNA binding, bending, DNA-binding transcription factor activity, RNA polymerase II-specific, sequence-specific DNA binding activity	1.11483	6.13579e-06	0.5408	0.00429657	0.723039	0.000284021	1.32716	1.60055e-06	0.753125	0.000438774	0.935364	3.18741e-05	0.212325	0.394617
B9J08_000773	C5_03140C_A	NA	Ortho	3637798	Ortholog(s) have protein-membrane adaptor activity and role in COPII vesicle coating, macroautophagy, protein localization to endoplasmic reticulum exit site	-0.543233	6.13579e-06	-0.447949	5.86726e-05	-0.499962	1.09499e-05	-0.52461	1.11203e-05	-0.429326	0.000118741	-0.481339	1.95099e-05	0.0186231	0.907154
B9J08_000774	C1_03370W_A	NA	Ortho	3636891	Ortholog(s) have poly(A) binding, promoter-specific chromatin binding, protein kinase A catalytic subunit binding, ribonuclease inhibitor activity	0.344561	0.201448	0.14185	0.640223	0.127059	0.644357	0.599698	0.0354105	0.396987	0.171091	0.382196	0.156005	0.255137	0.545572
B9J08_000775	C1_03380W_A	TPS2	Ortho	3636892	Ortholog(s) have trehalose-phosphatase activity and role in cellular response to heat, fungal-type cell wall organization, trehalose biosynthetic process, trehalose metabolic process, trehalose metabolism in response to stress	0.0616332	0.733439	-0.00731708	0.976163	-0.322759	0.0589315	0.0390642	0.836309	-0.0298861	0.889307	-0.345328	0.0448268	-0.022569	0.95303
B9J08_000776	C1_03390W_A	EHT1	Ortho	3636894	Ortholog(s) have alcohol O-butanoyltransferase activity, short-chain carboxylesterase activity and role in cellular lipid metabolic process, medium-chain fatty acid biosynthetic process, medium-chain fatty acid catabolic process	0.476854	0.000383437	0.292272	0.0164601	0.385837	0.00182428	0.50081	0.000286111	0.316229	0.0116158	0.409793	0.00119502	0.0239564	0.914879
B9J08_000777	C1_03400W_A	NA	Ortho	3636904	Ortholog(s) have ubiquitin protein ligase binding activity	0.222604	0.134567	0.0219208	0.906446	-0.0373013	0.81636	0.246453	0.105445	0.0457703	0.801475	-0.0134517	0.93721	0.0238495	0.942666
B9J08_000778	C1_03340C_A	SEC62	Ortho	3636860	Ortholog(s) have protein transmembrane transporter activity, role in posttranslational protein targeting to membrane, translocation and Sec62/Sec63 complex, endoplasmic reticulum localization	0.0450503	0.675368	0.0946256	0.385601	0.177127	0.0823435	0.0857822	0.412703	0.135357	0.215	0.217859	0.0360773	0.0407319	0.828595
B9J08_000779	C1_03330C_A	NA	Ortho	3636859	Ortholog(s) have phosphatidylinositol-3,5-bisphosphate binding, phosphatidylinositol-3-phosphate binding, phosphatidylinositol-4-phosphate binding activity	-0.393645	0.0307985	-0.345386	0.0660608	-0.691975	0.000786884	-0.412771	0.0264514	-0.364512	0.0575561	-0.711102	0.000675409	-0.0191265	0.963341
B9J08_000780	C1_03320C_A	EHD3	Ortho	3636858	Ortholog(s) have 3-hydroxyisobutyryl-CoA hydrolase activity, structural constituent of ribosome activity and mitochondrial small ribosomal subunit, mitochondrion localization	-0.102827	0.474603	-0.0349573	0.838683	0.0541054	0.711087	-0.482808	0.00269894	-0.414938	0.0100413	-0.325876	0.0250402	-0.379981	0.0677588
B9J08_000781	C1_03310W_A	NA	Ortho	3636856	Ortholog(s) have DNA translocase activity	0.325051	0.000867086	0.401826	0.000210764	0.427253	6.67784e-05	0.235519	0.0090425	0.312294	0.00203709	0.337721	0.000575785	-0.0895316	0.483436
B9J08_000782	C5_01360W_A	CFL4	BestHit	3642639	Ortholog(s) have ferric-chelate reductase activity, role in copper ion import, iron ion transport and plasma membrane localization	0.069506	0.676661	-0.173696	0.302822	-0.316488	0.0491739	-0.0266314	0.881571	-0.269833	0.113339	-0.412626	0.0134633	-0.0961374	0.722131
B9J08_000783	NA	NA	NA	NA	Protein of unknown function	-0.413735	0.139401	-0.945001	0.00473054	-1.49004	9.4712e-05	-0.276155	0.335718	-0.807421	0.0141754	-1.35246	0.000255142	0.13758	0.776693
B9J08_000784	C5_05450C_A	MUM2	Ortho	3636432	Ortholog(s) have role in mRNA methylation, meiotic cell cycle, negative regulation of pseudohyphal growth, premeiotic DNA replication and RNA N6-methyladenosine methyltransferase complex localization	1.56097	7.58955e-07	1.41668	3.35294e-06	1.58886	4.07128e-07	1.83504	2.19821e-07	1.69075	1.16301e-06	1.86294	1.12336e-07	0.274075	0.348645
B9J08_000785	C5_05460C_A	NA	Ortho	3636527	Ortholog of C. albicans SC5314 : C5_05460C_A, C. dubliniensis CD36 : Cd36_55050, C. parapsilosis CDC317 : CPAR2_100070, Debaryomyces hansenii CBS767 : DEHA2G12276g and Pichia stipitis Pignal : PICST_35345	1.64532	4.36752e-06	1.1808	0.000166528	1.59844	4.41351e-06	1.34476	3.289e-05	0.880243	0.00201564	1.29788	3.43275e-05	-0.300556	0.418146
B9J08_000786	C5_05470W_A	EST1	Ortho	3636526	Ortholog(s) have role in DNA recombination, negative regulation of translation, nuclear-transcribed mRNA catabolic process, nonsense-mediated decay and P-body, cytoplasm localization	-0.430372	0.0116094	-0.172496	0.308076	0.0190208	0.914017	-0.331012	0.0469167	-0.0731357	0.694848	0.118381	0.460973	0.0993598	0.714186
B9J08_000787	C5_05480W_A	DES1	Ortho	3636529	Ortholog(s) have sphingolipid delta-4 desaturase activity and role in sphingolipid biosynthetic process, sphingosine biosynthetic process	-0.502099	0.000207518	-0.539938	0.000162145	-0.349792	0.00319579	-0.393362	0.00171843	-0.4312	0.00133034	-0.241055	0.0297466	0.108738	0.51535
B9J08_000788	C5_05490C_A	HTS1	Ortho	3636532	Ortholog(s) have aminoacyl-tRNA ligase activity, role in histidyl-tRNA aminoacylation, mitochondrial translation and cytoplasm, mitochondrion localization	0.112514	0.166627	0.17786	0.0422356	0.231444	0.00757917	0.211605	0.0151857	0.276951	0.00402111	0.330535	0.000591494	0.0990909	0.426886
B9J08_000789	C5_00800C_A	NA	Ortho	3644126	Ortholog(s) have indoleamine 2,3-dioxygenase activity and role in 'de novo' NAD biosynthetic process from tryptophan	0.102728	0.47705	0.00325569	0.986889	0.212205	0.132092	0.0768558	0.609893	-0.0226165	0.899058	0.186333	0.186789	-0.0258722	0.932235
B9J08_000790	C6_04040C_A	RVS167	Ortho	3647831	Ortholog(s) have calmodulin binding, cytoskeletal protein binding, lipid binding, protein homodimerization activity	-0.363351	0.00287077	-0.269777	0.0229074	-0.676232	1.09812e-05	-0.270882	0.0190289	-0.177307	0.128626	-0.583762	5.40788e-05	0.0924691	0.591224
B9J08_000791	C7_03220C_A	ZCF29	BestHit	3641370	Has domain(s) with predicted DNA-binding transcription factor activity, RNA polymerase II-specific, zinc ion binding activity, role in regulation of transcription, DNA-templated and nucleus localization	-1.48553	7.85465e-06	-1.01094	0.000335086	-1.45617	7.35764e-06	-1.23783	4.94492e-05	-0.763237	0.00333083	-1.20847	4.85369e-05	0.247702	0.451077
B9J08_000792	C3_07760C_A	NA	Ortho	3638450	Has domain(s) with predicted catalytic activity	0.150225	0.180616	-0.154437	0.192584	-0.110945	0.320794	0.73173	1.2207e-05	0.427068	0.00212641	0.47056	0.000511976	0.581505	0.00200506
B9J08_000793	C6_01790C_A	ZCF18	BestHit	3641635	Has domain(s) with predicted DNA-binding transcription factor activity, RNA polymerase II-specific, zinc ion binding activity, role in regulation of transcription, DNA-templated and nucleus localization	0.211998	0.0617342	0.268158	0.0274887	0.286663	0.0141235	0.22164	0.0552879	0.277799	0.0249808	0.296305	0.011932	0.00964191	0.970107
B9J08_000794	C6_01790C_A	ZCF18	BestHit	3641635	Has domain(s) with predicted DNA-binding transcription factor activity, RNA polymerase II-specific, zinc ion binding activity, role in regulation of transcription, DNA-templated and nucleus localization	-0.709864	8.7829e-07	-0.732076	1.22507e-06	-0.789982	2.03493e-07	-0.522922	2.14047e-05	-0.545135	2.57262e-05	-0.60304	3.8662e-06	0.186942	0.129802
B9J08_000795	NA	NA	NA	NA	Protein of unknown function	-1.13815	1.9179e-07	-0.739197	1.89528e-05	-1.20513	6.78719e-08	-1.08418	4.28308e-07	-0.68523	5.49669e-05	-1.15116	1.41521e-07	0.0539672	0.79684
B9J08_000796	C1_01750W_A	NA	Ortho	3645413	Ortholog(s) have fungal-type vacuole membrane localization	0.156994	0.415915	-0.0109542	0.966681	-0.0439238	0.833205	0.202189	0.299877	0.0342408	0.887713	0.00127119	0.99609	0.045195	0.905129
B9J08_000797	C6_01520W_A	NA	Ortho	3641617	Has domain(s) with predicted transmembrane transporter activity, role in transmembrane transport and integral component of membrane localization	-0.0586205	0.740643	-0.0155974	0.941528	0.0866845	0.605942	0.0501582	0.780316	0.0931813	0.626149	0.195463	0.232602	0.108779	0.695378
B9J08_000798	C7_00360W_A	DFI1	Ortho	3638038	Ortholog of C. albicans SC5314 : C7_00360W_A/DFI1, C. dubliniensis CD36 : Cd36_70570, C. parapsilosis CDC317 : CPAR2_301600 and Debaryomyces hansenii CBS767 : DEHA2F13376g	0.167324	0.16033	0.194408	0.121534	-0.137649	0.24255	0.401211	0.00304437	0.428295	0.00283581	0.0962379	0.423002	0.233886	0.178764
B9J08_000799	CR_06140W_A	NA	Ortho	3644862	Ortholog of C. albicans SC5314 : CR_06140W_A, C. dubliniensis CD36 : Cd36_31660, C. parapsilosis CDC317 : CPAR2_204970 and Candida tenuis NRRL Y-1498 : CANTEDRAFT_104266	0.593501	0.000116081	0.486694	0.000905105	0.150685	0.203747	0.603243	0.000119674	0.496436	0.000991609	0.160427	0.178199	0.00974219	0.971232
B9J08_000800	CR_06150C_A	ADE13	Ortho	3644863	Ortholog(s) have (S)-2-(5-amino-1-(5-phospho-D-ribosyl)imidazole-4-carboxamido)succinate AMP-lyase (fumarate-forming) activity, N6-(1,2-dicarboxyethyl)AMP AMP-lyase (fumarate-forming) activity	-0.0910735	0.417786	-0.0781939	0.520939	0.326069	0.00626078	-0.181963	0.11026	-0.169083	0.156113	0.23518	0.0378596	-0.0908892	0.611087
B9J08_000801	CR_06160C_A	DAD3	Ortho	3644864	Ortholog(s) have microtubule binding, microtubule plus-end binding activity	0.578037	0.00284974	0.663778	0.00138507	0.677009	0.00072926	0.364478	0.0409381	0.450218	0.0186517	0.46345	0.0105892	-0.213559	0.42241
B9J08_000802	CR_06170W_A	NA	Ortho	3644865	Ortholog of S. cerevisiae : YGR026W, C. albicans SC5314 : CR_06170W_A, C. glabrata CBS138 : CAGL0J00187g, C. dubliniensis CD36 : Cd36_31700 and C. parapsilosis CDC317 : CPAR2_204920	-0.666902	0.000183245	-0.340025	0.0266758	-0.629703	0.0002552	-0.704784	0.000133022	-0.377908	0.0168242	-0.667585	0.000167471	-0.0378822	0.890586
B9J08_000803	CR_06180W_A	ARC40	Ortho	3644866	Ortholog(s) have actin filament binding, ubiquitin binding activity	-0.296639	0.00166212	-0.200542	0.0251932	-0.32536	0.000689854	-0.357549	0.000419586	-0.261453	0.00629784	-0.386271	0.00017473	-0.0609104	0.650572
B9J08_000804	CR_06230W_A	NA	Ortho	3644867	Has domain(s) with predicted cation transmembrane transporter activity, role in cation transport, transmembrane transport and integral component of membrane localization	-0.044789	0.668753	-0.148733	0.155963	-0.142153	0.149381	0.12137	0.232466	0.017426	0.890134	0.0240053	0.826465	0.166159	0.256006
B9J08_000805	CR_06240C_A	ZCF19	Ortho	3644869	Ortholog(s) have DNA-binding transcription activator activity, RNA polymerase II-specific activity, role in positive regulation of pyrimidine-containing compound salvage and nuclear chromatin localization	-0.0598998	0.796595	0.16057	0.494202	0.117008	0.591926	-0.0868998	0.707493	0.13357	0.583519	0.0900083	0.68909	-0.027	0.955897
B9J08_000806	CR_06290C_A	NA	Ortho	3644856	Ortholog of C. albicans SC5314 : CR_06290C_A, C. dubliniensis CD36 : Cd36_31790, C. parapsilosis CDC317 : CPAR2_204900 and Candida tenuis NRRL Y-1498 : CANTEDRAFT_136864	-0.206061	0.0981896	-0.191462	0.142904	-0.489571	0.000712354	-0.130648	0.302669	-0.116049	0.395852	-0.414158	0.00272927	0.0754132	0.722212
B9J08_000807	NA	NA	NA	NA	Protein of unknown function	-0.24627	0.0134215	-0.322774	0.00327035	-0.343673	0.00132405	-0.0691582	0.479375	-0.145662	0.150169	-0.166562	0.0780504	0.177111	0.199141
B9J08_000808	CR_06340C_A	PGI1	Ortho	3644847	Ortholog(s) have glucose-6-phosphate isomerase activity, role in gluconeogenesis, glycolytic process and mitochondrion localization	-0.0969048	0.426371	0.0496805	0.72145	-0.137018	0.249915	-0.149405	0.224686	-0.00281926	0.986619	-0.189518	0.114992	-0.0524997	0.810516
B9J08_000809	CR_06330C_A	NA	Ortho	3644846	Ortholog of S. cerevisiae : YML108W, C. albicans SC5314 : CR_06330C_A, C. glabrata CBS138 : CAGL0J06666g, C. dubliniensis CD36 : Cd36_31830 and C. parapsilosis CDC317 : CPAR2_204870	0.270809	0.0325216	0.37894	0.00655471	0.533665	0.000301402	0.336731	0.0112955	0.444862	0.00270928	0.599588	0.000120331	0.0659221	0.758288
B9J08_000810	CR_07210W_A	ARC15	Ortho	3646043	Ortholog(s) have actin filament binding, mRNA binding, protein-macromolecule adaptor activity and role in Arp2/3 complex-mediated actin nucleation, actin cortical patch organization, mitochondrion inheritance	-0.309326	0.000969523	-0.135958	0.107709	-0.203681	0.014819	-0.349981	0.000398952	-0.176612	0.0434212	-0.244336	0.00501554	-0.0406544	0.772069
B9J08_000811	CR_07220C_A	NA	Ortho	3646040	Ortholog(s) have microtubule plus-end binding activity, role in nuclear migration along microtubule and cytoplasmic microtubule, nucleus localization	0.587975	0.000499911	0.548276	0.00123083	0.704239	8.22784e-05	0.51075	0.00165227	0.471051	0.00432179	0.627014	0.000251001	-0.0772248	0.749703
B9J08_000812	C5_02930C_A	GRE3	Ortho	3637811	Ortholog(s) have D-xylose:NADP reductase activity, alditol:NADP+ 1-oxidoreductase activity, mRNA binding activity	0.332006	0.0034961	0.328712	0.00499049	0.116999	0.247428	0.12451	0.233832	0.121217	0.27161	-0.0904971	0.37617	-0.207496	0.165558
B9J08_000813	C5_02920W_A	NA	Ortho	3637751	Has domain(s) with predicted L-ascorbic acid binding, iron ion binding, oxidoreductase activity, trimethyllysine dioxygenase activity and role in carnitine biosynthetic process, oxidation-reduction process	-0.307396	0.0337828	-0.205562	0.163846	-0.242475	0.0842419	-0.335684	0.0236116	-0.233851	0.12112	-0.270763	0.0555994	-0.0282883	0.923651
B9J08_000814	C5_02910C_A	GYP8	Ortho	3637750	Ortholog(s) have GTPase activator activity, role in vesicle-mediated transport and cytoplasm localization	-0.0899576	0.430988	-0.131791	0.269351	-0.412917	0.00132042	-0.0718496	0.543285	-0.113683	0.358458	-0.394809	0.00194029	0.018108	0.942666
B9J08_000815	C5_02900W_A	NA	Ortho	3637747	Ortholog(s) have TBP-class protein binding, transcription coregulator activity	0.137323	0.271859	0.0847082	0.538543	0.255746	0.0430713	0.0595206	0.654198	0.00690573	0.968635	0.177944	0.14976	-0.0778024	0.715386
B9J08_000816	C5_02890W_A	YNK1	Ortho	3637746	Ortholog(s) have nucleoside diphosphate kinase activity	1.49692	4.29548e-05	0.620211	0.0274887	0.978909	0.00113739	1.37476	0.000102252	0.498046	0.074159	0.856743	0.00309582	-0.122165	0.789795
B9J08_000817	C1_08440C_A	NA	Ortho	3646487	Ortholog of C. albicans SC5314 : C1_08440C_A, C. dubliniensis CD36 : Cd36_07950, C. parapsilosis CDC317 : CPAR2_207160, Debaryomyces hansenii CBS767 : DEHA2F12958g and Pichia stipitis Pignal : PICST_30273	0.650604	0.137652	0.767157	0.096359	0.965702	0.0276283	0.459583	0.293369	0.576136	0.20813	0.774681	0.0653229	-0.191021	0.816559
B9J08_000818	C1_08430W_A	CAF16	Ortho	3646486	Ortholog(s) have role in regulation of transcription by RNA polymerase II and CCR4-NOT complex localization	-0.185337	0.163997	-0.0978829	0.500232	0.0917682	0.492428	-0.186484	0.169107	-0.09903	0.508738	0.0906211	0.500774	-0.00114717	0.995666
B9J08_000819	C1_08420W_A	GCR3	Ortho	3646485	Ortholog(s) have mRNA binding activity and role in mRNA splicing, via spliceosome, nuclear-transcribed mRNA catabolic process, nonsense-mediated decay, response to osmotic stress	0.21114	0.0102949	0.243104	0.00561965	0.244415	0.00368763	0.241254	0.00484169	0.273218	0.00309308	0.274529	0.00165717	0.0301137	0.834547
B9J08_000820	C1_08410C_A	SAM4	Ortho	3646506	Ortholog(s) have S-adenosylmethionine-homocysteine S-methyltransferase activity and role in L-methionine salvage from S-adenosylmethionine, S-adenosylhomocysteine metabolic process, homocysteine metabolic process	0.082399	0.651228	0.214474	0.240927	0.258868	0.132023	0.00591014	0.975113	0.137985	0.476338	0.182379	0.286582	-0.0764889	0.808128
B9J08_000821	C1_10360C_A	NA	Ortho	3634836	Ortholog of S. cerevisiae : YCR061W, C. albicans SC5314 : C1_10360C_A, C. glabrata CBS138 : CAGL0K09218g, C. dubliniensis CD36 : Cd36_09760 and C. parapsilosis CDC317 : CPAR2_207300	-0.831842	1.31164e-06	-0.688527	1.27939e-05	-1.17718	2.53197e-08	-0.769645	3.77025e-06	-0.62633	4.39297e-05	-1.11498	6.45842e-08	0.0621978	0.725517
B9J08_000822	C1_10380C_A	CBK1	Ortho	3634838	Ortholog(s) have protein serine/threonine kinase activity	-0.120545	0.4849	0.143227	0.431995	0.178339	0.285105	0.277286	0.112895	0.541058	0.00630701	0.576169	0.00238672	0.397831	0.10742
B9J08_000823	C1_10390C_A	RPL42	Ortho	30515041	Ortholog(s) have cytosolic large ribosomal subunit localization	0.38979	0.127765	0.0143805	0.967007	0.251663	0.319393	0.318185	0.222024	-0.0572248	0.856685	0.180057	0.484592	-0.0716053	0.887737
B9J08_000824	C1_10400C_A	FGR41	Ortho	3634839	Ortholog of C. albicans SC5314 : C1_10400C_A/FGR41, C. dubliniensis CD36 : Cd36_09790, C. parapsilosis CDC317 : CPAR2_207330 and Candida tenuis NRRL Y-1498 : cten_CGOB_00030	-0.119025	0.547441	0.0870989	0.690333	0.000359672	0.99855	-0.120076	0.551103	0.0860474	0.701515	-0.000691819	0.998232	-0.00105149	0.996711
B9J08_000825	C1_10410W_A	NA	Ortho	3634840	Has domain(s) with predicted DNA binding activity	-0.036859	0.831815	0.233661	0.165545	0.117448	0.466708	-0.179006	0.274979	0.0915136	0.619118	-0.0246992	0.890657	-0.142147	0.573529
B9J08_000826	C3_06610W_A	NA	Ortho	3642248	Ortholog(s) have myosin II tail binding, protein-macromolecule adaptor activity, role in protein localization to cell division site, septin ring assembly and cellular bud neck, cellular bud neck septin ring localization	0.722349	2.63018e-05	0.85985	8.02657e-06	0.887067	2.54914e-06	0.663648	6.66449e-05	0.801149	2.17266e-05	0.828365	6.0788e-06	-0.0587014	0.793502
B9J08_000827	C2_06080C_A	NA	Ortho	3644098	Ortholog(s) have 8-oxo-dGDP phosphatase activity	0.325224	0.00155257	0.391433	0.000499286	0.516624	2.17739e-05	0.405975	0.000290674	0.472183	0.000130578	0.597374	6.24481e-06	0.0807502	0.56999
B9J08_000828	C6_01470W_A	NA	Ortho	3641622	Ortholog of C. albicans SC5314 : C6_01470W_A, C. dubliniensis CD36 : Cd36_61580, C. parapsilosis CDC317 : CPAR2_602440 and Candida tenuis NRRL Y-1498 : CANTEDRAFT_115683	-0.00324503	0.986439	-0.0102283	0.964249	-0.0401786	0.820946	-0.184421	0.269161	-0.191404	0.277707	-0.221355	0.17276	-0.181176	0.47108
B9J08_000829	C6_01500C_A	TRY5	Ortho	3641619	Has domain(s) with predicted nucleic acid binding activity	0.107204	0.653518	0.130652	0.607339	-0.730303	0.00441543	-0.610652	0.0130562	-0.587205	0.0208893	-1.44816	1.95099e-05	-0.717856	0.03867
B9J08_000830	C6_00380C_A	NA	Ortho	3646085	Ortholog of C. albicans SC5314 : C6_00380C_A, C. dubliniensis CD36 : Cd36_60330, C. parapsilosis CDC317 : CPAR2_602460 and Candida tenuis NRRL Y-1498 : CANTEDRAFT_115686	0.330338	0.0894156	0.279052	0.170875	0.631575	0.00284094	0.0981048	0.629473	0.0468192	0.845655	0.399342	0.0388243	-0.232233	0.431597
B9J08_000831	NA	NA	NA	NA	Has domain(s) with predicted solute:proton antiporter activity, role in cation transport, transmembrane transport and integral component of membrane localization	-0.0365302	0.79543	-0.0368609	0.81568	-0.305049	0.0239612	-0.265281	0.0501705	-0.265612	0.0611104	-0.5338	0.000582479	-0.228751	0.232336
B9J08_000834	C7_00350C_A	NA	Ortho	3638039	Ortholog of C. albicans SC5314 : C7_00350C_A, C. dubliniensis CD36 : Cd36_70560, C. parapsilosis CDC317 : CPAR2_301610 and Candida tenuis NRRL Y-1498 : cten_CGOB_00180	0.487417	0.0546342	0.887911	0.00268984	-0.446438	0.0744767	0.476129	0.064362	0.876623	0.00353538	-0.457726	0.0676015	-0.0112878	0.985497
B9J08_000835	NA	NA	NA	NA	Protein of unknown function	-0.0179744	0.924477	-0.0465403	0.824009	0.00198752	0.991558	0.018254	0.924751	-0.0103118	0.966249	0.038216	0.840358	0.0362285	0.919021
B9J08_000836	C7_00300W_A	NA	Ortho	3638046	Ortholog(s) have role in ubiquinone-6 biosynthetic process and mitochondrion localization	-0.0670275	0.56088	-0.0356461	0.786444	0.0056462	0.965413	-0.0333182	0.783574	-0.00193691	0.990316	0.0393554	0.742575	0.0337092	0.87989
B9J08_000837	C7_00320C_A	PMR1	Ortho	3638043	Ortholog(s) have calcium ion binding, calcium transmembrane transporter activity, phosphorylative mechanism, manganese transmembrane transporter activity, phosphorylative mechanism activity	-0.353301	0.00482885	-0.0740972	0.555149	0.00956436	0.940784	-0.531217	0.000232947	-0.252013	0.0425733	-0.168351	0.136422	-0.177916	0.28927
B9J08_000838	C7_00330C_A	NA	Ortho	3638042	Ortholog(s) have N(6)-L-threonylcarbamoyladenine synthase activity, single-stranded telomeric DNA binding activity	0.019102	0.93851	-0.0646247	0.808335	-0.162056	0.466788	0.494908	0.0339793	0.411181	0.0891115	0.31375	0.159151	0.475806	0.141207
B9J08_000839	C7_00340C_A	NA	Ortho	3638040	Ortholog(s) have nuclear import signal receptor activity, role in NLS-bearing protein import into nucleus, protein import into nucleus and cytoplasm, nucleus localization	0.258493	0.0294003	0.365422	0.00532244	0.403718	0.00174449	0.314523	0.0113143	0.421453	0.00243872	0.459748	0.000656374	0.0560302	0.784533
B9J08_000840	C4_07240W_A	NA	Ortho	3642945	Ortholog(s) have role in vesicle-mediated transport and integral component of Golgi membrane localization	-0.241685	0.161214	-0.176442	0.335426	-0.155379	0.36421	-0.373953	0.0370663	-0.308709	0.0958338	-0.287646	0.0934775	-0.132267	0.633899
B9J08_000841	C6_04440C_A	NA	Ortho	3645983	Ortholog(s) have role in ascospore wall assembly, ascospore-type prospore membrane formation, protein localization to prospore membrane and plasma membrane, prospore membrane localization	-0.134118	0.165979	-0.0574999	0.592803	0.0382687	0.701524	-0.183945	0.0653836	-0.107327	0.306798	-0.0115583	0.915786	-0.049827	0.76716
B9J08_000842	C6_04430W_A	CST5	Ortho	3645981	Ortholog(s) have G-protein beta-subunit binding, MAP-kinase scaffold activity, phosphatidylinositol-4,5-bisphosphate binding activity	-0.224495	0.314442	-0.249327	0.293052	-0.56249	0.0162172	-0.171112	0.457207	-0.195944	0.428315	-0.509107	0.0277123	0.0533831	0.902389
B9J08_000843	C7_03370C_A	NA	Ortho	3646720	Ortholog(s) have mitochondrion localization	-0.38202	0.00590344	-0.239017	0.0768032	-0.551898	0.000325554	-0.355262	0.0101163	-0.21226	0.120626	-0.52514	0.000533991	0.0267577	0.91897
B9J08_000844	C7_03310W_A	NA	Ortho	3646726	Has domain(s) with predicted oxidoreductase activity, role in oxidation-reduction process and mitochondrion localization	-1.8203	2.87983e-06	-1.46298	3.17192e-05	-1.95357	1.1131e-06	-2.17211	8.92593e-07	-1.81479	7.52674e-06	-2.30539	3.07113e-07	-0.351813	0.310987
B9J08_000845	CR_08840C_A	NIT2	Ortho	3641874	Ortholog(s) have deaminated glutathione amidase activity and role in cellular amide catabolic process	-1.23538	7.27967e-07	-0.959375	1.21936e-05	-0.584589	0.000534121	-1.46702	1.84332e-07	-1.19101	2.58605e-06	-0.816228	2.98912e-05	-0.231638	0.266832
B9J08_000846	CR_08830W_A	NA	Ortho	30515450	Ortholog of C. albicans SC5314 : CR_08830W_A, C. dubliniensis CD36 : Cd36_26620, C. parapsilosis CDC317 : CPAR2_201160 and Candida tenuis NRRL Y-1498 : CANTEDRAFT_115461	0.669415	0.00202616	0.62013	0.00460948	0.148449	0.431692	0.943621	0.0001604	0.894336	0.000399984	0.422655	0.0302972	0.274206	0.335138
B9J08_000847	CR_08860W_A	PDK2	Ortho	3641876	Ortholog(s) have protein kinase activity, pyruvate dehydrogenase (acetyl-transferring) kinase activity	0.341216	0.0223435	0.366823	0.0197158	-0.0480502	0.749229	-0.0503792	0.743775	-0.0247718	0.890653	-0.439645	0.00488264	-0.391595	0.0641061
B9J08_000848	CR_08870W_A	PEX13	Ortho	3641877	Ortholog(s) have protein-macromolecule adaptor activity and role in fatty acid metabolic process, protein import into peroxisome matrix, docking, protein targeting to peroxisome	0.194166	0.100876	0.195111	0.116681	-0.242668	0.0427041	0.101935	0.399842	0.10288	0.43038	-0.334898	0.00802808	-0.0922305	0.628819
B9J08_000849	CR_08890C_A	ASR2	Ortho	3641907	Ortholog of C. albicans SC5314 : CR_08890C_A/ASR2, C. parapsilosis CDC317 : CPAR2_201370, Candida tenuis NRRL Y-1498 : CANTEDRAFT_99098 and Debaryomyces hansenii CBS767 : DEHA2C13398g	0.789883	0.00111261	1.18326	5.11415e-05	0.832027	0.000632837	0.335739	0.113508	0.729118	0.00330841	0.377884	0.0694469	-0.454143	0.130824
B9J08_000850	C2_08100W_A	NA	Ortho	3642334	Ortholog(s) have role in positive regulation of apoptotic process, response to singlet oxygen and mitochondrion, nucleus localization	0.344464	0.00340859	0.482449	0.000349038	0.0881367	0.404972	0.0966725	0.372354	0.234658	0.0419901	-0.159654	0.129685	-0.247791	0.107103
B9J08_000851	NA	NA	NA	NA	NA	0.601702	0.530186	-2.92144	0.0819598	-0.568941	0.606394	0.685054	0.479327	-2.83809	0.0978538	-0.485589	0.669573	0.0833514	0.970822
B9J08_000852	CR_00410W_A	RTT109	Ortho	3639678	Ortholog(s) have H3 histone acetyltransferase activity, histone acetyltransferase activity (H3-K56 specific) activity	-0.430314	5.45048e-05	-0.2925	0.00199549	-0.18932	0.0213039	-0.464163	3.33938e-05	-0.326348	0.00109134	-0.223168	0.00861697	-0.0338483	0.816415
B9J08_000853	C1_05080W_A	GPT1	Ortho	3647671	Ortholog of C. albicans SC5314 : C1_05080W_A/GPT1, C. dubliniensis CD36 : Cd36_04840, C. parapsilosis CDC317 : CPAR2_108060 and Candida tenuis NRRL Y-1498 : CANTEDRAFT_100551	-0.0231981	0.961257	-0.154387	0.756335	0.203599	0.630622	0.229671	0.611981	0.0984823	0.854993	0.456469	0.272539	0.25287	0.726812
B9J08_000854	C7_03200C_A	NA	Ortho	3641342	Has domain(s) with predicted FMN binding, oxidoreductase activity and role in oxidation-reduction process	0.259763	0.161639	0.151487	0.450908	0.130773	0.48356	0.264585	0.161989	0.156309	0.448422	0.135595	0.469521	0.0048218	0.989211
B9J08_000855	C7_03180C_A	HHO1	Ortho	30515358	Ortholog(s) have DNA binding activity and role in chromosome condensation, negative regulation of DNA recombination, negative regulation of chromatin silencing, regulation of transcription, DNA-templated	0.690482	6.62707e-05	0.64273	0.000187621	0.096201	0.466081	0.693668	7.61592e-05	0.645916	0.00023081	0.0993871	0.452697	0.00318608	0.989211
B9J08_000856	C7_03130C_A	DFR1	Ortho	3641348	Ortholog(s) have dihydrofolate reductase activity, mRNA binding activity and role in dihydrofolate metabolic process, tetrahydrofolate biosynthetic process	0.140971	0.220622	0.465612	0.000906598	0.729659	8.03476e-06	0.0172873	0.893997	0.341928	0.00904978	0.605975	5.5589e-05	-0.123684	0.48401
B9J08_000857	C4_05940W_A	PPS1	Ortho	3646526	Has domain(s) with predicted protein tyrosine/serine/threonine phosphatase activity and role in protein dephosphorylation	0.662445	0.000528755	0.511784	0.0050993	0.504749	0.0037342	0.483972	0.00558041	0.333311	0.0536706	0.326276	0.0423887	-0.178473	0.469216
B9J08_000858	NA	NA	NA	NA	Ortholog of S. cerevisiae : AIM41, C. glabrata CBS138 : CAGL0L02717g, Saccharomyces cerevisiae S288C : YOR215C, Candida guilliermondii ATCC 6260 : PGUG_03854 and Candida lusitaniae ATCC 42720 : CLUG_01095	0.926027	3.8921e-06	0.889403	9.61152e-06	1.05307	7.75222e-07	0.42077	0.00383689	0.384146	0.00959744	0.547812	0.000424882	-0.505257	0.0143394
B9J08_000859	NA	NA	NA	NA	Protein of unknown function	0.126194	0.54791	-0.0519339	0.836211	-0.364159	0.0798368	-0.0108486	0.960828	-0.188976	0.401891	-0.501202	0.0193155	-0.137042	0.687033
B9J08_000860	C2_04220C_A	TAF14	Ortho	3637357	Ortholog(s) have DNA translocase activity, RNA polymerase II general transcription initiation factor activity	-0.194711	0.022344	-0.157074	0.0707171	-0.282751	0.0019989	-0.262977	0.00410551	-0.22534	0.0143601	-0.351018	0.000378326	-0.0682663	0.59946
B9J08_000861	C2_04210W_A	STE4	Ortho	3637358	Ortholog(s) have G-protein alpha-subunit binding, G-protein gamma-subunit binding, GTP-Rho binding, protein kinase binding, scaffold protein binding activity	0.563445	0.00504303	0.194564	0.322012	0.281711	0.123474	0.619499	0.00294479	0.250619	0.206042	0.337766	0.0675592	0.0560544	0.879452
B9J08_000862	C2_04200W_A	TBF1	Ortho	3637327	Ortholog(s) have DNA-binding transcription factor activity, RNA polymerase II-specific, RNA polymerase II cis-regulatory region sequence-specific DNA binding and chromatin insulator sequence binding, more	-0.105452	0.687172	0.0017552	0.995527	0.269935	0.266806	0.37137	0.147014	0.478577	0.0774541	0.746757	0.00568047	0.476822	0.193928
B9J08_000863	C2_04190C_A	UGA1	Ortho	3637329	Ortholog(s) have 4-aminobutyrate transaminase activity, role in gamma-aminobutyric acid catabolic process and cytosol localization	0.962746	6.86543e-07	1.14496	2.54047e-07	0.924552	6.57826e-07	0.84577	2.90808e-06	1.02798	9.92965e-07	0.807576	3.12914e-06	-0.116976	0.507654
B9J08_000864	C2_04180C_A	NA	Ortho	3637330	Ortholog(s) have 3'-phosphoadenosine 5'-phosphosulfate transmembrane transporter activity, 5'-adenylyl sulfate transmembrane transporter activity	0.762039	6.15705e-06	0.47011	0.000759391	0.411775	0.00135034	0.8273	3.87921e-06	0.535371	0.000330673	0.477036	0.000442695	0.0652612	0.736575
B9J08_000865	C2_04170C_A	NA	Ortho	30515111	Ortholog of S. cerevisiae : YPR010C-A, C. albicans SC5314 : C2_04170C_A, C. dubliniensis CD36 : Cd36_02990, C. parapsilosis CDC317 : CPAR2_211020 and Candida tenuis NRRL Y-1498 : CANTEDRAFT_116148	0.320239	0.0318495	0.327542	0.0361478	0.518186	0.00154107	0.259882	0.0809859	0.267186	0.0872164	0.45783	0.00394139	-0.0603564	0.820985
B9J08_000866	C2_04160W_A	NA	Ortho	3637331	Ortholog of S. cerevisiae : YGR021W, C. albicans SC5314 : C2_04160W_A, C. glabrata CBS138 : CAGL0D04070g, C. dubliniensis CD36 : Cd36_18800 and C. parapsilosis CDC317 : CPAR2_211010	0.226851	0.0711967	0.183313	0.161533	0.30428	0.0180761	0.323217	0.0151939	0.279679	0.0405875	0.400646	0.00341338	0.0963659	0.634386
B9J08_000867	C2_04150C_A	VMA7	Ortho	3637332	Has domain(s) with predicted proton-transporting ATPase activity, rotational mechanism activity, role in ion transmembrane transport, proton transmembrane transport and proton-transporting V-type ATPase, V1 domain localization	-0.0607449	0.531617	-0.05662	0.58983	0.17621	0.0634937	-0.145328	0.13192	-0.141203	0.162986	0.0916277	0.326407	-0.0845827	0.570648
B9J08_000868	C2_04140W_A	CHS5	Ortho	3637333	Ortholog(s) have small GTPase binding activity	-0.375539	9.21908e-05	-0.199736	0.014516	-0.208757	0.00795969	-0.325791	0.000376524	-0.149988	0.0613722	-0.159009	0.0353621	0.0497479	0.68744
B9J08_000869	C2_04130W_A	NA	Ortho	3637334	Ortholog(s) have role in histone deacetylation, negative regulation of chromatin silencing at telomere and negative regulation of ribosomal DNA heterochromatin assembly, more	0.227756	0.0454537	0.22446	0.0593959	0.014659	0.906725	0.197367	0.0845892	0.19407	0.105432	-0.0157302	0.900639	-0.0303892	0.889907
B9J08_000870	C2_04120C_A	NA	Ortho	3637377	Ortholog(s) have rRNA binding activity, role in maturation of LSU-rRNA from tricistronic rRNA transcript (SSU-rRNA, 5.8S rRNA, LSU-rRNA) and nucleolus, preribosome localization	-0.207452	0.706818	-0.25492	0.668131	0.441369	0.389019	0.48047	0.38126	0.433002	0.469299	1.12929	0.0369952	0.687922	0.392037
B9J08_000871	CR_04480C_A	LAP3	Ortho	3641012	Ortholog(s) have RNA polymerase II cis-regulatory region sequence-specific DNA binding, cysteine-type peptidase activity, double-stranded DNA binding, mRNA binding, single-stranded DNA binding activity	-0.14499	0.15887	0.0607208	0.593754	0.535317	5.9594e-05	-0.18409	0.0815997	0.021621	0.866009	0.496217	0.000133315	-0.0390997	0.840732
B9J08_000872	C2_05680W_A	COG4	Ortho	3645571	Ortholog(s) have role in autophagy of peroxisome, cytoplasm to vacuole transport by the Cvt pathway, establishment of cell polarity and filamentous growth of a population of unicellular organisms, more	0.215947	0.024124	0.206436	0.0378494	0.275329	0.00546676	0.0734648	0.437559	0.0639539	0.540032	0.132847	0.145315	-0.142482	0.296688
B9J08_000873	C2_05690C_A	YTH1	Ortho	3645572	Ortholog(s) have RNA binding activity, role in mRNA polyadenylation, pre-mRNA cleavage required for polyadenylation and cytosol, mRNA cleavage and polyadenylation specificity factor complex, nucleus localization	0.20001	0.0342189	0.0998706	0.305799	-0.25843	0.00843726	0.366364	0.000849324	0.266225	0.0110659	-0.0920762	0.315648	0.166354	0.217411
B9J08_000874	C2_05700W_A	OSM1	Ortho	3645573	Has domain(s) with predicted succinate dehydrogenase activity and role in oxidation-reduction process	-0.0289233	0.853289	0.0524474	0.755101	-0.227622	0.113656	0.0334252	0.836135	0.114796	0.477746	-0.165274	0.24936	0.0623486	0.813681
B9J08_000875	C2_05740W_A	SPO7	Ortho	3645576	Ortholog(s) have phosphoprotein phosphatase activity	-0.431501	7.33929e-05	-0.409485	0.000176359	-0.767476	2.03493e-07	-0.400715	0.000169494	-0.378698	0.000439207	-0.73669	3.61365e-07	0.0307861	0.843705
B9J08_000876	C2_05730C_A	GWT1	Ortho	3645575	Ortholog(s) have glucosaminyl-phosphatidylinositol O-acyltransferase activity, role in GPI anchor biosynthetic process and integral component of membrane localization	-0.213201	0.206783	0.0639592	0.742734	0.25116	0.130413	-0.0036956	0.983949	0.273465	0.131689	0.460666	0.00982976	0.209505	0.417221
B9J08_000877	C2_05720C_A	NA	Ortho	3645574	Ortholog(s) have lipid binding, oxysterol binding, phosphatidic acid binding, phosphatidylinositol-4,5-bisphosphate binding, phosphatidylinositol-4-phosphate binding, sterol transfer activity	-0.702175	4.38618e-06	-0.493859	0.000184185	-0.267879	0.0112887	-0.536951	7.03038e-05	-0.328634	0.00519326	-0.102655	0.302373	0.165225	0.264002
B9J08_000878	C2_05710C_A	NA	Ortho	30515127	Ortholog(s) have structural constituent of ribosome activity, role in cytoplasmic translation and cytosolic large ribosomal subunit localization	0.20911	0.540632	-0.0921474	0.818406	0.0502692	0.891828	0.0992457	0.782819	-0.202012	0.594417	-0.0595953	0.872649	-0.109864	0.866575
B9J08_000879	C2_05800C_A	NA	Ortho	3645584	Ortholog(s) have GTPase binding activity, role in endoplasmic reticulum to Golgi vesicle-mediated transport and Golgi membrane localization	0.25055	0.0157641	0.0328052	0.776439	0.0714424	0.471711	0.402466	0.000706895	0.184721	0.0844512	0.223358	0.0281016	0.151916	0.299993
B9J08_000880	C2_05790C_A	RFC1	Ortho	3645582	Ortholog(s) have DNA clamp loader activity, chromatin binding activity and role in DNA repair, DNA strand elongation involved in DNA replication, UV-damage excision repair, leading strand elongation, mismatch repair, mitotic cell cycle	-0.0352355	0.821939	0.11995	0.444425	0.471727	0.00294249	0.0726004	0.63808	0.227786	0.143526	0.579563	0.000638197	0.107836	0.650533
B9J08_000881	C2_05780C_A	MKK2	Ortho	3645580	Ortholog(s) have MAP kinase kinase activity and role in autophagy of peroxisome, cell wall integrity MAPK cascade, positive regulation of calcium-mediated signaling, regulation of fungal-type cell wall organization, signal transduction	-0.304416	0.00290469	-0.233066	0.0198704	-0.140135	0.121527	-0.332798	0.00167897	-0.261448	0.0115186	-0.168517	0.0655423	-0.0283822	0.875606
B9J08_000882	C2_05760C_A	NA	Ortho	3645578	Ortholog of C. albicans SC5314 : C2_05760C_A, C. dubliniensis CD36 : Cd36_20200, C. parapsilosis CDC317 : CPAR2_209510 and Candida tenuis NRRL Y-1498 : CANTEDRAFT_95576	0.478552	0.00752218	0.535399	0.00488345	0.858754	6.7757e-05	0.331128	0.0526215	0.387976	0.0328066	0.711331	0.000384676	-0.147424	0.57179
B9J08_000883	C2_05750W_A	NA	Ortho	3645577	Ortholog(s) have rRNA binding activity and role in maturation of LSU-rRNA from tricistronic rRNA transcript (SSU-rRNA, 5.8S rRNA, LSU-rRNA), rRNA processing, ribosomal large subunit export from nucleus	-0.277478	0.549469	-0.117722	0.828181	0.457207	0.298577	-0.351927	0.448504	-0.192171	0.714504	0.382757	0.387297	-0.0744494	0.939509
B9J08_000884	CR_07690W_A	NA	Ortho	3648194	Ortholog of C. albicans SC5314 : CR_07690W_A, C. dubliniensis CD36 : Cd36_33330, C. parapsilosis CDC317 : CPAR2_701980, Debaryomyces hansenii CBS767 : DEHA2C15840g and Pichia stipitis Pignal : PICST_31066	-0.126142	0.372588	-0.270917	0.0710113	-0.251059	0.0757091	-0.138791	0.333477	-0.283566	0.0634853	-0.263708	0.0623451	-0.012649	0.96937
B9J08_000885	CR_07680C_A	NA	Ortho	3648193	Has domain(s) with predicted nucleic acid binding, nucleotide binding activity	-0.313616	0.0415634	-0.525681	0.00293339	-0.553208	0.00128912	-0.254059	0.099527	-0.466124	0.00768997	-0.493651	0.00312748	0.0595566	0.829148
B9J08_000886	CR_07670W_A	NA	Ortho	3647255	Has domain(s) with predicted iron ion binding, iron-sulfur cluster binding activity and role in iron-sulfur cluster assembly	0.183757	0.0601269	0.0900696	0.382801	0.555785	2.2287e-05	0.0721788	0.468658	-0.0215087	0.857838	0.444207	0.000196299	-0.111578	0.451102
B9J08_000887	CR_07600W_A	NA	Ortho	3644849	Ortholog(s) have DNA binding, DNA-dependent ATPase activity, chromatin binding activity	-0.347443	0.133401	-0.246617	0.31436	0.492624	0.0336171	-0.0616922	0.808317	0.0391337	0.892935	0.778374	0.00233488	0.285751	0.417221
B9J08_000888	CR_08320W_A	ATS1	Ortho	3642079	Ortholog(s) have role in tRNA wobble uridine modification and cytoplasm localization	0.0451994	0.769222	0.0549171	0.742438	-0.288974	0.0479656	-0.166944	0.253025	-0.157226	0.311539	-0.501117	0.00195324	-0.212143	0.319031
B9J08_000889	CR_08330W_A	NA	Ortho	3642080	Ortholog(s) have nuclear import signal receptor activity, role in inositol metabolic process, protein import into nucleus and nuclear envelope localization	-0.0537443	0.601811	0.0768467	0.475958	-0.399799	0.000603425	-0.18732	0.0663051	-0.0567294	0.6182	-0.533376	5.32782e-05	-0.133576	0.372696
B9J08_000890	NA	NA	NA	NA	Protein of unknown function	0.0857409	0.45718	0.243716	0.0453751	-0.160836	0.152732	-0.0715328	0.547619	0.0864425	0.497258	-0.31811	0.00863556	-0.157274	0.358433
B9J08_000891	NA	NA	NA	NA	Protein of unknown function	0.670666	0.267892	0.783461	0.219481	0.186729	0.782336	1.60844	0.0229123	1.72124	0.0209169	1.1245	0.109557	0.937776	0.389221
B9J08_000892	NA	NA	NA	NA	Protein of unknown function	1.00757	0.000232286	1.02744	0.000290891	1.09021	9.20488e-05	0.389496	0.0754509	0.409358	0.0759857	0.47213	0.030025	-0.618078	0.0608776
B9J08_000894	C7_00160C_A	NA	Ortho	3637972	Ortholog(s) have role in ribosomal large subunit biogenesis and cytoplasm, nucleus localization	-0.270426	0.573874	-0.5187	0.299893	0.087788	0.863168	0.0033531	0.99491	-0.244921	0.657056	0.361568	0.43946	0.27378	0.72913
B9J08_000895	C7_00150W_A	NA	Ortho	3637973	Ortholog(s) have ribulose-phosphate 3-epimerase activity and role in pentose-phosphate shunt	-0.175787	0.0433803	-0.0340252	0.729609	0.157389	0.0650793	-0.23915	0.00960054	-0.0973874	0.288754	0.0940266	0.262897	-0.0633622	0.648268
B9J08_000896	CR_01340W_A	NA	Ortho	3640165	Has domain(s) with predicted transmembrane transporter activity, role in transmembrane transport and integral component of membrane localization	0.155399	0.305098	0.15489	0.335627	0.237795	0.113118	0.202108	0.189891	0.201599	0.214111	0.284505	0.0610077	0.0467093	0.877165
B9J08_000897	C7_00140C_A	NA	Ortho	3637974	Ortholog of S. cerevisiae : YGL242C, C. albicans SC5314 : C7_00140C_A, C. glabrata CBS138 : CAGL0H07755g, C. dubliniensis CD36 : Cd36_70350 and C. parapsilosis CDC317 : CPAR2_300160	-0.385194	0.000117066	-0.269075	0.00303789	-0.388104	9.07462e-05	-0.381064	0.000153364	-0.264945	0.00402111	-0.383974	0.000114372	0.00412952	0.983192
B9J08_000898	C7_00130W_A	NA	Ortho	3637975	Ortholog(s) have tRNA-specific adenosine-37 deaminase activity and role in tRNA modification	-0.372194	0.00770362	-0.33647	0.0182798	-0.252928	0.0522502	-0.252013	0.0597738	-0.216289	0.120871	-0.132747	0.299485	0.120181	0.551936
B9J08_000899	C7_00120W_A	NA	Ortho	3637976	Ortholog(s) have role in mitochondrial fission, peroxisome fission, peroxisome organization and mitochondrial outer membrane, peroxisome localization	-0.0267501	0.869832	-0.119744	0.465202	-0.319275	0.0378936	0.0869812	0.583687	-0.0060122	0.976968	-0.205544	0.171971	0.113731	0.643282
B9J08_000900	C3_01880W_A	ALG8	Ortho	3636562	Ortholog(s) have dolichyl pyrophosphate Glc1Man9GlcNAc2 alpha-1,3-glucosyltransferase activity, role in oligosaccharide-lipid intermediate biosynthetic process, protein N-linked glycosylation and endoplasmic reticulum membrane localization	-0.195698	0.139744	0.14554	0.297471	0.0809697	0.543347	-0.254018	0.0626774	0.0872197	0.55802	0.0226493	0.876768	-0.0583204	0.806631
B9J08_000901	C4_06570C_A	PDC11	BestHit	3642780	Has domain(s) with predicted catalytic activity, magnesium ion binding, thiamine pyrophosphate binding activity	-0.242575	0.0111367	-0.0182059	0.869625	-0.0542747	0.549974	-0.440923	0.000147209	-0.216554	0.0286234	-0.252623	0.00833509	-0.198348	0.127712
B9J08_000902	C3_05470W_A	TEA1	Ortho	3643671	Ortholog(s) have DNA binding activity, role in transcription elongation from RNA polymerase II promoter and cell cortex of cell tip localization	-0.115581	0.517748	-0.100684	0.604981	-0.330917	0.0608638	-0.248288	0.161658	-0.23339	0.211545	-0.463624	0.0120182	-0.132707	0.638369
B9J08_000903	C3_05460W_A	NA	Ortho	3643670	Ortholog of C. albicans SC5314 : C3_05460W_A, C. dubliniensis CD36 : Cd36_85460, C. parapsilosis CDC317 : CPAR2_405760 and Candida tenuis NRRL Y-1498 : CANTEDRAFT_116052	-0.331183	0.0161302	-0.025536	0.873695	-0.112992	0.38509	-0.354207	0.0120457	-0.0485601	0.754985	-0.136017	0.291565	-0.0230241	0.934129
B9J08_000904	C2_03030W_A	LIG4	Ortho	3642986	Ortholog(s) have DNA ligase (ATP) activity, role in double-strand break repair via nonhomologous end joining, replicative cell aging and DNA ligase IV complex, nuclear chromatin, nucleolus, nucleus localization	-0.0416802	0.821939	-0.0791895	0.686697	-0.244003	0.153503	-0.0467585	0.803108	-0.0842678	0.674129	-0.249081	0.145706	-0.0050783	0.988521
B9J08_000905	C3_05450C_A	NA	Ortho	3643669	Ortholog of C. albicans SC5314 : C3_05450C_A, C. dubliniensis CD36 : Cd36_85440, C. parapsilosis CDC317 : CPAR2_405750 and Candida tenuis NRRL Y-1498 : CANTEDRAFT_116050	0.485197	0.00224736	0.694403	0.000172743	-0.438686	0.00415551	-0.148032	0.300039	0.0611746	0.70811	-1.07191	1.82491e-06	-0.633229	0.00504709
B9J08_000906	C4_06200W_A	NA	Ortho	30515282	Ortholog of C. albicans SC5314 : C4_06200W_A, C. parapsilosis CDC317 : CPAR2_401885, Pichia stipitis Pignal : psti_CGOB_00141 and Candida metapsilosis : CMET_534	0.17842	0.515053	0.263429	0.357501	0.816564	0.00406182	-0.13487	0.629227	-0.0498614	0.879673	0.503273	0.0515242	-0.31329	0.441009
B9J08_000907	C4_06190C_A	MPH1	Ortho	3642817	Ortholog(s) have 3'-5' DNA helicase activity, DNA/RNA helicase activity, flap-structured DNA binding, four-way junction DNA binding, four-way junction helicase activity	0.399785	0.00133501	0.202907	0.077623	0.332689	0.00447348	0.36207	0.00302334	0.165193	0.154041	0.294974	0.00984389	-0.0377149	0.858863
B9J08_000908	C4_06170C_A	NA	Ortho	3642818	Ortholog(s) have role in ribosome biogenesis and cytosol localization	-0.0218094	0.820214	-0.0698236	0.471794	0.0253667	0.78863	-0.0894908	0.323496	-0.137505	0.149165	-0.0423146	0.647474	-0.0676813	0.639023
B9J08_000909	C4_06160W_A	NA	Ortho	3642819	Ortholog(s) have alpha-tubulin binding activity, role in protein folding, tubulin complex assembly and cytoplasm localization	0.0552638	0.645128	-0.0747701	0.555247	0.118825	0.293986	-0.0359833	0.771017	-0.166017	0.176302	0.0275777	0.826135	-0.0912471	0.62111
B9J08_000910	C4_06210C_A	NA	Ortho	3642815	Ortholog(s) have GTPase activity, RNA binding activity and role in maturation of LSU-rRNA from tricistronic rRNA transcript (SSU-rRNA, 5.8S rRNA, LSU-rRNA), rRNA processing, ribosomal large subunit export from nucleus	0.162726	0.530186	-0.0776281	0.798221	0.124201	0.629828	0.355969	0.169374	0.115615	0.697636	0.317444	0.208058	0.193243	0.640202
B9J08_000911	NA	NA	NA	NA	Protein of unknown function	0.343478	0.0568232	-0.0998513	0.619832	0.0624044	0.737721	0.356685	0.0518921	-0.0866442	0.677871	0.0756115	0.687178	0.0132071	0.973478
B9J08_000912	C4_06230C_A	NA	Ortho	3642808	Ortholog(s) have ATPase activity, GTPase activity, adenosine-diphosphatase activity, cytidine-diphosphatase activity, guanosine-diphosphatase activity and nucleoside-diphosphatase activity, more	0.0374856	0.794619	0.225042	0.109024	0.418439	0.00377689	-0.0451384	0.750772	0.142418	0.324612	0.335815	0.0150549	-0.0826241	0.716244
B9J08_000913	C4_06240W_A	NA	Ortho	3642807	Ortholog of C. albicans SC5314 : C4_06240W_A, C. dubliniensis CD36 : Cd36_45760, C. parapsilosis CDC317 : CPAR2_401920 and Candida tenuis NRRL Y-1498 : CANTEDRAFT_126814	0.277927	0.0125557	0.0452537	0.71005	-0.0795551	0.454761	0.36686	0.00233465	0.134186	0.237081	0.00937713	0.938238	0.0889323	0.595237
B9J08_000914	C4_04480C_A	EFB1	Ortho	3641125	Ortholog(s) have guanyl-nucleotide exchange factor activity and role in maintenance of translational fidelity, negative regulation of actin filament bundle assembly, regulation of translational termination, translational elongation	0.355863	0.144074	-0.0164928	0.960409	0.0082592	0.976166	0.22973	0.355747	-0.142626	0.609207	-0.117874	0.64172	-0.126133	0.765937
B9J08_000915	C4_04500C_A	NA	Ortho	3641123	Ortholog(s) have protein-lysine N-methyltransferase activity and role in peptidyl-lysine trimethylation	2.33869	5.08473e-08	2.25289	1.50211e-07	2.13557	6.79589e-08	2.32056	8.12601e-08	2.23477	2.0749e-07	2.11745	9.58579e-08	-0.0181251	0.970822
B9J08_000916	C4_04510W_A	NA	Ortho	3641120	Ortholog(s) have DNA binding, bending, RNA polymerase III type 1 promoter sequence-specific DNA binding, RNA polymerase III type 2 promoter sequence-specific DNA binding activity	0.0219295	0.864358	0.137083	0.271919	0.24083	0.0433906	0.12442	0.302924	0.239574	0.0613539	0.343321	0.00675041	0.102491	0.584752
B9J08_000917	C4_04520W_A	NA	Ortho	3641110	Ortholog(s) have enzyme activator activity, telomerase inhibitor activity, role in box C/D snoRNA 3'-end processing, negative regulation of telomere maintenance via telomerase and nucleolus, nucleoplasm localization	-0.0955147	0.655106	-0.127822	0.570982	0.285108	0.155357	0.172013	0.41403	0.139705	0.550187	0.552635	0.010452	0.267528	0.388029
B9J08_000918	C4_04530C_A	PHR1	Ortho	3641108	Ortholog(s) have extracellular region localization	0.924901	0.000568141	1.29814	4.91037e-05	0.442435	0.0459649	1.3493	3.1284e-05	1.72254	7.15618e-06	0.866839	0.000891204	0.424404	0.189455
B9J08_000919	C4_06260W_A	PGA43	Ortho	3642804	Ortholog of C. albicans SC5314 : C4_06260W_A/PGA43, C. dubliniensis CD36 : Cd36_45780, C. parapsilosis CDC317 : CPAR2_302120 and Candida tenuis NRRL Y-1498 : cten_CGOB_00126	-0.965699	1.9336e-05	-1.22582	3.67595e-06	-1.54087	1.72453e-07	-0.953441	2.68425e-05	-1.21356	6.02911e-06	-1.52861	2.16529e-07	0.0122579	0.972661
B9J08_000920	C4_06270C_A	ERG26	Ortho	3642803	Ortholog(s) have C-3 sterol dehydrogenase (C-4 sterol decarboxylase) activity, role in ergosterol biosynthetic process and endoplasmic reticulum, endoplasmic reticulum membrane localization	-1.08129	2.21447e-07	-0.915964	2.0235e-06	-0.999078	3.2277e-07	-0.990886	7.33125e-07	-0.825556	7.52674e-06	-0.908671	1.03395e-06	0.0904072	0.6201
B9J08_000921	C4_06350C_A	NUP60	Ortho	3642826	Ortholog(s) have phospholipid binding, structural constituent of nuclear pore activity	0.166589	0.148295	0.24943	0.0441084	0.0580717	0.622089	0.467481	0.000746698	0.550322	0.000309603	0.358964	0.00445607	0.300892	0.075653
B9J08_000922	CR_00390W_A	MMS22	Ortho	3639681	Has domain(s) with predicted role in DNA repair, replication fork processing and nucleus localization	0.601465	0.000697284	0.601036	0.000987917	0.853028	2.46057e-05	0.509675	0.00267739	0.509246	0.00390917	0.761237	7.90595e-05	-0.0917906	0.722212
B9J08_000923	CR_00400C_A	SWC4	Ortho	3639679	Ortholog(s) have role in DNA repair, chromatin remodeling, chromosome organization, histone exchange and NuA4 histone acetyltransferase complex, Swr1 complex localization	0.062942	0.556583	0.100181	0.36599	0.173782	0.0926933	0.15881	0.134049	0.19605	0.080526	0.26965	0.0133346	0.0958683	0.557772
B9J08_000924	C4_06430C_A	NA	Ortho	3642794	Ortholog(s) have role in cellular response to oxidative stress, protein quality control for misfolded or incompletely synthesized proteins and mitochondrial inner membrane localization	-0.0878129	0.4235	-0.146169	0.200315	-0.240096	0.0306905	-0.176416	0.111493	-0.234772	0.0474355	-0.328698	0.00528995	-0.0886028	0.610401
B9J08_000925	CR_02910W_A	NA	Ortho	3642586	Ortholog(s) have protein kinase regulator activity	-0.330303	0.0467273	-0.340706	0.0510329	-0.70372	0.000345254	-0.32364	0.0544262	-0.334043	0.0589244	-0.697058	0.000409873	0.0066627	0.985683
B9J08_000926	C1_09830W_A	SKI3	Ortho	3634847	Ortholog(s) have role in nuclear-transcribed mRNA catabolic process, 3'-5' exonucleolytic nonsense-mediated decay, nuclear-transcribed mRNA catabolic process, exonucleolytic and 3'-5', more	-0.186694	0.0190675	-0.0836604	0.300437	-0.0159031	0.849525	-0.102784	0.18641	0.000250143	0.998262	0.0680074	0.370566	0.0839105	0.472919
B9J08_000927	CR_02890C_A	NA	Ortho	3642585	Ortholog(s) have RNA polymerase III activity, role in tRNA transcription by RNA polymerase III and RNA polymerase III complex localization	0.463766	0.0371614	0.321056	0.160589	0.844916	0.000736234	0.426513	0.0562994	0.283802	0.222747	0.807663	0.00109759	-0.0372532	0.937847
B9J08_000928	CR_02920C_A	AQY1	Ortho	3642587	Ortholog(s) have water channel activity, role in ascospore formation, transmembrane transport, water transport and plasma membrane localization	-0.0318302	0.941398	0.609889	0.129772	-0.412211	0.284756	-0.539023	0.165603	0.102696	0.823362	-0.919404	0.0226541	-0.507193	0.382365
B9J08_000929	CR_02930W_A	NA	Ortho	3642588	Ortholog(s) have role in chromatin silencing at telomere, negative regulation of gene silencing, telomere tethering at nuclear periphery and nuclear chromosome, telomeric region, nuclear periphery localization	0.0173755	0.867437	0.129498	0.199475	-0.173326	0.0730221	0.134548	0.170143	0.24667	0.0210523	-0.0561539	0.570291	0.117172	0.426628
B9J08_000930	CR_02940C_A	NA	Ortho	3642589	Ortholog of C. albicans SC5314 : CR_02940C_A, C. dubliniensis CD36 : Cd36_28010, C. parapsilosis CDC317 : CPAR2_800130 and Candida tenuis NRRL Y-1498 : CANTEDRAFT_112989	0.818786	0.00653208	0.544811	0.0689736	0.941762	0.00218693	0.629923	0.0281244	0.355948	0.23121	0.752899	0.00920753	-0.188863	0.691825
B9J08_000931	NA	NA	NA	NA	Protein of unknown function	0.424382	0.0485902	0.373985	0.0954878	0.20981	0.319295	0.747908	0.00228592	0.69751	0.00545518	0.533335	0.0174863	0.323525	0.316359
B9J08_000932	C6_03660C_A	CDC50	Ortho	3640302	Ortholog(s) have aminophospholipid flippase activity and role in actin cortical patch localization, endocytosis, intracellular protein transport, phospholipid translocation, retrograde transport, endosome to Golgi	-0.380634	0.000122661	-0.106787	0.187745	-0.0681425	0.376412	-0.409651	7.57846e-05	-0.135803	0.102687	-0.097159	0.205258	-0.0290165	0.842651
B9J08_000933	C6_03650C_A	POP2	Ortho	3640301	Ortholog(s) have 3'-5'-exoribonuclease activity	0.293752	0.00969618	0.287659	0.0142726	0.355918	0.00246646	0.197528	0.0703526	0.191435	0.0937039	0.259694	0.018512	-0.0962242	0.567013
B9J08_000934	C6_03640W_A	NOG2	Ortho	3640299	Ortholog(s) have large ribosomal subunit rRNA binding activity and role in regulation of ribosomal subunit export from nucleus, ribosomal large subunit export from nucleus	0.395702	0.411291	0.30836	0.558648	0.867205	0.0702787	0.576839	0.239982	0.489497	0.351657	1.04834	0.0331362	0.181137	0.842449
B9J08_000935	C6_03330C_A	NA	Ortho	3639199	Ortholog(s) have phosphatidylinositol binding activity	-0.292157	0.00258951	0.0150801	0.887598	0.125533	0.138397	-0.29263	0.00280334	0.0146076	0.89205	0.12506	0.140686	-0.000472559	0.996711
B9J08_000936	C6_02830W_A	MNN45	Ortho	3639250	Ortholog of C. albicans SC5314 : C6_02830W_A/MNN45, C. dubliniensis CD36 : Cd36_63280, Candida tenuis NRRL Y-1498 : CANTEDRAFT_101612 and Debaryomyces hansenii CBS767 : DEHA2E01430g	-0.636391	0.000112694	-0.624396	0.000200069	-0.573591	0.000240339	-0.458371	0.0019641	-0.446377	0.00346858	-0.395572	0.00464231	0.178019	0.353501
B9J08_000937	C6_03800C_A	NA	Ortho	3640310	Ortholog(s) have role in cellular zinc ion homeostasis	-0.729297	1.23229e-05	-0.666721	4.31767e-05	-0.473435	0.000507813	-0.511884	0.00036218	-0.449307	0.00162272	-0.256021	0.0306712	0.217414	0.198715
B9J08_000938	C6_03790C_A	HGT10	Ortho	3640309	Ortholog(s) have solute:proton symporter activity, role in glycerol transport, transmembrane transport and plasma membrane localization	1.0769	1.16893e-05	1.21215	6.2005e-06	0.583953	0.00200929	0.399967	0.0246444	0.535209	0.00638222	-0.092983	0.594156	-0.676936	0.0115553
B9J08_000939	C4_05700W_A	ZCF5	Ortho	3641819	Has domain(s) with predicted DNA binding, DNA-binding transcription factor activity, RNA polymerase II-specific, zinc ion binding activity and role in regulation of transcription, DNA-templated, transcription, DNA-templated	-0.431364	0.0361298	-0.349008	0.0981805	-0.943285	0.000200262	-0.600501	0.00677485	-0.518145	0.0205171	-1.11242	5.59376e-05	-0.169137	0.590132
B9J08_000940	NA	NA	NA	NA	Protein of unknown function	-0.322146	0.0118771	-0.0209375	0.888578	-0.614074	7.68845e-05	-0.823833	7.01266e-06	-0.522625	0.000643452	-1.11576	2.3954e-07	-0.501688	0.00820565
B9J08_000941	C1_02160W_A	NA	Ortho	3644584	Ortholog(s) have Rab guanyl-nucleotide exchange factor activity and role in chromosome organization, endoplasmic reticulum to Golgi vesicle-mediated transport	-0.0270644	0.872753	0.0826776	0.635478	0.190995	0.211255	0.12839	0.422746	0.238132	0.153237	0.34645	0.0292725	0.155455	0.519854
B9J08_000942	C1_02190W_A	ABP140	Ortho	3644592	Ortholog(s) have actin filament binding, protein-macromolecule adaptor activity, tRNA (cytosine-3-)-methyltransferase activity, role in tRNA methylation and actin filament, actin filament bundle localization	-0.183637	0.234243	-0.254049	0.120915	-0.108982	0.48295	-0.0882965	0.588845	-0.158709	0.350888	-0.013642	0.938409	0.0953403	0.717266
B9J08_000943	NA	NA	NA	NA	Protein of unknown function	-0.315804	0.0449426	-0.30006	0.0676052	-0.180385	0.235185	-0.140414	0.375434	-0.12467	0.469299	-0.00499513	0.978259	0.17539	0.456561
B9J08_000944	C1_02220C_A	NA	Ortho	3644595	Ortholog(s) have NADHX epimerase activity and role in nicotinamide nucleotide metabolic process	-0.310758	0.0654049	-0.0515459	0.794376	-0.0910091	0.590828	-0.314047	0.0673513	-0.0548348	0.785411	-0.094298	0.582122	-0.00328891	0.99107
B9J08_000945	C1_02230W_A	2007-09-01	Ortho	3644596	Ortholog(s) have GTP binding, structural constituent of cytoskeleton activity	-0.0914382	0.31445	0.176653	0.0669872	0.17051	0.0616376	-0.0819967	0.378873	0.186095	0.0585588	0.179952	0.0496346	0.00944158	0.965024
B9J08_000946	C1_02240W_A	NA	Ortho	3644597	Ortholog(s) have Ran guanyl-nucleotide exchange factor activity, nuclear import signal receptor activity, protein-containing complex binding activity	0.305966	0.00168132	0.349165	0.000830537	0.384129	0.000221255	0.116733	0.177771	0.159932	0.0811243	0.194896	0.0259736	-0.189233	0.126107
B9J08_000947	C1_02250W_A	CWH8	Ortho	3644598	Ortholog(s) have dolichyldiphosphatase activity, role in lipid biosynthetic process, protein N-linked glycosylation and integral component of endoplasmic reticulum membrane localization	-0.0125403	0.949972	0.0924676	0.641464	0.165024	0.343931	-0.0685708	0.717292	0.036437	0.867556	0.108994	0.540985	-0.0560306	0.872989
B9J08_000948	C1_02260C_A	AGE3	Ortho	3644565	Ortholog(s) have GTPase activator activity, actin binding activity	-0.456793	0.00145419	-0.204946	0.118095	-0.375726	0.00518445	-0.583746	0.000223337	-0.3319	0.0170448	-0.50268	0.000617862	-0.126953	0.507267
B9J08_000949	C1_02270C_A	NA	Ortho	3644566	Has domain(s) with predicted role in oxidation-reduction process	0.290353	0.0974002	0.0697998	0.731179	0.032156	0.86835	-0.142957	0.421103	-0.36351	0.0547233	-0.401153	0.025207	-0.433309	0.0884039
B9J08_000950	C1_02280C_A	PSY2	Ortho	3644567	Ortholog(s) have protein phosphatase regulator activity	-0.188528	0.0893261	0.0045933	0.976851	-0.0625574	0.575425	-0.0926616	0.41363	0.10046	0.407611	0.0333092	0.781148	0.0958666	0.582809
B9J08_000951	C1_02290C_A	NA	Ortho	3644568	Ortholog(s) have protein domain specific binding activity, role in mitochondrial proton-transporting ATP synthase complex assembly and mitochondrion localization	0.96064	2.4801e-06	0.83417	1.54163e-05	1.4763	2.22574e-08	0.501453	0.000966908	0.374983	0.0102825	1.01712	1.09601e-06	-0.459187	0.020494
B9J08_000952	C1_02300W_A	NA	Ortho	3644569	Ortholog(s) have unfolded protein binding activity, role in cytoskeleton organization, positive regulation of transcription elongation from RNA polymerase II promoter, protein folding and prefoldin complex localization	-0.260475	0.0892271	-0.17184	0.286606	-0.18291	0.222437	-0.29656	0.0590113	-0.207925	0.201101	-0.218996	0.145939	-0.0360851	0.903658
B9J08_000953	C1_02310C_A	NA	Ortho	3644570	Ortholog(s) have chromatin DNA binding activity and role in cell wall mannoprotein biosynthetic process, positive regulation of transcription by RNA polymerase II, telomere maintenance, telomere maintenance via recombination	0.221641	0.0476724	-0.0800896	0.506058	-0.0258395	0.829411	0.358564	0.00372284	0.0568336	0.659495	0.111084	0.309516	0.136923	0.417221
B9J08_000954	C1_02320C_A	NA	Ortho	3644572	Has domain(s) with predicted 6-phosphofructo-2-kinase activity, ATP binding, catalytic activity and role in fructose 2,6-bisphosphate metabolic process, fructose metabolic process	0.195319	0.0333294	0.12235	0.191951	0.162186	0.0702057	0.204032	0.0291149	0.131063	0.169988	0.170899	0.0571186	0.00871303	0.966281
B9J08_000955	C1_02330C_A	NA	Ortho	30514969	Ortholog(s) have RNA binding, structural constituent of ribosome activity, role in cytoplasmic translation and cytosolic large ribosomal subunit localization	0.422489	0.0866886	0.150523	0.574772	0.397364	0.103323	0.326954	0.1892	0.0549879	0.856072	0.301829	0.211978	-0.095535	0.8328
B9J08_000957	C1_02350W_A	TIM21	Ortho	3644573	Ortholog(s) have role in protein import into mitochondrial matrix and TIM23 mitochondrial import inner membrane translocase complex localization	-0.0221745	0.829848	0.128108	0.203044	0.203163	0.0371167	-0.224068	0.0262897	-0.073786	0.492587	0.00126908	0.991705	-0.201894	0.144935
B9J08_000958	C1_02360C_A	PGA5	Ortho	3644575	Ortholog(s) have 1,3-beta-glucanosyltransferase activity and role in ascospore wall assembly	0.36515	0.0511121	0.649512	0.00247332	1.25479	3.50693e-06	-0.0761247	0.694472	0.208237	0.283297	0.813512	0.000212041	-0.441275	0.100029
B9J08_000959	C1_02370C_A	NA	Ortho	3644576	Ortholog of C. albicans SC5314 : C1_02370C_A, C. dubliniensis CD36 : Cd36_02210, C. parapsilosis CDC317 : CPAR2_106350 and Candida tenuis NRRL Y-1498 : CANTEDRAFT_116785	1.44874	1.32371e-05	1.78243	3.52729e-06	2.26082	1.71487e-07	0.895936	0.000768707	1.22962	9.86406e-05	1.70801	2.29897e-06	-0.552808	0.0930459
B9J08_000960	C1_02380C_A	NA	Ortho	3636790	Ortholog(s) have role in protein folding, tubulin complex assembly	0.397032	0.0868513	0.3086	0.204543	0.927555	0.000528208	0.137009	0.566605	0.0485765	0.865392	0.667532	0.00590688	-0.260023	0.462949
B9J08_000961	C1_02390W_A	NA	Ortho	3636791	Ortholog(s) have 5'-3' exonuclease activity, damaged DNA binding activity and role in DNA repair, interstrand cross-link repair	0.879309	1.89031e-05	0.534435	0.00206863	0.696009	0.000136626	0.873638	2.4113e-05	0.528763	0.00274778	0.690337	0.000160921	-0.00567131	0.986469
B9J08_000962	C1_02410C_A	NA	Ortho	3636793	Has domain(s) with predicted role in retrograde vesicle-mediated transport, Golgi to endoplasmic reticulum and integral component of membrane localization	0.671837	7.26502e-06	0.409005	0.000957477	0.304686	0.00534507	0.624586	1.88534e-05	0.361754	0.00296733	0.257435	0.0153043	-0.0472508	0.794816
B9J08_000963	C1_02400C_A	MNN11	Ortho	3636792	Ortholog(s) have alpha-1,6-mannosyltransferase activity, role in protein N-linked glycosylation, protein glycosylation and mannan polymerase complex localization	1.87251	1.2603e-07	1.38081	3.55352e-06	0.938611	5.95465e-05	2.21853	4.69624e-08	1.72684	8.48237e-07	1.28463	3.81805e-06	0.346024	0.183757
B9J08_000964	C1_02420C_A	GSC1	Ortho	3636794	Ortholog(s) have 1,3-beta-D-glucan synthase activity	-0.465886	0.00575708	0.0761124	0.663309	0.180212	0.237989	-0.32973	0.0404621	0.212269	0.199577	0.316368	0.0438907	0.136156	0.577119
B9J08_000965	C1_02430C_A	NA	Ortho	3636846	Ortholog(s) have translation initiation factor activity, role in translational initiation and cytosolic ribosome, cytosolic small ribosomal subunit localization	0.189605	0.0264199	0.0882269	0.31327	0.413957	8.14912e-05	0.326965	0.000879234	0.225587	0.0150595	0.551318	6.21148e-06	0.13736	0.258885
B9J08_000966	C1_11730W_A	NA	Ortho	3645318	Ortholog of C. albicans SC5314 : C1_11730W_A, C. dubliniensis CD36 : Cd36_11030, C. parapsilosis CDC317 : CPAR2_804550 and Candida tenuis NRRL Y-1498 : CANTEDRAFT_116636	-0.234218	0.134905	0.0117646	0.955599	-0.693492	0.000272554	-0.094003	0.567526	0.151979	0.376459	-0.553278	0.00180161	0.140215	0.570846
B9J08_000967	C1_11690W_A	NA	Ortho	3645322	Has domain(s) with predicted DNA-binding transcription factor activity, sequence-specific DNA binding, zinc ion binding activity and role in regulation of transcription, DNA-templated	-0.286224	0.0227358	-0.35035	0.0095478	-0.848434	3.33585e-06	-0.390826	0.00389854	-0.454951	0.00203709	-0.953036	1.29666e-06	-0.104602	0.584031
B9J08_000968	C1_11680C_A	NA	Ortho	30515056	Ortholog(s) have U2 snRNP localization	-0.488587	0.0638583	-0.550375	0.0496322	-0.224725	0.381748	-0.373618	0.159138	-0.435407	0.121328	-0.109757	0.686192	0.114968	0.803475
B9J08_000969	C1_00390W_A	ENA2	BestHit	3639291	Has domain(s) with predicted ATPase-coupled cation transmembrane transporter activity, metal ion binding, nucleotide binding activity, role in cation transport and integral component of membrane localization	0.257265	0.0112642	0.174357	0.0847723	0.151933	0.110087	0.287655	0.00619964	0.204747	0.0492604	0.182323	0.0581194	0.03039	0.873847
B9J08_000970	C3_07770C_A	NA	Ortho	3647457	Ortholog(s) have microtubule binding, microtubule plus-end binding activity	0.26745	0.0124367	0.267784	0.0161903	0.326622	0.00316352	0.244238	0.0218124	0.244571	0.0282057	0.303409	0.00544046	-0.0232125	0.908418
B9J08_000971	C3_07780C_A	NUP159	Ortho	3647458	Ortholog(s) have adenyl-nucleotide exchange factor activity, structural constituent of nuclear pore activity	-0.0527436	0.594098	0.117755	0.240927	0.143132	0.130231	0.0427013	0.675033	0.2132	0.0411429	0.238577	0.0166352	0.0954449	0.519854
B9J08_000972	C3_07790W_A	STD1	Ortho	3647459	Ortholog(s) have role in glucose transmembrane transport, signal transduction	-0.159062	0.191466	-0.201216	0.117799	-0.791009	7.53314e-06	-0.218641	0.0811015	-0.260795	0.0497364	-0.850587	4.42829e-06	-0.0595787	0.783581
B9J08_000973	C3_07800C_A	NA	Ortho	3647461	Ortholog(s) have role in endonucleolytic cleavage in 5'-ETS of tricistronic rRNA transcript (SSU-rRNA, 5.8S rRNA and LSU-rRNA), more	-0.277991	0.0262883	-0.445655	0.00192267	-0.435805	0.00144579	0.02666	0.843771	-0.141004	0.282591	-0.131154	0.2752	0.304651	0.0856761
B9J08_000974	C1_02720W_A	NA	Ortho	3636825	Has domain(s) with predicted nucleic acid binding activity	-0.140213	0.188323	-0.0824517	0.477982	-0.227762	0.0360729	-0.0251904	0.832168	0.0325708	0.802956	-0.112739	0.28703	0.115023	0.482624
B9J08_000975	C1_02710W_A	FRS2	Ortho	3636824	Ortholog(s) have aminoacyl-tRNA editing activity, phenylalanine-tRNA ligase activity, role in phenylalanyl-tRNA aminoacylation and phenylalanine-tRNA ligase complex localization	0.430315	0.00049359	0.274297	0.0154388	0.418294	0.000528536	0.499552	0.000159348	0.343534	0.00445058	0.487532	0.00015492	0.0692375	0.687033
B9J08_000976	CR_07400C_A	LPD1	Ortho	3646037	Ortholog(s) have dihydrolipoyl dehydrogenase activity, glycine dehydrogenase (decarboxylating) activity, oxoglutarate dehydrogenase (succinyl-transferring) activity, pyruvate dehydrogenase activity	-0.283818	0.00703135	-0.266684	0.0132175	-0.243471	0.016099	-0.359375	0.00152563	-0.342242	0.00323165	-0.319028	0.00305468	-0.0755575	0.631913
B9J08_000977	C7_03600W_A	MNN26	BestHit	3646240	Has domain(s) with predicted transferase activity, transferring glycosyl groups activity and role in protein glycosylation	-0.712935	0.000219297	-0.431572	0.0114721	-0.442464	0.00689892	-0.43498	0.00972029	-0.153617	0.363393	-0.164509	0.280184	0.277955	0.214128
B9J08_000978	CR_02790C_A	ALG5	Ortho	3642558	Ortholog(s) have dolichyl-phosphate beta-glucosyltransferase activity, role in dolichol-linked oligosaccharide biosynthetic process and endoplasmic reticulum membrane localization	-0.104036	0.2509	-0.0836732	0.390237	0.0462599	0.617171	-0.19913	0.035594	-0.178768	0.0687431	-0.0488344	0.602769	-0.0950943	0.4959
B9J08_000979	CR_02090C_A	CET1	Ortho	3640140	Ortholog(s) have ATPase activity, RNA polymerase II C-terminal domain binding, polynucleotide 5'-phosphatase activity	-0.53018	0.000399299	-0.261065	0.0472295	-0.33131	0.0104534	-0.37375	0.00596274	-0.104635	0.442862	-0.17488	0.151437	0.15643	0.3985
B9J08_000980	CR_02360W_A	IDP2	Ortho	3644934	Ortholog(s) have isocitrate dehydrogenase (NADP+) activity, role in isocitrate metabolic process and cytosol localization	0.134995	0.59408	0.0855216	0.762235	0.340915	0.160448	-0.449915	0.0756108	-0.499388	0.0614226	-0.243995	0.314187	-0.58491	0.104724
B9J08_000981	CR_02330C_A	KAR4	Ortho	3644937	Ortholog(s) have DNA-binding transcription factor activity and role in karyogamy involved in conjugation with cellular fusion, meiotic cell cycle, positive regulation of transcription from RNA polymerase II promoter by pheromones	-0.0739979	0.7615	-0.222823	0.36278	-0.22668	0.317512	-0.251856	0.276544	-0.400681	0.102855	-0.404538	0.0760042	-0.177858	0.625991
B9J08_000982	CR_02350C_A	GEF2	Ortho	3644935	Ortholog(s) have role in cellular copper ion homeostasis	0.0895629	0.443142	0.182048	0.133386	-0.299736	0.0133861	-0.0798715	0.503106	0.0126137	0.933913	-0.46917	0.000587481	-0.169434	0.322814
B9J08_000983	C4_04970C_A	NA	Ortho	30515274	Ortholog(s) have role in cristae formation, membrane organization and MICOS complex, mitochondrial crista junction localization	-0.0854771	0.675536	-0.164558	0.432014	0.243283	0.203747	-0.0777777	0.708756	-0.156858	0.469299	0.250982	0.191693	0.00769947	0.985982
B9J08_000984	C5_02340C_A	CST20	Ortho	3637790	Ortholog(s) have MAP kinase kinase kinase kinase activity, enzyme binding, histone kinase activity (H2B-S14 specific), protein serine/threonine kinase activity	0.229174	0.017494	0.199281	0.0442612	0.241422	0.0123872	0.0897353	0.339327	0.0598424	0.566527	0.101984	0.262053	-0.139438	0.307366
B9J08_000985	CR_08980C_A	NA	Ortho	3641890	Ortholog(s) have protein phosphatase 1 binding activity, role in cortical actin cytoskeleton organization, positive regulation of clathrin-dependent endocytosis, protein secretion and actin cortical patch, nucleus localization	0.192877	0.113309	-0.013714	0.92955	0.0663098	0.592231	-0.00499435	0.96925	-0.211585	0.105459	-0.131561	0.273131	-0.197871	0.267747
B9J08_000986	NA	NA	NA	NA	Ortholog of Candida lusitaniae ATCC 42720 : CLUG_01677	-0.471309	0.0245348	-0.26551	0.207368	-0.115412	0.567612	-0.242457	0.242215	-0.036657	0.885274	0.11344	0.581482	0.228853	0.453802
B9J08_000987	CR_08990C_A	SLP3	Ortho	3641891	Has domain(s) with predicted membrane localization	-0.260836	0.168391	0.0229787	0.922095	-0.73945	0.000924622	-0.987473	0.000111964	-0.703658	0.00245527	-1.46609	2.65471e-06	-0.726637	0.0157121
B9J08_000988	C1_00670C_A	UGA32	Ortho	3639333	Has domain(s) with predicted DNA-binding transcription factor activity, RNA polymerase II-specific, zinc ion binding activity, role in regulation of transcription, DNA-templated and nucleus localization	0.0808068	0.556554	0.0937028	0.521286	0.0422744	0.763324	0.0691182	0.625313	0.0820142	0.588568	0.0305858	0.834531	-0.0116885	0.969439
B9J08_000989	C1_05990C_A	orf19.2446	BestHit	3639871	Has domain(s) with predicted 2-dehydropantoate 2-reductase activity, NADP binding, oxidoreductase activity, oxidoreductase activity, acting on the CH-OH group of donors, NAD or NADP as acceptor activity	0.638102	0.00570816	0.433081	0.0576305	0.426114	0.0476994	0.361754	0.0911053	0.156733	0.509124	0.149766	0.479978	-0.276348	0.391641
B9J08_000990	C2_05360C_A	BIO32	Ortho	3643430	Has domain(s) with predicted catalytic activity, pyridoxal phosphate binding, transaminase activity	2.21091	0.000121526	1.86172	0.000926093	1.52007	0.0030625	1.18748	0.00743068	0.838299	0.0621614	0.496641	0.233336	-1.02343	0.142271
B9J08_000992	C4_02640C_A	SEN2	Ortho	3637832	Ortholog(s) have tRNA-intron endonuclease activity, role in mRNA cleavage involved in mRNA processing, tRNA-type intron splice site recognition and cleavage and mitochondrial outer membrane, tRNA-intron endonuclease complex localization	-0.113022	0.292946	-0.255645	0.0288004	-0.00422824	0.972941	0.0776784	0.486425	-0.0649441	0.599581	0.186472	0.0824316	0.190701	0.224328
B9J08_000993	C4_02630C_A	HFL2	Ortho	3637833	Ortholog(s) have TBP-class protein binding, chromatin binding, transcription coactivator activity, transcription corepressor activity	0.122351	0.610219	0.171425	0.49708	0.205422	0.370461	0.365212	0.123753	0.414287	0.0975101	0.448284	0.0549602	0.242861	0.497055
B9J08_000994	C4_02620C_A	NA	Ortho	3637834	Ortholog(s) have D-ribulokinase activity and role in pentose metabolic process	0.211167	0.0502241	0.224068	0.0482653	0.245759	0.0239741	0.0818302	0.454483	0.0947309	0.418257	0.116422	0.266821	-0.129337	0.425642
B9J08_000995	C4_02610C_A	SUL2	Ortho	3637835	Ortholog(s) have sulfate transmembrane transporter activity, role in sulfate transport, transmembrane transport and plasma membrane localization	-0.587548	0.0923909	0.20021	0.592929	0.512006	0.122949	-1.05946	0.00535401	-0.271706	0.464321	0.0400896	0.914451	-0.471916	0.3471
B9J08_000996	C1_01350C_A	TIF	Ortho	3640190	Putative translation initiation factor eIF4A with role in cytoplasmic translational initiation	0.25858	0.270397	0.0488922	0.865237	0.08849	0.715063	0.323041	0.177815	0.113353	0.677356	0.15295	0.521147	0.0644604	0.88902
B9J08_000997	C1_01360C_A	NA	Ortho	3640191	Ortholog(s) have glycogenin glucosyltransferase activity and role in glycogen biosynthetic process	-0.0184786	0.921348	-0.0688376	0.727561	-0.0899237	0.604701	-0.368588	0.038133	-0.418946	0.0264938	-0.440033	0.0141158	-0.350109	0.159349
B9J08_000998	C1_01370C_A	RPS21B	Ortho	30514961	Ortholog(s) have structural constituent of ribosome activity	0.300322	0.412698	0.00742699	0.987995	0.548497	0.129616	0.279712	0.455605	-0.013183	0.978867	0.527887	0.144831	-0.02061	0.98176
B9J08_000999	C1_01380C_A	TRM2	Ortho	3640235	Ortholog(s) have double-stranded DNA 5'-3' exodeoxyribonuclease activity, single-stranded DNA endodeoxyribonuclease activity, tRNA (m5U54) methyltransferase activity and role in tRNA modification	-0.0123449	0.94151	-0.420779	0.0120491	-0.101939	0.498893	0.122815	0.424892	-0.285619	0.0803126	0.0332209	0.840284	0.13516	0.567334
B9J08_001000	C1_01400C_A	NA	Ortho	3640237	Ortholog(s) have sphingosine-1-phosphate phosphatase activity, role in calcium-mediated signaling and endoplasmic reticulum localization	-0.102881	0.296483	-0.0462748	0.679176	0.223223	0.026434	-0.185731	0.0668377	-0.129125	0.220529	0.140373	0.148859	-0.0828505	0.593991
B9J08_001001	C1_01420C_A	CRL1	Ortho	3640238	Ortholog(s) have GTPase activity and role in maintenance of cell polarity, positive regulation of formin-nucleated actin cable assembly, regulation of formin-nucleated actin cable assembly	1.52579	3.67098e-06	0.94989	0.000349038	0.813772	0.000712354	2.08559	3.32139e-07	1.50969	1.04544e-05	1.37358	9.34933e-06	0.559803	0.0652057
B9J08_001002	C3_01550C_A	TOS1	Ortho	3636566	Ortholog(s) have fungal-type cell wall localization	-0.384545	0.0014121	-0.0760097	0.504718	0.231089	0.0303893	-0.604818	3.44641e-05	-0.296283	0.0121815	0.0108157	0.926951	-0.220273	0.144777
B9J08_001003	C3_01570W_A	NA	Ortho	3636668	Has domain(s) with predicted phosphotransferase activity, alcohol group as acceptor activity and role in carbohydrate metabolic process	-0.00640415	0.965506	-0.0115331	0.945652	-0.0463055	0.736829	-0.0835059	0.543873	-0.0886348	0.553938	-0.123407	0.344702	-0.0771017	0.729591
B9J08_001004	C3_01590W_A	NA	Ortho	3636666	Has domain(s) with predicted DNA-binding transcription factor activity, RNA polymerase II-specific, zinc ion binding activity, role in regulation of transcription, DNA-templated and nucleus localization	-0.355814	0.00269876	-0.37787	0.00235283	-0.481472	0.000204316	-0.403189	0.00115777	-0.425244	0.00121362	-0.528846	9.87532e-05	-0.0473746	0.801318
B9J08_001005	CR_01970C_A	VMA4	Ortho	3640111	Ortholog(s) have fungal-type vacuole membrane, vacuolar proton-transporting V-type ATPase, V1 domain localization	0.04131	0.68086	0.0931499	0.359422	0.271732	0.00745438	0.0667669	0.500833	0.118607	0.246155	0.297189	0.00433063	0.025457	0.891389
B9J08_001006	CR_01960C_A	MRS2	Ortho	3640110	Ortholog(s) have magnesium ion transmembrane transporter activity, role in mitochondrial magnesium ion transmembrane transport and mitochondrial inner membrane localization	0.215465	0.0664585	0.264095	0.0350382	0.583561	7.68845e-05	0.289199	0.0188534	0.33783	0.0105409	0.657295	2.95863e-05	0.0737341	0.707655
B9J08_001007	CR_01950W_A	NA	Ortho	3640107	Ortholog(s) have RNA polymerase I activity and role in nucleolar large rRNA transcription by RNA polymerase I, transcription by RNA polymerase I, transcription initiation from RNA polymerase I promoter	0.0337451	0.786618	-0.144046	0.236377	-0.363776	0.00394177	-0.00588627	0.961724	-0.183677	0.137996	-0.403407	0.00194029	-0.0396314	0.860458
B9J08_001008	CR_02390W_A	NA	Ortho	3644930	Ortholog(s) have protein phosphatase 1 binding, protein phosphatase regulator activity and role in chromosome segregation, regulation of phosphoprotein phosphatase activity	-0.217423	0.0870564	-0.0561117	0.697266	-0.348305	0.00928175	-0.239301	0.0657689	-0.0779901	0.586267	-0.370183	0.00656363	-0.0218784	0.935956
B9J08_001009	C2_09840W_A	MTW1	Ortho	3643783	Ortholog(s) have role in CENP-A containing chromatin organization, chromosome segregation, mitotic sister chromatid segregation, protein localization to kinetochore	0.0820127	0.458521	0.0292294	0.82477	-0.591656	4.52909e-05	0.316211	0.00798326	0.263428	0.0290273	-0.357458	0.00330495	0.234199	0.137835
B9J08_001010	C2_09830C_A	NA	Ortho	30515161	Ortholog of C. albicans SC5314 : C2_09830C_A, C. parapsilosis CDC317 : CPAR2_407330, Candida tenuis NRRL Y-1498 : CANTEDRAFT_114646 and Debaryomyces hansenii CBS767 : DEHA2B05654g	0.227883	0.200699	0.171924	0.36691	0.563507	0.00393244	0.240409	0.186451	0.18445	0.343991	0.576034	0.00351617	0.0125265	0.975429
B9J08_001011	C2_09820W_A	NA	Ortho	3643801	Ortholog of C. albicans SC5314 : C2_09820W_A, C. dubliniensis CD36 : Cd36_23910, C. parapsilosis CDC317 : CPAR2_407320, Debaryomyces hansenii CBS767 : DEHA2B05676g and Pichia stipitis Pignal : PICST_31664	0.0917865	0.354606	0.0755579	0.481122	-0.43293	0.00029939	0.059702	0.564784	0.0434734	0.706557	-0.465015	0.000173966	-0.0320846	0.869656
B9J08_001012	C2_09880C_A	NA	Ortho	3643779	Ortholog of S. cerevisiae : YOR338W, C. albicans SC5314 : C2_09880C_A, C. glabrata CBS138 : CAGL0E05456g, C. dubliniensis CD36 : Cd36_23960 and C. parapsilosis CDC317 : CPAR2_407140	-0.438099	0.170926	0.214362	0.538543	-0.625092	0.0550092	-0.307114	0.34783	0.345348	0.318654	-0.494106	0.123352	0.130985	0.823346
B9J08_001013	C2_09890W_A	SMM1	Ortho	3643778	Ortholog(s) have tRNA dihydrouridine synthase activity and role in tRNA modification, tRNA processing	-0.0583041	0.616843	-0.0805497	0.511606	-0.293755	0.0127401	0.0664511	0.573604	0.0442054	0.740387	-0.169	0.131667	0.124755	0.470067
B9J08_001014	C2_09900C_A	TIM23	Ortho	3643777	Ortholog(s) have mitochondrion targeting sequence binding, protein transmembrane transporter activity, role in protein import into mitochondrial matrix and TIM23 mitochondrial import inner membrane translocase complex localization	1.21653	5.05268e-09	0.877415	1.87689e-07	1.22761	2.14823e-09	1.06223	2.09919e-08	0.723115	1.53329e-06	1.07331	9.0314e-09	-0.154301	0.209693
B9J08_001015	C7_00290C_A	HGT13	Ortho	3638047	Has domain(s) with predicted transmembrane transporter activity, role in transmembrane transport and integral component of membrane, membrane localization	0.0865503	0.735803	0.621311	0.0196702	-1.14628	0.000242949	-0.340884	0.163295	0.193877	0.464751	-1.57371	1.77992e-05	-0.427434	0.225198
B9J08_001016	C7_00290C_A	HGT13	BestHit	3638047	Has domain(s) with predicted transmembrane transporter activity, role in transmembrane transport and integral component of membrane, membrane localization	0.721263	0.0324769	0.234618	0.525026	0.244418	0.466708	0.565105	0.0885642	0.0784594	0.849925	0.0882598	0.806509	-0.156158	0.794107
B9J08_001017	C7_00290C_A	HGT13	BestHit	3638047	Has domain(s) with predicted transmembrane transporter activity, role in transmembrane transport and integral component of membrane, membrane localization	1.00658	8.4073e-05	0.714952	0.0021325	1.225	1.01316e-05	1.10784	4.37537e-05	0.816206	0.00100781	1.32625	5.70447e-06	0.101254	0.773963
B9J08_001018	CR_00640W_A	ACC1	Ortho	3639688	Ortholog(s) have acetyl-CoA carboxylase activity, biotin carboxylase activity, role in long-chain fatty acid biosynthetic process, protein import into nucleus and endoplasmic reticulum membrane localization	-0.880129	4.82013e-06	-0.0789603	0.572326	0.445726	0.00178111	-0.970206	2.65343e-06	-0.169038	0.213625	0.355649	0.00864732	-0.0900772	0.667777
B9J08_001019	CR_00660W_A	NA	Ortho	3639658	Ortholog(s) have role in ascospore wall assembly and ascospore wall, nuclear envelope localization	0.228908	0.234243	0.0374488	0.875313	0.391843	0.0443862	0.233923	0.235004	0.0424642	0.861039	0.396858	0.0420703	0.00501545	0.989211
B9J08_001020	CR_00850C_A	GSL2	Ortho	3640410	Has domain(s) with predicted 1,3-beta-D-glucan synthase activity, role in (1->3)-beta-D-glucan biosynthetic process and 1,3-beta-D-glucan synthase complex localization	0.135417	0.314594	0.17415	0.218198	0.46901	0.00179165	0.309075	0.0289177	0.347808	0.0204657	0.642668	0.000144921	0.173658	0.396241
B9J08_001021	CR_00830W_A	NA	Ortho	3640412	Ortholog(s) have chaperone binding activity, role in box C/D snoRNP assembly, protein folding and R2TP complex localization	0.0217574	0.916217	0.15155	0.459072	0.180189	0.334445	0.144713	0.459011	0.274506	0.174604	0.303145	0.10659	0.122956	0.698989
B9J08_001022	CR_00820C_A	NA	Ortho	3640413	Ortholog(s) have actin monomer binding, polysome binding, protein kinase inhibitor activity, ribosome binding activity and role in negative regulation of protein phosphorylation	-0.014622	0.950724	0.111513	0.635311	0.517742	0.0160086	0.0614199	0.787333	0.187555	0.417609	0.593784	0.00741175	0.0760419	0.850386
B9J08_001023	CR_00810W_A	NA	Ortho	3640415	Ortholog of C. albicans SC5314 : CR_00810W_A, C. dubliniensis CD36 : Cd36_25870, C. parapsilosis CDC317 : CPAR2_804000 and Candida tenuis NRRL Y-1498 : CANTEDRAFT_115661	-0.357295	0.271859	-0.0615907	0.876786	-0.321339	0.317891	-0.0918884	0.797103	0.203816	0.581541	-0.055932	0.877711	0.265407	0.608036
B9J08_001024	CR_00800C_A	PWP2	Ortho	3640416	Ortholog(s) have role in endonucleolytic cleavage in 5'-ETS of tricistronic rRNA transcript (SSU-rRNA, 5.8S rRNA and LSU-rRNA), more	-0.0686421	0.721423	-0.264476	0.167633	-0.481575	0.0122759	0.064272	0.742797	-0.131562	0.524999	-0.348661	0.0589504	0.132914	0.654837
B9J08_001025	CR_00780C_A	GSY1	Ortho	3640435	Ortholog(s) have glycogen (starch) synthase activity and role in glycogen biosynthetic process	-0.101059	0.379633	-0.0247963	0.858673	-0.24105	0.0381807	-0.258097	0.0312528	-0.181834	0.138059	-0.398088	0.00197769	-0.157038	0.364049
B9J08_001026	C7_02510W_A	NA	Ortho	30515357	Ortholog(s) have U6 snRNA binding activity, role in P-body assembly, mRNA splicing, via spliceosome and Lsm1-7-Pat1 complex, P-body, U4/U6 x U5 tri-snRNP complex, U6 snRNP, nucleolus, small nucleolar ribonucleoprotein complex localization	0.19566	0.140479	0.169849	0.223601	0.0867781	0.518076	0.291689	0.0354364	0.265879	0.0646346	0.182808	0.166467	0.0960296	0.659507
B9J08_001027	C7_02530C_A	NA	Ortho	3636940	Ortholog of S. cerevisiae : YBL086C, C. albicans SC5314 : C7_02530C_A, C. glabrata CBS138 : CAGL0C01815g, C. dubliniensis CD36 : Cd36_72270 and C. parapsilosis CDC317 : CPAR2_702850	0.863402	5.48915e-06	0.496155	0.00123309	0.391697	0.00453831	0.942631	3.22545e-06	0.575384	0.000480332	0.470926	0.00123985	0.0792287	0.717266
B9J08_001028	C7_02540W_A	NA	Ortho	3636939	Ortholog of C. albicans SC5314 : C7_02540W_A, C. dubliniensis CD36 : Cd36_72280, C. parapsilosis CDC317 : CPAR2_703040 and Candida tenuis NRRL Y-1498 : CANTEDRAFT_125842	0.00286365	0.978636	0.123285	0.206651	-0.201154	0.0344937	-0.329528	0.00203157	-0.209107	0.0393143	-0.533545	2.82097e-05	-0.332392	0.0193618
B9J08_001029	C7_02550C_A	NA	Ortho	3637018	Ortholog(s) have role in iron-sulfur cluster assembly and CIA complex localization	-0.341658	0.00292245	-0.377742	0.00192645	-0.231222	0.027499	-0.228529	0.0332383	-0.264613	0.0206578	-0.118093	0.244853	0.11313	0.47162
B9J08_001030	C7_02560W_A	NA	Ortho	3637016	Ortholog of C. albicans SC5314 : C7_02560W_A, C. dubliniensis CD36 : Cd36_72300, C. parapsilosis CDC317 : CPAR2_703060 and Candida tenuis NRRL Y-1498 : CANTEDRAFT_92002	-0.684384	0.000220263	-0.207008	0.179077	-0.329912	0.0283189	-0.56995	0.0011339	-0.0925738	0.580455	-0.215478	0.140654	0.114434	0.628403
B9J08_001031	C7_02570C_A	RBP1	Ortho	3647647	Ortholog(s) have macrolide binding, peptidyl-prolyl cis-trans isomerase activity and role in TOR signaling, chromatin organization, conjugation with cellular fusion, protein folding, regulation of homoserine biosynthetic process	-0.724983	0.000225191	-0.82513	0.000105833	-0.800946	7.67736e-05	-0.659807	0.000566106	-0.759954	0.000288044	-0.73577	0.000184645	0.0651759	0.820985
B9J08_001032	C7_02630W_A	NA	Ortho	3647646	Ortholog of S. cerevisiae : ART10, C. albicans SC5314 : C7_02630W_A, C. glabrata CBS138 : CAGL0C02673g, C. dubliniensis CD36 : Cd36_72320 and C. parapsilosis CDC317 : CPAR2_703080	-0.534346	5.35458e-06	-0.433792	6.00292e-05	-0.576111	1.92922e-06	-0.523246	8.89013e-06	-0.422692	0.000105818	-0.565011	2.98504e-06	0.0110995	0.94993
B9J08_001033	C7_02640W_A	TOM70	Ortho	3647645	Ortholog(s) have mitochondrion targeting sequence binding, protein transmembrane transporter activity	1.36299	2.41848e-08	0.998245	8.2371e-07	1.33297	1.41382e-08	1.4173	2.09919e-08	1.05255	7.50097e-07	1.38728	1.29747e-08	0.0543095	0.784091
B9J08_001034	C7_02650W_A	TEP1	Ortho	3647653	Ortholog(s) have role in ascospore wall assembly and cytoplasm localization	0.0417077	0.882771	-0.22673	0.426909	-0.32869	0.209311	0.215583	0.424765	-0.0528539	0.87429	-0.154814	0.570083	0.173876	0.693459
B9J08_001035	C7_02660C_A	NA	Ortho	3647652	Ortholog(s) have role in RNA metabolic process and cytoplasmic stress granule localization	-0.286601	0.056255	-0.545345	0.00192267	-0.668703	0.000227856	-0.373602	0.0175112	-0.632346	0.000780205	-0.755704	8.59458e-05	-0.0870011	0.728952
B9J08_001036	C7_02690C_A	EPT1	Ortho	3647649	Ortholog(s) have diacylglycerol cholinephosphotransferase activity, ethanolaminephosphotransferase activity and role in phosphatidylcholine biosynthetic process, phosphatidylethanolamine biosynthetic process	0.907418	2.751e-06	0.829431	1.11492e-05	0.784817	8.98543e-06	0.842369	7.35461e-06	0.764382	3.28231e-05	0.719769	2.46153e-05	-0.0650489	0.766167
B9J08_001037	C7_02680W_A	TOM22	Ortho	3647650	Ortholog(s) have protein transmembrane transporter activity and role in protein import into mitochondrial matrix, protein insertion into mitochondrial outer membrane	1.10304	1.31697e-07	0.835029	3.4776e-06	1.24751	2.33179e-08	0.90981	1.17786e-06	0.641794	5.40577e-05	1.05428	1.66375e-07	-0.193234	0.230898
B9J08_001038	C7_02670W_A	NA	Ortho	3647651	Ortholog(s) have role in asymmetric protein localization to old mitotic spindle pole body, intra-S DNA damage checkpoint and negative regulation of septation initiation signaling, more	0.205286	0.0900598	0.113586	0.379124	0.344852	0.00712579	0.314856	0.014716	0.223156	0.0870377	0.454421	0.00104014	0.109569	0.566666
B9J08_001039	C5_02380W_A	NA	Ortho	3637794	Has domain(s) with predicted hydrolase activity and role in metabolic process	-0.705154	9.17454e-06	-0.350843	0.00479188	-0.701419	7.47513e-06	-0.661565	2.15378e-05	-0.307254	0.0123173	-0.65783	1.74321e-05	0.0435892	0.827942
B9J08_001040	CR_06920W_A	NA	Ortho	3647314	Ortholog of C. albicans SC5314 : CR_06920W_A, C. dubliniensis CD36 : Cd36_32450, C. parapsilosis CDC317 : CPAR2_205490 and Candida tenuis NRRL Y-1498 : CANTEDRAFT_112780	0.667087	0.00451679	0.485742	0.0357349	0.0430065	0.856838	0.529999	0.0187616	0.348654	0.127544	-0.0940819	0.676488	-0.137088	0.706401
B9J08_001041	CR_06930W_A	NA	Ortho	3648382	Has domain(s) with predicted role in peroxisome fission and integral component of peroxisomal membrane localization	-0.11625	0.362289	-0.0211867	0.892212	-0.130286	0.298824	-0.264888	0.0437007	-0.169825	0.209613	-0.278924	0.0312387	-0.148638	0.441867
B9J08_001042	CR_06940W_A	DSL1	Ortho	3645718	Ortholog(s) have role in ER-dependent peroxisome organization, retrograde vesicle-mediated transport, Golgi to endoplasmic reticulum and Dsl1/NZR complex, endoplasmic reticulum, nucleus, peroxisome localization	-0.321414	0.00270936	-0.172103	0.0879145	-0.011453	0.913498	-0.173736	0.0769739	-0.0244253	0.837887	0.136225	0.149382	0.147678	0.294385
B9J08_001043	C1_01610C_A	NA	Ortho	3640225	Ortholog of C. albicans SC5314 : C1_01610C_A, C. dubliniensis CD36 : Cd36_01480, C. parapsilosis CDC317 : CPAR2_109380 and Candida tenuis NRRL Y-1498 : CANTEDRAFT_112177	-0.293976	0.0400184	-0.199757	0.17324	0.0979501	0.484282	-0.55192	0.000903829	-0.457702	0.00510654	-0.159995	0.245469	-0.257945	0.206231
B9J08_001044	C1_01600W_A	MRP20	Ortho	3640224	Ortholog(s) have structural constituent of ribosome activity, role in mitochondrial translation and mitochondrial large ribosomal subunit localization	1.07144	3.09355e-08	1.01459	9.14473e-08	1.53976	7.26015e-10	0.900554	1.93877e-07	0.843707	8.3357e-07	1.36888	2.86672e-09	-0.170885	0.202149
B9J08_001045	C1_01590C_A	NA	Ortho	3640223	Ortholog(s) have DNA binding, DNA-directed 5'-3' RNA polymerase activity, RNA binding, RNA polymerase II activity, RNA-directed 5'-3' RNA polymerase activity	0.348678	0.00109951	0.467663	0.000133142	0.673827	1.97131e-06	0.277205	0.006114	0.396191	0.000694323	0.602355	7.44751e-06	-0.0714722	0.631034
B9J08_001046	C1_01580W_A	NA	Ortho	3640222	Ortholog(s) have structural constituent of ribosome activity and fungal-type vacuole, mitochondrial large ribosomal subunit localization	1.20827	1.37281e-07	1.07414	8.9263e-07	1.59465	5.70956e-09	0.938108	2.03181e-06	0.803975	1.67563e-05	1.32448	4.24734e-08	-0.270164	0.129454
B9J08_001047	C1_01570C_A	RPB7	Ortho	3640221	Ortholog(s) have RNA-directed 5'-3' RNA polymerase activity, single-stranded DNA binding, single-stranded RNA binding, translation initiation factor binding activity	0.445447	6.87002e-05	0.455743	8.32443e-05	0.563539	5.46048e-06	0.189856	0.0320587	0.200152	0.0317996	0.307948	0.00137993	-0.255591	0.0457721
B9J08_001048	C1_01560W_A	SIZ1	Ortho	3640219	Ortholog(s) have SUMO transferase activity and role in DNA double-strand break attachment to nuclear envelope, chromosome segregation, negative regulation of protein ubiquitination, protein sumoylation	0.204708	0.0344707	0.0990501	0.323217	0.131139	0.160189	0.0892449	0.354086	-0.0164132	0.890377	0.0156758	0.880848	-0.115463	0.424581
B9J08_001049	C1_01530C_A	NA	Ortho	3640232	Ortholog(s) have arginine-tRNA ligase activity and role in arginyl-tRNA aminoacylation	0.173957	0.383807	0.216067	0.304727	0.0867334	0.670599	0.308396	0.129914	0.350506	0.102855	0.221172	0.262175	0.134439	0.68582
B9J08_001050	NA	NA	NA	NA	Protein of unknown function	0.26051	0.304925	-0.373866	0.173367	-0.632125	0.0201615	0.348215	0.177915	-0.28616	0.314552	-0.544419	0.0418609	0.0877055	0.860541
B9J08_001051	C1_01540W_A	NA	Ortho	3640233	Ortholog(s) have role in positive regulation of protein autoubiquitination, protein deubiquitination	-0.397108	7.99522e-05	-0.349568	0.000365403	-0.200522	0.0127419	-0.259428	0.00303091	-0.211888	0.0146053	-0.0628411	0.416291	0.137681	0.218717
B9J08_001052	NA	NA	NA	NA	Protein of unknown function	-0.367542	0.00114321	-0.387282	0.00105901	-0.562926	2.24856e-05	-0.256788	0.0139194	-0.276528	0.0121383	-0.452171	0.000192851	0.110755	0.455919
B9J08_001053	NA	NA	NA	NA	Protein of unknown function	0.0652478	0.677857	-0.00945693	0.963867	-0.099087	0.511471	-0.0622266	0.697084	-0.136931	0.404714	-0.226561	0.127536	-0.127474	0.590132
B9J08_001062	C6_02380W_A	NA	Ortho	3645883	Ortholog(s) have RNA helicase activity, mitochondrial ribosomal large subunit rRNA binding activity, role in RNA metabolic process, mitochondrial large ribosomal subunit assembly and mitochondrial matrix, mitochondrion localization	0.733914	0.00112404	0.353044	0.0872685	1.5125	1.05313e-06	0.604947	0.00472631	0.224077	0.284195	1.38354	3.08689e-06	-0.128967	0.693459
B9J08_001063	C6_02410W_A	NA	Ortho	3645884	Ortholog(s) have NAD+ diphosphatase activity, role in NADH metabolic process and peroxisome localization	-0.114301	0.268892	-0.288979	0.0119627	-0.265182	0.0142367	0.105752	0.317132	-0.0689256	0.55802	-0.0451288	0.67899	0.220053	0.142045
B9J08_001064	C6_02420W_A	NA	Ortho	3645885	Ortholog(s) have phosphatidylglycerol phospholipase C activity, role in glycerophospholipid catabolic process, phosphatidylglycerol catabolic process and lipid droplet, mitochondrion localization	-0.3538	0.00177837	-0.343962	0.00292158	-0.417008	0.000406588	-0.302494	0.00570573	-0.292656	0.00979257	-0.365702	0.00127302	0.0513063	0.766336
B9J08_001065	C6_02440C_A	PRP45	Ortho	3639166	Ortholog(s) have role in generation of catalytic spliceosome for second transesterification step and U2-type catalytic step 1 spliceosome, U2-type catalytic step 2 spliceosome, nucleus, post-mRNA release spliceosomal complex localization	-0.559392	0.00345854	-0.258186	0.151518	-0.486354	0.00776076	-0.310986	0.0797427	-0.00977991	0.96803	-0.237948	0.164311	0.248406	0.330498
B9J08_001066	C6_02430W_A	NA	Ortho	3639163	Ortholog(s) have role in chromatin silencing at telomere, negative regulation of transcription from RNA polymerase II promoter by pheromones and CHRAC localization	0.703322	7.7912e-05	0.645876	0.00024877	0.854875	9.52663e-06	0.98636	4.4226e-06	0.928914	1.34884e-05	1.13791	6.49022e-07	0.283038	0.155493
B9J08_001067	C6_02480W_A	NA	Ortho	3639170	Ortholog(s) have alcohol dehydrogenase (NADP+) activity and role in alcohol metabolic process	0.0184526	0.879776	-0.0870735	0.475958	0.530636	0.000147573	0.263515	0.0258733	0.157989	0.189346	0.775699	4.68192e-06	0.245062	0.131186
B9J08_001068	C6_02460C_A	NA	Ortho	3639168	Ortholog(s) have mRNA binding, ribosome binding activity and role in mitochondrial respiratory chain complex III assembly, positive regulation of mitochondrial translation	1.1512	6.49468e-08	0.992073	5.27646e-07	1.53513	2.14823e-09	1.02094	2.3975e-07	0.861819	2.73871e-06	1.40488	6.09845e-09	-0.130254	0.427813
B9J08_001069	C6_02450W_A	NA	Ortho	3639167	Ortholog of C. albicans SC5314 : C6_02450W_A, C. dubliniensis CD36 : Cd36_62680, C. parapsilosis CDC317 : CPAR2_602000 and Candida tenuis NRRL Y-1498 : CANTEDRAFT_99133	0.786019	4.01435e-05	0.686526	0.000205942	0.609699	0.00033066	0.558173	0.000838732	0.45868	0.00521143	0.381852	0.0102433	-0.227846	0.276462
B9J08_001070	CR_06660W_A	SEO1	Ortho	3646621	Ortholog(s) have role in transmembrane transport	-0.536733	0.00216362	-0.463747	0.00767092	-0.374722	0.0186462	-1.01184	1.04105e-05	-0.938853	3.66212e-05	-0.849829	3.9045e-05	-0.475106	0.0384411
B9J08_001071	C6_02470W_A	NA	Ortho	3639169	Ortholog(s) have role in SRP-dependent cotranslational protein targeting to membrane and signal recognition particle, endoplasmic reticulum targeting localization	0.0812831	0.333863	-0.0635686	0.487294	0.0891378	0.282414	0.0835575	0.329134	-0.0612942	0.518129	0.0914121	0.270605	0.00227438	0.98909
B9J08_001072	C6_02490C_A	NA	Ortho	3639171	Ortholog of C. albicans SC5314 : C6_02490C_A, C. dubliniensis CD36 : Cd36_62720, C. parapsilosis CDC317 : CPAR2_601850 and Candida tenuis NRRL Y-1498 : CANTEDRAFT_115441	0.549622	0.000234125	0.567185	0.000263307	0.297123	0.0174478	0.240753	0.0512485	0.258316	0.0474314	-0.0117457	0.931269	-0.308869	0.0805998
B9J08_001073	C6_02500C_A	GCV1	Ortho	3639172	Ortholog(s) have glycine dehydrogenase (decarboxylating) activity and role in glycine metabolic process, one-carbon metabolic process	-1.47699	1.5125e-05	-1.24761	9.56594e-05	-0.469448	0.0413033	-1.95637	1.67924e-06	-1.72699	9.05952e-06	-0.948831	0.000556644	-0.479383	0.142988
B9J08_001074	NA	NA	NA	NA	Protein of unknown function	1.44081	0.0280173	1.26076	0.0681556	0.31753	0.658378	1.80492	0.0107022	1.62488	0.0280611	0.681645	0.341265	0.364115	0.784473
B9J08_001075	C6_03010W_A	TEL1	Ortho	3639263	Ortholog(s) have protein kinase activity, protein serine/threonine kinase activity, telomeric DNA binding activity	0.426183	0.00287077	0.234882	0.0830923	0.274129	0.0350801	0.380753	0.00651935	0.189452	0.165593	0.228698	0.0735678	-0.0454303	0.856653
B9J08_001076	C6_03000C_A	NA	Ortho	3639194	Has domain(s) with predicted DNA binding activity and role in DNA recombination, double-strand break repair	-0.0450381	0.795356	-0.2303	0.174809	-0.533965	0.00288235	-0.0381779	0.831214	-0.223439	0.196509	-0.527105	0.00326405	0.00686029	0.985683
B9J08_001077	C6_02690C_A	NA	Ortho	3639228	Ortholog(s) have RNA binding, mRNA binding, poly(U) RNA binding activity	-0.0721902	0.649785	-0.0298154	0.873495	0.447527	0.00566005	-0.0383627	0.818551	0.00401204	0.984356	0.481354	0.00357457	0.0338274	0.912186
B9J08_001078	C6_02680W_A	NA	Ortho	3639226	Ortholog(s) have SNAP receptor activity, role in retrograde vesicle-mediated transport, Golgi to endoplasmic reticulum and SNARE complex, integral component of cytoplasmic side of endoplasmic reticulum membrane localization	-0.21469	0.0512903	0.0261329	0.841816	-0.272009	0.0157434	-0.187184	0.0913572	0.0536385	0.66932	-0.244504	0.0278586	0.0275056	0.895342
B9J08_001079	C6_02670C_A	WSC2	Ortho	3639225	Ortholog(s) have transmembrane signaling receptor activity, role in Rho protein signal transduction, fungal-type cell wall organization, response to heat and cellular bud, site of polarized growth localization	0.183672	0.28224	0.161391	0.376263	0.0229795	0.904408	0.237966	0.171529	0.215685	0.238709	0.0772735	0.666171	0.054294	0.873847
B9J08_001080	C4_00860C_A	NA	Ortho	3635717	Ortholog(s) have cellular bud neck, plasma membrane localization	0.205642	0.252639	0.0424451	0.846076	0.208077	0.24255	0.399723	0.0343546	0.236526	0.221507	0.402158	0.0300858	0.194081	0.483575
B9J08_001081	C6_02070C_A	RPL23A	Ortho	3647558	Ortholog(s) have cytosol, cytosolic large ribosomal subunit, nucleus localization	0.525456	0.0415634	-0.0716397	0.811131	0.0443766	0.872399	0.43707	0.0901468	-0.160025	0.573094	-0.0440089	0.874982	-0.0883856	0.85707
B9J08_001082	C6_02060W_A	SLM2	Ortho	3647559	Ortholog(s) have role in TOR signaling, actin cytoskeleton organization, actin filament bundle assembly, eisosome assembly, endosomal transport and establishment or maintenance of actin cytoskeleton polarity, more	-0.0172983	0.890558	-0.295385	0.0201926	-0.100535	0.385	0.100388	0.399399	-0.177699	0.153205	0.0171517	0.896511	0.117687	0.512564
B9J08_001083	C3_00310C_A	NA	Ortho	3640523	Ortholog(s) have ubiquitin-protein transferase activity and role in cellular response to DNA damage stimulus, protein sumoylation, protein ubiquitination, telomere maintenance	0.00681918	0.953596	0.0302155	0.807313	0.0954219	0.35139	-0.296102	0.00821861	-0.272706	0.0176478	-0.207499	0.0459811	-0.302921	0.0487523
B9J08_001084	CR_06560C_A	NA	Ortho	3648367	Ortholog(s) have role in apoptotic process, calcium-mediated signaling, endoplasmic reticulum unfolded protein response and endoplasmic reticulum, fungal-type vacuole, mitochondrion localization	0.0947555	0.275386	0.143585	0.116982	-0.179685	0.0416118	-0.024619	0.794937	0.0242107	0.820173	-0.299059	0.00213779	-0.119374	0.363625
B9J08_001085	C3_00290W_A	RPT2	Ortho	3640525	Ortholog(s) have ATPase activity, proteasome-activating ATPase activity	0.462862	0.00102754	0.275128	0.034968	0.583675	0.000120396	0.385408	0.00430395	0.197674	0.127306	0.506221	0.00046095	-0.0774541	0.704328
B9J08_001086	CR_10350C_A	TRX1	BestHit	3638950	Has domain(s) with predicted electron transfer activity, protein disulfide oxidoreductase activity and role in cell redox homeostasis, glycerol ether metabolic process	-0.812616	8.41875e-05	-0.631867	0.00100698	-0.581762	0.00117665	-0.644663	0.000717659	-0.463914	0.0101103	-0.41381	0.0126084	0.167953	0.482754
B9J08_001087	C2_05160C_A	NA	Ortho	3643461	Ortholog(s) have mRNA 3'-UTR binding, mRNA 5'-UTR binding, translation repressor activity, mRNA regulatory element binding activity and role in negative regulation of translation, protein stabilization, ribosomal large subunit biogenesis	-0.529766	0.338798	-0.212028	0.737933	-0.0519965	0.931003	0.0705071	0.911966	0.388244	0.537368	0.548276	0.316404	0.600273	0.478574
B9J08_001088	C5_02990W_A	NA	Ortho	3637817	Has domain(s) with predicted NADH dehydrogenase (ubiquinone) activity, electron transfer activity and membrane localization	0.80675	2.86643e-05	0.444593	0.00553602	0.659413	0.000150561	0.562641	0.000728691	0.200483	0.180064	0.415303	0.00575033	-0.24411	0.235997
B9J08_001089	C5_02980C_A	NA	Ortho	3637816	Ortholog(s) have phosphatidylinositol-3-phosphate binding activity	0.180031	0.302895	0.139577	0.461799	0.0989243	0.577064	0.0560942	0.765334	0.0156403	0.947402	-0.0250124	0.898523	-0.123937	0.667555
B9J08_001090	C5_02710W_A	TRR1	Ortho	3637778	Ortholog(s) have ferrous iron binding, thioredoxin-disulfide reductase activity and role in cell redox homeostasis, cellular oxidant detoxification, cellular response to oxidative stress	0.805643	6.8599e-06	0.604467	0.00015644	1.02202	4.84668e-07	0.564075	0.000225777	0.362899	0.00873365	0.780457	8.83005e-06	-0.241568	0.170346
B9J08_001091	C5_02720W_A	PEP12	Ortho	3637737	Ortholog(s) have SNAP receptor activity, role in Golgi to vacuole transport, cytoplasm to vacuole transport by the Cvt pathway, macroautophagy, vacuole inheritance and Golgi apparatus, endosome, fungal-type vacuole membrane localization	-0.421271	2.53497e-05	-0.289303	0.000984841	-0.601764	5.41824e-07	-0.336029	0.000232209	-0.204061	0.0123428	-0.516522	3.2293e-06	0.0852417	0.439513
B9J08_001092	C5_02730C_A	NA	Ortho	3637738	Ortholog(s) have role in protein maturation by iron-sulfur cluster transfer, tRNA wobble uridine modification and CIA complex, cytosol, nucleus localization	-0.177768	0.0983052	-0.12716	0.261081	-0.0364849	0.744069	-0.0507113	0.656505	-0.000103349	0.999516	0.0905716	0.398047	0.127056	0.43735
B9J08_001093	C5_02750C_A	NA	Ortho	3637740	Ortholog(s) have DNA binding, nucleosome binding, transcription corepressor activity	0.291285	0.00842107	0.127418	0.240927	0.322908	0.00391995	0.158	0.130886	-0.00586601	0.96803	0.189624	0.0651911	-0.133284	0.391641
B9J08_001094	C5_02760W_A	CKB2	Ortho	3637741	Ortholog(s) have protein kinase regulator activity, protein serine/threonine kinase activator activity, protein serine/threonine kinase inhibitor activity	-0.00871544	0.939794	0.114974	0.29129	0.161755	0.112782	0.0601364	0.578974	0.183826	0.096725	0.230607	0.0286099	0.0688518	0.689688
B9J08_001095	C5_02770W_A	MSW1	Ortho	3637743	Ortholog(s) have tryptophan-tRNA ligase activity, role in mitochondrial tryptophanyl-tRNA aminoacylation and mitochondrion localization	0.832513	1.24782e-05	0.620694	0.000288637	1.12115	4.55578e-07	0.715983	5.92472e-05	0.504164	0.00186291	1.00462	1.68063e-06	-0.11653	0.583969
B9J08_001096	C5_02780W_A	NA	Ortho	3637803	Ortholog(s) have role in chromatin silencing at telomere, rDNA heterochromatin assembly, regulation of transcription by RNA polymerase II, silent mating-type cassette heterochromatin assembly	1.41552	3.11126e-06	1.31358	1.11072e-05	1.78212	2.20792e-07	1.07995	4.53195e-05	0.978008	0.000182518	1.44655	1.97093e-06	-0.335574	0.252371
B9J08_001098	C3_03180C_A	PNP1	Ortho	3638426	Ortholog(s) have inosine nucleosidase activity, nicotinamide riboside hydrolase activity, purine-nucleoside phosphorylase activity	0.0144744	0.894983	-0.0168966	0.892212	-0.0463729	0.655043	0.0340642	0.753013	0.00269322	0.984356	-0.0267831	0.808614	0.0195898	0.927492
B9J08_001099	C3_03170W_A	SEC13	Ortho	3638425	Ortholog(s) have structural molecule activity	0.08442	0.423337	0.0819703	0.469739	0.158606	0.12538	0.133886	0.20777	0.131436	0.239844	0.208072	0.0487665	0.049466	0.791569
B9J08_001100	C3_03160C_A	NA	Ortho	3638424	Ortholog of C. albicans SC5314 : C3_03160C_A, C. dubliniensis CD36 : Cd36_83120, C. parapsilosis CDC317 : CPAR2_103220 and Candida tenuis NRRL Y-1498 : CANTEDRAFT_112860	-0.360593	0.00244863	-0.123277	0.267104	0.00749029	0.949124	-0.26444	0.018363	-0.0271242	0.836687	0.103643	0.317424	0.0961528	0.560134
B9J08_001101	C3_03150W_A	NA	Ortho	3638423	Ortholog of S. cerevisiae : STB6, C. albicans SC5314 : C3_03150W_A, C. glabrata CBS138 : CAGL0L05016g, C. dubliniensis CD36 : Cd36_83110 and C. parapsilosis CDC317 : CPAR2_103210	-0.558322	4.67533e-06	-0.444495	6.25893e-05	-0.53063	5.92249e-06	-0.356442	0.000362882	-0.242614	0.00879181	-0.328749	0.000574255	0.201881	0.0859472
B9J08_001102	CR_02140W_A	RSR1	Ortho	3640145	Ortholog(s) have GTPase activity	0.192135	0.0102271	0.350295	0.000156815	0.271013	0.000808407	0.0352853	0.635204	0.193445	0.013905	0.114163	0.101342	-0.15685	0.123626
B9J08_001103	CR_02130W_A	ECM4	Ortho	3640144	Ortholog(s) have glutathione transferase activity, role in glutathione metabolic process and cytoplasm, intracellular anatomical structure localization	-0.352923	0.0380685	-0.404899	0.0250236	-0.286137	0.0843983	-0.409863	0.0198317	-0.461838	0.0136057	-0.343077	0.0418609	-0.0569396	0.860541
B9J08_001104	CR_02120C_A	NA	Ortho	3640143	Has domain(s) with predicted nucleic acid binding activity	-0.873796	0.00538031	-0.787756	0.012995	-0.557893	0.0500081	-0.824854	0.00831185	-0.738814	0.020198	-0.50895	0.0712876	0.0489424	0.934129
B9J08_001105	CR_02110W_A	MCM6	Ortho	3640142	Ortholog(s) have 3'-5' DNA helicase activity, 3'-5' DNA/RNA helicase activity, ATPase activity, DNA helicase activity, DNA replication origin binding and four-way junction helicase activity, more	1.4465	0.000840166	1.22369	0.00412673	2.66822	2.3911e-06	1.18762	0.00348686	0.964804	0.0173106	2.40934	6.59252e-06	-0.258883	0.680298
B9J08_001106	C7_02810W_A	PRX1	BestHit	3641357	Has domain(s) with predicted antioxidant activity, oxidoreductase activity, peroxiredoxin activity and role in oxidation-reduction process	-0.449321	0.00642726	-0.384902	0.0205603	-0.27458	0.0713213	-0.18785	0.225657	-0.123431	0.466253	-0.0131086	0.939867	0.261471	0.240408
B9J08_001107	CR_02190C_A	SEF1	Ortho	3644945	Has domain(s) with predicted DNA binding, DNA-binding transcription factor activity, RNA polymerase II-specific, zinc ion binding activity and role in regulation of transcription, DNA-templated, transcription, DNA-templated	-1.10042	1.19996e-06	-0.568827	0.000697797	-0.978605	2.56724e-06	-1.23153	5.33579e-07	-0.699938	0.000157526	-1.10972	8.51165e-07	-0.131111	0.528099
B9J08_001108	CR_02200C_A	RAD51	Ortho	3644944	Protein involved in S phase checkpoint	1.45022	3.61734e-08	0.911279	5.42128e-06	1.63008	6.11748e-09	1.30182	1.31594e-07	0.762876	3.76039e-05	1.48168	1.89252e-08	-0.148403	0.451077
B9J08_001109	C1_06630W_A	NA	Ortho	3639544	Ortholog(s) have chromatin binding activity	0.490048	0.00454114	0.149425	0.375149	0.406845	0.0133265	0.695964	0.000361918	0.355341	0.0401744	0.61276	0.000827762	0.205915	0.389221
B9J08_001110	C1_06650W_A	NAA20	Ortho	3639543	Ortholog(s) have peptide alpha-N-acetyltransferase activity and role in N-terminal peptidyl-methionine acetylation, mitochondrion inheritance, regulation of actin cytoskeleton organization, ubiquitin-dependent ERAD pathway	-0.434567	0.00363019	-0.241383	0.0893619	-0.21498	0.106792	-0.194995	0.156775	-0.00181118	0.993009	0.0245923	0.86982	0.239572	0.220221
B9J08_001111	C1_06660W_A	NA	Ortho	3639542	Ortholog of C. albicans SC5314 : C1_06660W_A, C. dubliniensis CD36 : Cd36_06240, C. parapsilosis CDC317 : CPAR2_206830 and Candida tenuis NRRL Y-1498 : CANTEDRAFT_130249	-0.211769	0.0363181	-0.169339	0.103401	-0.495237	8.41516e-05	-0.073597	0.470874	-0.0311663	0.795277	-0.357064	0.00147084	0.138172	0.350596
B9J08_001112	C6_00990W_A	RIM9	Ortho	3644047	Ortholog(s) have role in ascospore formation and plasma membrane localization	0.0714375	0.578395	0.194164	0.138127	0.0435094	0.737721	-0.0266223	0.847363	0.0961042	0.489659	-0.0545504	0.675437	-0.0980598	0.625027
B9J08_001113	C1_11530C_A	orf19.1167	BestHit	3645334	Has domain(s) with predicted oxidoreductase activity and role in oxidation-reduction process	0.43351	0.00125983	0.118904	0.338348	0.173033	0.134368	0.50895	0.000387191	0.194343	0.121804	0.248472	0.036481	0.0754391	0.703454
B9J08_001114	C6_01000C_A	NA	Ortho	3644048	Ortholog(s) have translation regulator activity and role in regulation of translation	0.146072	0.44333	0.248251	0.207597	0.293042	0.115018	0.20374	0.288114	0.305919	0.12917	0.35071	0.0622855	0.057668	0.877165
B9J08_001115	C6_01010W_A	KAR5	Ortho	3644049	Ortholog(s) have role in karyogamy involved in conjugation with cellular fusion and endoplasmic reticulum membrane localization	0.023472	0.922774	-0.193143	0.422023	-0.594854	0.0122168	0.05894	0.807406	-0.157675	0.533655	-0.559386	0.017552	0.035468	0.942666
B9J08_001116	C6_00980C_A	NA	Ortho	3644046	Has domain(s) with predicted triglyceride lipase activity and role in lipid metabolic process	-0.708692	0.00458026	-0.561072	0.0226772	-1.13965	0.000111178	-0.589705	0.0149081	-0.442086	0.0689033	-1.02066	0.000312722	0.118987	0.753659
B9J08_001117	C6_01160W_A	RCN1	Ortho	3644058	Has domain(s) with predicted role in calcium-mediated signaling	-0.835558	0.000687794	-0.608754	0.00848036	-0.651799	0.00368763	-0.384806	0.0738052	-0.158002	0.498093	-0.201046	0.327833	0.450753	0.127712
B9J08_001118	C6_01170W_A	CIC1	Ortho	3644059	Ortholog(s) have large ribosomal subunit rRNA binding, proteasome binding, protein-macromolecule adaptor activity, rRNA binding activity	-0.696668	0.0291583	-0.628457	0.0565218	-0.651609	0.0376707	-0.260027	0.409633	-0.191817	0.582663	-0.214969	0.48873	0.43664	0.338959
B9J08_001119	C6_01080C_A	NA	Ortho	3644019	Ortholog of C. albicans SC5314 : C6_01080C_A, C. dubliniensis CD36 : Cd36_61190, C. parapsilosis CDC317 : CPAR2_603230 and Candida tenuis NRRL Y-1498 : cten_CGOB_00054	-0.136718	0.170943	-0.135605	0.197057	0.02566	0.811352	0.0364326	0.735503	0.0375465	0.754467	0.198811	0.0491872	0.173151	0.237116
B9J08_001120	C1_09170W_A	CTA8	Ortho	3634947	Ortholog(s) have DNA-binding transcription factor activity	0.288806	0.0364389	0.505611	0.00161558	-0.217928	0.105602	0.452879	0.00304955	0.669684	0.000212791	-0.0538549	0.70611	0.164073	0.426886
B9J08_001121	C7_00510W_A	MAC1	Ortho	3637985	Ortholog(s) have DNA-binding transcription activator activity, RNA polymerase II-specific, cis-regulatory region sequence-specific DNA binding activity	0.168775	0.076576	0.169702	0.0893619	-0.178076	0.0617347	0.277205	0.00734546	0.278131	0.00995696	-0.0696468	0.466743	0.108429	0.454565
B9J08_001122	C6_03720W_A	ALA1	Ortho	3640285	Ortholog(s) have alanine-tRNA ligase activity, role in alanyl-tRNA aminoacylation and cytoplasm, mitochondrion localization	0.0292981	0.758709	0.0441725	0.661121	0.0436266	0.630622	0.0980547	0.281148	0.112929	0.237081	0.112383	0.203513	0.0687566	0.63425
B9J08_001123	C6_03820C_A	NA	Ortho	3640288	Ortholog(s) have FAD diphosphatase activity and role in flavin-containing compound metabolic process	0.216959	0.0983344	0.0298921	0.851012	-0.126454	0.33139	0.228929	0.0880761	0.0418617	0.793016	-0.114484	0.383104	0.0119697	0.968868
B9J08_001124	C6_03830W_A	SAL6	Ortho	3640289	Ortholog(s) have phosphoprotein phosphatase activity and role in negative regulation of pheromone-dependent signal transduction involved in conjugation with cellular fusion, protein dephosphorylation	-0.531254	0.00105589	-0.269981	0.0676379	-0.220365	0.110747	-0.447716	0.0040839	-0.186444	0.210154	-0.136828	0.3204	0.0835374	0.723449
B9J08_001125	C6_03840C_A	SNQ2	BestHit	3640290	Has domain(s) with predicted ATP binding, ATPase activity, ATPase-coupled transmembrane transporter activity, nucleoside-triphosphatase activity, nucleotide binding activity and role in transmembrane transport	1.02662	2.5537e-06	0.919927	1.20794e-05	1.76392	7.47785e-09	0.475096	0.00242699	0.368407	0.0164632	1.2124	3.53315e-07	-0.55152	0.0118715
B9J08_001126	C6_03810W_A	NA	Ortho	3640286	Ortholog(s) have cyclin-dependent protein serine/threonine kinase regulator activity	0.195085	0.0635238	0.2306	0.0389932	-0.0449528	0.674401	0.027773	0.806911	0.0632873	0.592569	-0.212265	0.0438634	-0.167312	0.272917
B9J08_001127	C2_07690W_A	NA	Ortho	3642338	Ortholog(s) have role in negative regulation of telomere maintenance, positive regulation of helicase activity and chromosome, telomeric region, site of double-strand break localization	0.365107	0.0310678	0.366262	0.0389349	0.258897	0.113462	0.0746491	0.665856	0.0758044	0.689196	-0.0315606	0.861716	-0.290457	0.22647
B9J08_001128	C2_07680W_A	NA	Ortho	3642339	Ortholog(s) have structural constituent of ribosome activity and mitochondrial large ribosomal subunit localization	1.14958	9.63258e-07	0.864594	2.35132e-05	1.53456	3.12048e-08	0.90675	1.10452e-05	0.621761	0.000538483	1.29173	2.23956e-07	-0.242833	0.241385
B9J08_001129	C2_07670C_A	GLE1	Ortho	3642340	Ortholog(s) have enzyme activator activity, inositol hexakisphosphate binding, phospholipid binding, translation initiation factor binding activity	0.173938	0.0990263	-0.0355149	0.772066	0.181137	0.0844315	0.190297	0.078106	-0.019156	0.885274	0.197496	0.0615601	0.0163589	0.944376
B9J08_001130	C2_07660W_A	PDS5	Ortho	3642341	Ortholog(s) have structural molecule activity	1.34349	1.33362e-06	1.3641	2.12615e-06	2.08586	1.00198e-08	0.923113	4.89088e-05	0.943727	7.05818e-05	1.66549	9.9702e-08	-0.420377	0.0975333
B9J08_001131	CR_02210W_A	NA	Ortho	3644943	Ortholog(s) have cytoplasm localization	1.50801	1.2603e-07	1.19036	2.26389e-06	0.852406	2.47021e-05	1.52825	1.6043e-07	1.2106	2.74615e-06	0.872647	2.33935e-05	0.0202406	0.952161
B9J08_001132	CR_02430C_A	NA	Ortho	3644924	Ortholog(s) have cytoplasm localization	0.245509	0.127069	0.427558	0.0158669	0.0379607	0.828928	0.416315	0.0156891	0.598364	0.00223031	0.208767	0.193309	0.170806	0.492362
B9J08_001133	CR_02420W_A	NA	Ortho	3644926	Ortholog(s) have small ribosomal subunit rRNA binding activity	-0.402025	0.58253	-0.160753	0.850063	0.117312	0.87653	-0.152657	0.847977	0.0886149	0.922254	0.36668	0.60762	0.249368	0.853611
B9J08_001134	C2_07300C_A	RPA12	Ortho	3643477	Ortholog(s) have RNA polymerase I activity, RNA polymerase II-specific DNA-binding transcription factor binding activity	0.00726035	0.991967	-0.346716	0.628619	0.58508	0.329847	0.163088	0.811516	-0.190889	0.808001	0.740907	0.219644	0.155827	0.897174
B9J08_001135	C2_07290W_A	NA	Ortho	3643476	Ortholog(s) have deoxyhypusine monooxygenase activity, role in microtubule cytoskeleton organization, peptidyl-lysine modification to peptidyl-hypusine and cytoplasm localization	-1.29431	0.000109187	-1.15969	0.000393181	-1.12672	0.000286855	-1.09278	0.000505822	-0.958159	0.00209992	-0.925196	0.0014157	0.201528	0.605948
B9J08_001136	C2_07310W_A	CCT5	Ortho	3643478	Ortholog(s) have unfolded protein binding activity, role in protein folding and chaperonin-containing T-complex localization	0.200258	0.0107066	0.232171	0.00561965	0.433961	1.81525e-05	0.287546	0.000990676	0.319459	0.000671186	0.521249	3.4814e-06	0.087288	0.4403
B9J08_001137	C2_07320W_A	ARP3	Ortho	3643479	Ortholog(s) have ATP binding, actin filament binding activity	-0.4167	4.53089e-05	-0.289056	0.00146011	-0.282736	0.0011066	-0.366955	0.000169236	-0.239311	0.00657739	-0.23299	0.00483092	0.0497453	0.695378
B9J08_001138	C2_07330W_A	TOR1	Ortho	3643480	Ortholog(s) have protein kinase activity, protein serine/threonine kinase activity	-0.28425	0.00565198	-0.097493	0.329003	0.0267561	0.788918	-0.372347	0.00089675	-0.185589	0.0680591	-0.0613403	0.520623	-0.0880964	0.549234
B9J08_001139	C2_07450C_A	RCL1	Ortho	3645199	Ortholog(s) have endoribonuclease activity, enzyme activator activity	0.454331	0.281029	0.163185	0.741878	0.528525	0.203747	0.608622	0.158633	0.317476	0.509793	0.682815	0.105275	0.154291	0.852891
B9J08_001140	C2_07460W_A	TAF4	Ortho	3645198	Ortholog(s) have RNA polymerase II activating transcription factor binding, chromatin binding activity, role in transcription by RNA polymerase II and transcription factor TFIID complex localization	-0.0396366	0.760516	-0.0157763	0.918258	-0.0535813	0.667532	0.143097	0.249713	0.166957	0.200092	0.129152	0.283628	0.182734	0.311264
B9J08_001141	C2_07470W_A	YCS4	Ortho	3645196	Ortholog(s) have ATPase activity, chromatin binding, double-stranded DNA binding, single-stranded DNA binding activity	0.410894	0.000218518	0.343222	0.00135958	0.34178	0.000874872	0.435031	0.000153623	0.367359	0.00102812	0.365916	0.000537238	0.0241364	0.890379
B9J08_001142	C2_07480W_A	LPT1	Ortho	3645212	Ortholog(s) have 1-acylglycerol-3-phosphate O-acyltransferase activity, 1-acylglycerophosphocholine O-acyltransferase activity, O-acyltransferase activity	-0.46142	4.19961e-05	-0.211277	0.0203805	-0.299859	0.00144257	-0.408759	0.000148434	-0.158615	0.0776311	-0.247197	0.00599151	0.0526614	0.707523
B9J08_001143	C2_07490W_A	HEM15	Ortho	3645211	Ortholog(s) have 2 iron, 2 sulfur cluster binding, ferrochelatase activity, role in heme biosynthetic process and mitochondrial inner membrane localization	0.251328	0.0112843	0.311364	0.00386561	0.475622	7.28341e-05	0.163593	0.0877932	0.223629	0.0297072	0.387887	0.000489566	-0.0877349	0.548274
B9J08_001144	C2_07500C_A	MED4	Ortho	3645209	Ortholog(s) have RNA polymerase II core promoter sequence-specific DNA binding activity, role in transcription by RNA polymerase II and core mediator complex localization	0.00350321	0.974387	-0.11097	0.269324	-0.143553	0.127787	0.14774	0.127626	0.033267	0.772371	0.000683568	0.99578	0.144237	0.30544
B9J08_001145	C2_07510W_A	NA	Ortho	3645208	Has domain(s) with predicted nucleic acid binding activity	0.102749	0.594098	0.0339028	0.882922	0.00396701	0.984244	0.163768	0.391875	0.0949217	0.662542	0.0649859	0.745611	0.0610189	0.869375
B9J08_001146	C2_07520C_A	NA	Ortho	3645207	Ortholog(s) have mRNA binding activity and role in mRNA splice site selection, mRNA splicing, via spliceosome, positive regulation of mRNA splicing, via spliceosome	-0.00997973	0.933531	-0.00351839	0.980449	0.0673479	0.532964	0.0532067	0.638392	0.059668	0.628507	0.130534	0.216939	0.0631864	0.72814
B9J08_001147	C2_07540W_A	NA	Ortho	3645222	Ortholog of C. albicans SC5314 : C2_07540W_A, C. dubliniensis CD36 : Cd36_21820, C. parapsilosis CDC317 : CPAR2_406280 and Candida tenuis NRRL Y-1498 : CANTEDRAFT_113667	0.402758	0.00939003	0.333747	0.0331467	0.575795	0.000640937	0.319112	0.0343883	0.250101	0.107533	0.492149	0.00225784	-0.0836463	0.734571
B9J08_001148	C2_07550W_A	NA	Ortho	3645221	Has domain(s) with predicted NADH dehydrogenase (ubiquinone) activity and mitochondrion localization	0.186896	0.121139	0.197229	0.1205	0.386572	0.00338669	0.149421	0.224346	0.159753	0.215756	0.349096	0.00698328	-0.0374756	0.876022
B9J08_001149	C2_07560W_A	orf19.1871	BestHit	3645220	Ortholog(s) have role in chromatin remodeling and Swr1 complex localization	0.343211	0.00109427	0.337743	0.00169119	0.352484	0.000756033	0.524671	3.35121e-05	0.519204	6.5073e-05	0.533944	2.16082e-05	0.18146	0.170841
B9J08_001150	C2_07590W_A	VMA10	Ortho	3645215	Ortholog(s) have vacuolar proton-transporting V-type ATPase, V1 domain localization	-0.15822	0.139401	-0.113141	0.319145	-0.0956472	0.368825	-0.154204	0.15782	-0.109124	0.351283	-0.0916311	0.392426	0.0040161	0.986535
B9J08_001151	C2_07600C_A	MSC7	Ortho	3645214	Ortholog(s) have role in reciprocal meiotic recombination	0.0936659	0.326595	0.0903856	0.375149	0.127283	0.177258	-0.00323454	0.975113	-0.00651487	0.960695	0.0303825	0.768272	-0.0969005	0.510518
B9J08_001152	C2_07610C_A	NA	Ortho	3645195	Ortholog(s) have role in proteasome-mediated ubiquitin-dependent protein catabolic process, rescue of stalled ribosome, ribosome-associated ubiquitin-dependent protein catabolic process and RQC complex localization	-0.249687	0.00273759	-0.152652	0.0541832	-0.367078	9.64309e-05	-0.163159	0.035328	-0.0661234	0.420552	-0.28055	0.00105023	0.0865281	0.446835
B9J08_001153	C2_07630C_A	NA	Ortho	3645193	Ortholog(s) have role in RNA metabolic process and intracellular anatomical structure localization	-0.134441	0.35554	0.108444	0.491445	-0.24253	0.0930864	-0.290473	0.0523212	-0.0475877	0.785423	-0.398563	0.0096033	-0.156032	0.482624
B9J08_001154	NA	NA	NA	NA	NA	0.749465	0.406608	-0.231399	0.853863	-0.380177	0.722268	0.684953	0.449644	-0.295911	0.812045	-0.44469	0.67532	-0.0645123	0.977199
B9J08_001155	C2_09130C_A	IFF6	BestHit	3644087	Protein of unknown function	0.234301	0.0817462	0.178097	0.204578	0.149519	0.257054	0.228073	0.0950558	0.171869	0.230327	0.143291	0.278314	-0.00622818	0.985295
B9J08_001156	C7_00620W_A	GUS1	Ortho	3638029	Ortholog(s) have glutamate-tRNA ligase activity, role in glutamyl-tRNA aminoacylation and cytoplasm, cytoplasmic stress granule, methionyl glutamyl tRNA synthetase complex, mitochondrion localization	-0.0290099	0.767598	-0.0582457	0.563345	-0.10984	0.22374	0.0621078	0.513921	0.0328721	0.764487	-0.0187227	0.853256	0.0911178	0.521386
B9J08_001157	C7_00610C_A	NA	Ortho	3638030	Ortholog of S. cerevisiae : RMD8, C. albicans SC5314 : C7_00610C_A, C. glabrata CBS138 : CAGL0C01969g, C. dubliniensis CD36 : Cd36_70050 and C. parapsilosis CDC317 : CPAR2_301100	-0.169363	0.11945	-0.154358	0.176231	-0.438892	0.000597201	-0.0306292	0.796545	-0.0156235	0.909473	-0.300158	0.00971806	0.138734	0.399007
B9J08_001158	C7_00600C_A	NA	Ortho	3638031	Ortholog(s) have endoribonuclease activity, role in nuclear mRNA surveillance of mRNP export, transcription elongation from RNA polymerase II promoter and cytoplasm, nucleus localization	0.0887685	0.455191	0.0079748	0.960409	0.176289	0.128626	0.152123	0.201893	0.0713294	0.594532	0.239643	0.0434228	0.0633546	0.753011
B9J08_001159	C7_00590W_A	NA	Ortho	3637994	Has domain(s) with predicted role in double-strand break repair and nucleus localization	-0.243606	0.0329222	-0.220622	0.0620995	-0.108237	0.324255	-0.111997	0.32347	-0.0890137	0.473042	0.0233716	0.848987	0.131609	0.43736
B9J08_001160	C7_00580C_A	NA	Ortho	3637995	Ortholog(s) have ATPase activity	-0.244485	0.0489661	-0.07499	0.576231	0.198234	0.100669	-0.19587	0.115953	-0.026375	0.86179	0.246849	0.044639	0.0486149	0.828396
B9J08_001161	C3_04060C_A	HEM13	Ortho	3647390	Ortholog(s) have coproporphyrinogen oxidase activity, role in heme biosynthetic process, protoporphyrinogen IX biosynthetic process and cytosol, extracellular region localization	-0.49382	0.00544688	-0.54949	0.00355795	-0.448134	0.009259	-0.0578962	0.740646	-0.113566	0.537608	-0.0122105	0.948577	0.435924	0.0687278
B9J08_001162	C3_02370C_A	ALR1	Ortho	3636616	Ortholog(s) have inorganic cation transmembrane transporter activity, role in cation transport, magnesium ion transport and plasma membrane localization	0.778736	5.10514e-05	0.692146	0.000220546	0.634907	0.000269616	0.738935	9.69248e-05	0.652344	0.000459707	0.595105	0.00050687	-0.0398015	0.88902
B9J08_001163	C3_02350W_A	NA	Ortho	3636618	Ortholog(s) have role in endonucleolytic cleavage in ITS1 to separate SSU-rRNA from 5.8S rRNA and LSU-rRNA from tricistronic rRNA transcript (SSU-rRNA, 5.8S rRNA, LSU-rRNA) and 90S preribosome, nucleolus localization	-0.205689	0.654829	-0.115308	0.827975	-0.269229	0.54527	0.199525	0.672555	0.289905	0.565371	0.135984	0.778418	0.405214	0.560491
B9J08_001164	C3_04030C_A	PEX8	Ortho	3647393	Ortholog of C. albicans SC5314 : C3_04030C_A/PEX8, C. dubliniensis CD36 : Cd36_83970, C. parapsilosis CDC317 : CPAR2_103540 and Candida tenuis NRRL Y-1498 : CANTEDRAFT_105622	-0.304369	0.00454659	-0.280657	0.0100238	-0.408612	0.000424132	-0.388825	0.000830542	-0.365112	0.00211813	-0.493067	9.03272e-05	-0.0844552	0.583969
B9J08_001165	C3_02420C_A	NA	Ortho	NA	Ortholog(s) have translation regulator activity, role in mitochondrial cytochrome c oxidase assembly, positive regulation of mitochondrial translation and mitochondrial inner membrane localization	-0.131372	0.179273	-0.241606	0.0238877	-0.145185	0.135182	0.00858381	0.936446	-0.10165	0.343025	-0.00522869	0.96447	0.139956	0.340986
B9J08_001166	C2_05540C_A	NA	Ortho	3645559	Ortholog(s) have U1 snRNA binding, mRNA binding activity, role in mRNA splicing, via spliceosome and U1 snRNP, U2-type prespliceosome, commitment complex localization	-0.261778	0.0345104	-0.48689	0.000987917	-0.335738	0.00870455	-0.121386	0.324695	-0.346499	0.0118396	-0.195346	0.104894	0.140392	0.446774
B9J08_001167	C2_05550W_A	NA	Ortho	3645560	Has domain(s) with predicted heme binding activity	-0.0858352	0.452083	-0.0711619	0.566456	-0.259958	0.0247727	-0.0852867	0.462765	-0.0706134	0.581254	-0.259409	0.025586	0.000548514	0.996914
B9J08_001168	C2_05580W_A	NA	Ortho	3645563	Ortholog(s) have role in endoplasmic reticulum polarization and cellular bud neck localization	-0.0275067	0.817853	-0.106661	0.36691	0.148421	0.174731	0.266024	0.0230283	0.18687	0.117121	0.441952	0.000675409	0.293531	0.0714926
B9J08_001169	C2_05590C_A	NA	Ortho	3645564	Ortholog(s) have nuclear periphery localization	-0.0363198	0.82819	-0.156315	0.347198	-0.149233	0.334625	-0.215331	0.173198	-0.335327	0.0482734	-0.328244	0.0379769	-0.179011	0.451831
B9J08_001170	C2_04710C_A	URE2	Ortho	3647795	Ortholog(s) have glutathione peroxidase activity, glutathione transferase activity, phosphoprotein binding activity	0.468614	5.52285e-05	0.272605	0.0059918	-0.0178396	0.853328	0.537261	1.92828e-05	0.341252	0.00153997	0.0508076	0.571153	0.0686472	0.626072
B9J08_001171	CR_02070C_A	ADH5	BestHit	3640156	Has domain(s) with predicted oxidoreductase activity, transferase activity, transferring acyl groups other than amino-acyl groups, zinc ion binding activity and role in oxidation-reduction process	0.562487	0.000323273	0.602378	0.000259503	0.234363	0.067188	0.464115	0.00169455	0.504005	0.00139806	0.13599	0.281154	-0.0983727	0.633899
B9J08_001172	CR_01820W_A	NA	Ortho	3640164	Ortholog(s) have ribosomal large subunit binding, tRNA binding activity and role in peptide biosynthetic process, rescue of stalled ribosome, ribosome-associated ubiquitin-dependent protein catabolic process	0.669635	3.94198e-06	0.41325	0.000514508	0.0189706	0.856838	0.923424	2.27154e-07	0.667039	1.03355e-05	0.27276	0.00746868	0.253789	0.0696672
B9J08_001173	CR_01800C_A	HST2	Ortho	3640162	Ortholog(s) have NAD-dependent histone deacetylase activity, protein deacetylase activity	-0.315878	0.0465594	-0.0442187	0.812294	-0.133372	0.387783	-0.108358	0.503933	0.163302	0.334574	0.0741485	0.647406	0.20752	0.379184
B9J08_001174	CR_01780W_A	NA	Ortho	3640157	Ortholog(s) have rRNA (uridine-N3-)-methyltransferase activity, role in rRNA base methylation and cytoplasm localization	0.126754	0.511074	-0.0515349	0.822539	-0.00505744	0.981196	0.435889	0.02877	0.2576	0.20813	0.304078	0.108971	0.309135	0.269816
B9J08_001175	CR_01770C_A	NA	Ortho	3640122	Ortholog(s) have AP-1 adaptor complex binding activity, role in clathrin-coated vesicle cargo loading and extrinsic component of membrane localization	0.251035	0.0244978	0.222524	0.0531963	0.177879	0.0970299	0.399099	0.00147695	0.370588	0.00373578	0.325943	0.00529501	0.148064	0.36516
B9J08_001176	CR_01760C_A	FRS1	Ortho	3640121	Ortholog(s) have phenylalanine-tRNA ligase activity, role in phenylalanyl-tRNA aminoacylation and phenylalanine-tRNA ligase complex localization	0.312263	0.00083219	0.295498	0.00174072	0.27425	0.00199388	0.338848	0.000481467	0.322083	0.00115498	0.300835	0.00102517	0.0265847	0.864799
B9J08_001177	CR_01750C_A	SEC4	Ortho	3640119	Ortholog(s) have GTP binding, GTPase activity and role in Golgi to plasma membrane transport, ascospore-type prospore assembly, autophagy, exocytosis, membrane addition at site of cytokinesis, vesicle fusion	-0.590605	1.23097e-06	-0.457507	2.24557e-05	-0.41136	3.26511e-05	-0.474148	1.29465e-05	-0.341051	0.000406989	-0.294903	0.000681579	0.116456	0.286037
B9J08_001178	CR_01740W_A	MCI4	Ortho	3640118	Has domain(s) with predicted oxidoreductase activity, acting on NAD(P)H activity, role in respiratory electron transport chain and mitochondrial inner membrane localization	0.167053	0.185936	0.120467	0.372634	0.346426	0.009569	0.283741	0.0322211	0.237155	0.0828103	0.463114	0.0013476	0.116688	0.558823
B9J08_001179	CR_01730W_A	IFU5	Ortho	3640116	Ortholog(s) have nucleus localization	-0.319253	0.0157602	-0.138105	0.299661	0.0630556	0.622421	-0.461613	0.00159313	-0.280465	0.0410559	-0.079304	0.534686	-0.14236	0.458215
B9J08_001180	NA	NA	NA	NA	Ortholog of Candida tenuis NRRL Y-1498 : CANTEDRAFT_135884, Debaryomyces hansenii CBS767 : DEHA2G03366g and Pichia stipitis Pignal : PICST_31412	0.271224	0.305166	0.327485	0.239238	0.0240909	0.935179	0.409267	0.130128	0.465528	0.102629	0.162134	0.550359	0.138043	0.766336
B9J08_001181	C2_02250C_A	OPI1	Ortho	3635777	Ortholog(s) have phosphatidic acid binding, transcription corepressor activity	-5.31791e-05	0.999589	-0.188449	0.120351	-0.412981	0.00152105	0.0060012	0.961329	-0.182394	0.13934	-0.406926	0.00177415	0.00605438	0.983192
B9J08_001182	C2_02230C_A	NA	Ortho	3635775	Has domain(s) with predicted heme binding, iron ion binding, oxygen binding activity and role in oxygen transport	-1.0327	0.00345311	-0.466644	0.149652	-0.193866	0.527454	-2.26083	7.65912e-06	-1.69478	0.000128648	-1.422	0.000235755	-1.22814	0.0119024
B9J08_001183	C2_02200W_A	ZRC1	Ortho	3635772	Ortholog(s) have zinc ion transmembrane transporter activity	-0.714509	0.00016652	-0.634793	0.000663176	-0.799008	5.07097e-05	-0.708026	0.000213568	-0.628309	0.000916071	-0.792525	6.24287e-05	0.00648321	0.985683
B9J08_001184	C2_02190C_A	NA	Ortho	3635753	Ortholog of C. albicans SC5314 : C2_02190C_A, C. dubliniensis CD36 : Cd36_16970, C. parapsilosis CDC317 : CPAR2_212090 and Candida tenuis NRRL Y-1498 : CANTEDRAFT_116408	-0.0627279	0.750605	-0.000953253	0.996858	-0.117823	0.529034	0.355591	0.0645533	0.417366	0.041026	0.300496	0.106309	0.418319	0.122143
B9J08_001185	C2_02180W_A	NA	Ortho	3635752	Ortholog(s) have zinc ion transmembrane transporter activity, role in cellular zinc ion homeostasis, zinc ion transport and fungal-type vacuole membrane localization	-0.422322	0.00467452	-0.486216	0.00234952	-0.990248	2.31085e-06	-0.227126	0.102752	-0.291021	0.0494526	-0.795052	2.49292e-05	0.195195	0.337413
B9J08_001186	C2_02170W_A	NA	Ortho	3635751	Ortholog(s) have role in protein maturation, protein targeting and Golgi apparatus localization	-0.305539	0.00896584	-0.219349	0.0591079	-0.140045	0.192881	-0.0305479	0.797177	0.0556419	0.66157	0.134946	0.211634	0.274991	0.0857139
B9J08_001187	C2_02160W_A	SAM37	Ortho	3635750	Ortholog(s) have role in mitochondrial outer membrane translocase complex assembly, phospholipid transport, protein insertion into mitochondrial outer membrane and SAM complex localization	0.0299688	0.796666	-0.142452	0.212231	-0.0751172	0.491289	0.171933	0.120986	-0.000487758	0.997686	0.066847	0.546201	0.141964	0.387452
B9J08_001188	C2_02150C_A	NA	Ortho	3635749	Ortholog(s) have RNA binding activity and role in mRNA polyadenylation, pre-mRNA cleavage required for polyadenylation, regulation of mRNA 3'-end processing, response to DNA damage checkpoint signaling	-0.075473	0.433751	-0.130663	0.191682	-0.333277	0.00185503	0.0876182	0.37042	0.0324286	0.778116	-0.170186	0.0758043	0.163091	0.243732
B9J08_001189	NA	NA	NA	NA	Protein of unknown function	0.308974	0.0800402	0.105354	0.589027	0.130584	0.459277	0.47765	0.0116114	0.27403	0.146921	0.29926	0.0885151	0.168676	0.538538
B9J08_001190	C2_02120W_A	NA	Ortho	3635746	Ortholog(s) have mitochondrial transcription factor activity	-0.187337	0.30249	-0.128179	0.518848	0.155947	0.38431	-0.268652	0.145288	-0.209494	0.283261	0.0746316	0.691879	-0.0813155	0.801318
B9J08_001191	C2_02110C_A	NA	Ortho	3635745	Ortholog of C. albicans SC5314 : C2_02110C_A, C. dubliniensis CD36 : Cd36_16900, C. parapsilosis CDC317 : CPAR2_212020 and Candida tenuis NRRL Y-1498 : CANTEDRAFT_99900	0.100325	0.50878	0.0813066	0.626664	-0.22035	0.137253	0.0997021	0.51858	0.0806839	0.639535	-0.220973	0.137075	-0.000622727	0.996929
B9J08_001192	C2_02100W_A	SNF2	Ortho	3635855	Ortholog(s) have DNA translocase activity, DNA-dependent ATPase activity, RNA polymerase II activating transcription factor binding, lysine-acetylated histone binding, nucleosomal DNA binding, rDNA binding activity	-0.157453	0.0601092	-0.0634409	0.479648	-0.0804808	0.324821	-0.0139287	0.881692	0.0800835	0.37696	0.0630436	0.44881	0.143524	0.234485
B9J08_001193	C2_02090W_A	NA	Ortho	3635854	Ortholog(s) have role in nuclear-transcribed mRNA catabolic process, nonsense-mediated decay	-0.382588	0.000395396	-0.401968	0.000375812	-0.275232	0.004256	-0.214342	0.0223607	-0.233722	0.0186202	-0.106986	0.223936	0.168246	0.194868
B9J08_001194	C2_02070W_A	SPR3	Ortho	3635853	Ortholog(s) have role in ascospore formation and ascospore wall, prospore membrane, septin complex localization	-0.104319	0.640961	-0.557988	0.0206516	-0.462679	0.0362966	-0.170108	0.437211	-0.623776	0.0119354	-0.528468	0.0188121	-0.0657887	0.875847
B9J08_001195	C2_02050C_A	NA	Ortho	3635851	Ortholog of C. albicans SC5314 : C2_02050C_A, C. dubliniensis CD36 : Cd36_16850, C. parapsilosis CDC317 : CPAR2_211990 and Candida tenuis NRRL Y-1498 : cten_CGOB_00169	0.0205286	0.893515	0.040991	0.808993	-0.255467	0.0717893	-0.00675838	0.96416	0.013704	0.941691	-0.282754	0.0482223	-0.027287	0.927498
B9J08_001196	C7_00090C_A	CSA1	BestHit	3638009	Protein of unknown function	-0.169437	0.561085	-0.433875	0.149258	-0.368319	0.190593	-0.390627	0.175743	-0.655065	0.0375631	-0.589509	0.0421488	-0.22119	0.625991
B9J08_001197	C2_02040W_A	NA	Ortho	3635848	Ortholog of C. albicans SC5314 : C2_02040W_A, C. dubliniensis CD36 : Cd36_16840, C. parapsilosis CDC317 : CPAR2_211980 and Candida tenuis NRRL Y-1498 : CANTEDRAFT_95943	-0.649243	0.000318149	-0.422384	0.00982546	-0.488149	0.00258035	-0.615318	0.000557386	-0.388459	0.0176478	-0.454224	0.00447291	0.0339252	0.906785
B9J08_001198	C3_02990C_A	NA	Ortho	3638388	Ortholog of C. albicans SC5314 : C3_02990C_A, C. dubliniensis CD36 : Cd36_82970, Lodderomyces elongisporus NRLL YB-4239 : LELG_02117 and Debaryomyces hansenii CBS767 : DEHA2G01012g	-0.159734	0.265947	-0.396819	0.0132159	-0.489983	0.00229776	-0.0160143	0.920757	-0.253099	0.104114	-0.346264	0.0210523	0.14372	0.518777
B9J08_001199	C3_02980C_A	NA	Ortho	3638386	Ortholog of C. albicans SC5314 : C3_02980C_A, C. dubliniensis CD36 : Cd36_82960, C. parapsilosis CDC317 : CPAR2_102390 and Candida tenuis NRRL Y-1498 : CANTEDRAFT_133198	0.0104355	0.956288	0.219927	0.207255	0.0314691	0.864074	-0.169914	0.315654	0.0395775	0.847706	-0.14888	0.367116	-0.180349	0.478364
B9J08_001200	C3_02920W_A	NA	Ortho	3638379	Ortholog(s) have role in negative regulation of nuclear-transcribed mRNA catabolic process, deadenylation-dependent decay and positive regulation of G1 to G0 transition, more	-0.455778	0.000980797	-0.251748	0.0470023	-0.541527	0.000197551	-0.541932	0.000269962	-0.337903	0.0116158	-0.627681	5.92219e-05	-0.0861547	0.654946
B9J08_001201	C3_02930W_A	NA	Ortho	3638380	Ortholog of C. albicans SC5314 : C3_02930W_A, C. dubliniensis CD36 : Cd36_82910, C. parapsilosis CDC317 : CPAR2_102460 and Candida tenuis NRRL Y-1498 : cten_CGOB_00134	-0.435043	0.0126449	-0.290938	0.0940869	-0.171478	0.288664	-0.260215	0.123164	-0.116109	0.534442	0.00335125	0.987363	0.174829	0.484958
B9J08_001202	C3_02940C_A	NUO2	Ortho	3638381	Ortholog of C. albicans SC5314 : C3_02940C_A/NUO2, C. dubliniensis CD36 : Cd36_82920, C. parapsilosis CDC317 : CPAR2_102470 and Candida tenuis NRRL Y-1498 : CANTEDRAFT_112651	0.416351	0.00418528	0.182965	0.186095	0.446182	0.00229665	0.377305	0.00847176	0.143919	0.315781	0.407135	0.00455716	-0.0390466	0.881767
B9J08_001203	C3_02820C_A	NSG2	Ortho	3638419	Ortholog(s) have unfolded protein binding activity and role in sterol biosynthetic process	-0.301719	0.0013153	-0.406869	0.000157201	-0.356839	0.000282914	-0.428325	7.76828e-05	-0.533475	1.89543e-05	-0.483446	2.01039e-05	-0.126606	0.291249
B9J08_001204	C3_02970C_A	NA	Ortho	3638385	Ortholog(s) have SUMO binding, SUMO ligase activity, metalloendopeptidase activity, metallopeptidase activity	-0.554252	0.000352797	-0.50995	0.000979957	-0.644145	7.67736e-05	-0.489168	0.001095	-0.444866	0.00331322	-0.579061	0.000222681	0.0650841	0.766537
B9J08_001205	C3_02860W_A	THI6	Ortho	3638333	Ortholog(s) have hydroxyethylthiazole kinase activity, thiamine-phosphate diphosphorylase activity, role in thiamine biosynthetic process and cytosol localization	0.571606	0.0125721	0.548669	0.0204439	1.2006	4.45579e-05	0.0731266	0.747532	0.0501903	0.849188	0.702122	0.00316903	-0.498479	0.109981
B9J08_001206	C3_02850C_A	NA	Ortho	3638332	Ortholog(s) have alcohol O-acetyltransferase activity and role in acetate ester metabolic process involved in fermentation, response to toxic substance, steroid metabolic process, sterol acetylation	0.554831	0.00860036	0.393566	0.0614097	0.938932	0.000128893	0.25511	0.198448	0.0938448	0.680067	0.63921	0.00291721	-0.299721	0.305098
B9J08_001207	C3_07640C_A	FUM12	Ortho	3638489	Has domain(s) with predicted fumarate hydratase activity, lyase activity, role in fumarate metabolic process, tricarboxylic acid cycle and tricarboxylic acid cycle enzyme complex localization	0.306186	0.0150387	0.331155	0.012446	0.707168	1.81339e-05	0.151234	0.214424	0.176203	0.167564	0.552217	0.000199378	-0.154952	0.390998
B9J08_001208	C3_07650C_A	NA	Ortho	3638488	Ortholog of C. albicans SC5314 : C3_07650C_A, C. dubliniensis CD36 : Cd36_87530, C. parapsilosis CDC317 : CPAR2_808190 and Candida tenuis NRRL Y-1498 : CANTEDRAFT_111859	-0.241627	0.149528	-0.278087	0.117107	-0.189349	0.25176	-0.289986	0.0910696	-0.326446	0.0721736	-0.237708	0.151717	-0.048359	0.884305
B9J08_001209	C3_07660W_A	NA	Ortho	3638462	Ortholog(s) have damaged DNA binding, single-strand break-containing DNA binding activity	-0.00796022	0.938875	0.0811013	0.416419	0.15069	0.102111	0.0513753	0.600517	0.140437	0.157365	0.210025	0.0273294	0.0593355	0.704521
B9J08_001210	C3_07670W_A	NA	Ortho	3638460	Ortholog(s) have plasma membrane localization	0.243139	0.0179848	0.183033	0.0786458	0.277723	0.00777519	0.0113363	0.918237	-0.0487696	0.66932	0.0459203	0.652608	-0.231803	0.104724
B9J08_001211	C3_07680W_A	NA	Ortho	3638459	Ortholog(s) have DNA binding, nucleosome binding, transcription corepressor activity	-0.0971866	0.225432	-0.043755	0.628167	0.0271829	0.746388	-0.173938	0.0377135	-0.120506	0.161291	-0.0495683	0.544586	-0.0767511	0.538538
B9J08_001213	C6_04620C_A	NAG4	Ortho	3645978	Has domain(s) with predicted transmembrane transporter activity, role in transmembrane transport and integral component of membrane localization	0.0642191	0.654829	-0.261448	0.0746608	-0.453952	0.00293772	-0.0193324	0.900961	-0.344999	0.0238901	-0.537503	0.000827876	-0.0835515	0.72179
B9J08_001214	C2_06030W_A	NA	Ortho	3644070	Ortholog of C. albicans SC5314 : C2_06030W_A, C. dubliniensis CD36 : Cd36_20450, C. parapsilosis CDC317 : CPAR2_104160 and Candida tenuis NRRL Y-1498 : CANTEDRAFT_95516	-0.296468	0.00911246	0.0130051	0.92166	0.00882525	0.941006	-0.225744	0.0405514	0.0837291	0.478059	0.0795492	0.45484	0.070724	0.689282
B9J08_001215	C2_06090W_A	NA	Ortho	3644097	Ortholog of C. albicans SC5314 : C2_06090W_A, C. dubliniensis CD36 : Cd36_20490, C. parapsilosis CDC317 : CPAR2_104180 and Candida tenuis NRRL Y-1498 : CANTEDRAFT_116074	-0.530005	0.00308951	-0.269234	0.110122	-0.307991	0.0555255	-0.3773	0.0256945	-0.11653	0.518996	-0.155286	0.326407	0.152705	0.536059
B9J08_001216	C2_06100W_A	PMT4	Ortho	3644096	Ortholog(s) have dolichyl-phosphate-mannose-protein mannosyltransferase activity	0.252362	0.0315595	0.196234	0.102658	0.0752808	0.513118	0.194362	0.0961709	0.138234	0.259089	0.017281	0.893409	-0.0579997	0.771937
B9J08_001217	C2_06110W_A	NA	Ortho	3644094	Ortholog(s) have exopolyphosphatase activity, role in polyphosphate catabolic process and cytoplasm localization	-0.172924	0.0870459	-0.151379	0.152115	0.0430325	0.675984	-0.159817	0.119332	-0.138273	0.198546	0.0561391	0.585514	0.0131066	0.953129
B9J08_001218	C2_06120C_A	NA	Ortho	3644084	Ortholog(s) have ubiquitin conjugating enzyme binding activity	-0.431625	0.00557638	-0.45857	0.00510687	-0.230526	0.103099	-0.304553	0.0403952	-0.331499	0.0351748	-0.103454	0.470581	0.127072	0.569845
B9J08_001219	NA	NA	NA	NA	Ortholog of Debaryomyces hansenii CBS767 : DEHA2F05060g, Candida guilliermondii ATCC 6260 : PGUG_01330 and Candida lusitaniae ATCC 42720 : CLUG_03508	0.19479	0.09438	-0.114161	0.359005	7.15844e-05	0.999586	-0.0266398	0.836135	-0.335591	0.0110235	-0.221358	0.0575025	-0.22143	0.191857
B9J08_001220	C2_06130W_A	CSM3	Ortho	3644083	Ortholog(s) have role in DNA repair, establishment of mitotic sister chromatid cohesion, maintenance of DNA repeat elements, meiotic chromosome segregation and mitotic sister chromatid cohesion, more	1.25804	0.000441566	0.931189	0.00614133	1.65261	2.93329e-05	0.983357	0.00286125	0.656502	0.0409719	1.37792	0.000145853	-0.274687	0.568019
B9J08_001221	C2_06140C_A	NA	Ortho	3644082	Ortholog of C. albicans SC5314 : C2_06140C_A, C. dubliniensis CD36 : Cd36_20540, C. parapsilosis CDC317 : CPAR2_104860 and Candida tenuis NRRL Y-1498 : CANTEDRAFT_116071	0.672019	0.0113319	0.502298	0.060054	1.07294	0.000342738	0.729639	0.00759243	0.559918	0.0410449	1.13056	0.000240264	0.0576206	0.908874
B9J08_001222	C2_06150C_A	RPN10	Ortho	3644080	Ortholog(s) have K48-linked polyubiquitin modification-dependent protein binding activity and role in proteasome assembly, ubiquitin-dependent protein catabolic process	0.226682	0.043932	0.219383	0.0615022	0.47831	0.000307891	0.0702305	0.542182	0.0629315	0.619267	0.321858	0.00656023	-0.156452	0.342917
B9J08_001223	C2_06160W_A	NA	Ortho	3644079	Ortholog of C. albicans SC5314 : C2_06160W_A, C. parapsilosis CDC317 : CPAR2_104840, Candida tenuis NRRL Y-1498 : CANTEDRAFT_116070 and Debaryomyces hansenii CBS767 : DEHA2F04994g	-0.16951	0.613589	-0.516325	0.136256	-0.382285	0.235185	-0.123068	0.723953	-0.469883	0.182001	-0.335843	0.297554	0.046442	0.948882
B9J08_001224	C2_06170C_A	ECM17	Ortho	3644077	Ortholog(s) have sulfite reductase (NADPH) activity, role in hydrogen sulfide biosynthetic process, sulfate assimilation, sulfur amino acid biosynthetic process and cytoplasmic stress granule, sulfite reductase complex (NADPH) localization	-1.54493	2.51912e-05	-0.947229	0.00167229	-0.704089	0.00768144	-1.86611	5.93379e-06	-1.26841	0.000222691	-1.02527	0.000569385	-0.321179	0.381932
B9J08_001225	C3_06950W_A	NA	Ortho	3638507	Ortholog(s) have role in cellular phosphate ion homeostasis, polyphosphate biosynthetic process and integral component of fungal-type vacuolar membrane, vacuolar transporter chaperone complex localization	-1.02547	1.21314e-06	-0.782773	2.37665e-05	-1.06036	5.78399e-07	-1.10861	7.71073e-07	-0.865919	1.34884e-05	-1.14351	3.29228e-07	-0.0831457	0.692997
B9J08_001226	C3_06880W_A	NA	Ortho	3638539	Ortholog of C. albicans SC5314 : C3_06880W_A, C. dubliniensis CD36 : Cd36_86840, C. parapsilosis CDC317 : CPAR2_808680, Debaryomyces hansenii CBS767 : DEHA2F04818g and Pichia stipitis Pignal : PICST_30208	-0.033456	0.812429	-0.0739944	0.612751	0.0343842	0.806556	0.050129	0.721708	0.00959061	0.957459	0.117969	0.364428	0.083585	0.704328
B9J08_001227	C3_06870W_A	TDH3	Ortho	3638540	Ortholog(s) have RNA binding, glyceraldehyde-3-phosphate dehydrogenase (NAD+) (phosphorylating) activity, melatonin binding, small molecule sensor activity	-0.473748	0.000743547	-0.45975	0.00129805	-0.15665	0.182914	-0.722575	2.18059e-05	-0.708578	4.56973e-05	-0.405478	0.00226323	-0.248828	0.148162
B9J08_001228	C3_06890W_A	PMT2	Ortho	3638538	Ortholog(s) have dolichyl-phosphate-mannose-protein mannosyltransferase activity	-0.271784	0.0395249	-0.0235594	0.88183	-0.268671	0.0401101	-0.221258	0.0941083	0.0269668	0.86621	-0.218145	0.0904222	0.0505262	0.832998
B9J08_001229	C3_06900W_A	ISA2	Ortho	3638513	Ortholog(s) have iron ion binding activity and role in biotin biosynthetic process, iron-sulfur cluster assembly, protein maturation by [4Fe-4S] cluster transfer, protein maturation by iron-sulfur cluster transfer	-0.0627802	0.597974	-0.0771812	0.540849	-0.0169053	0.895026	-0.0593425	0.626479	-0.0737435	0.571614	-0.0134676	0.917274	0.00343771	0.988521
B9J08_001230	C3_06910C_A	TPD3	Ortho	3638512	Ortholog(s) have protein serine/threonine phosphatase activity	-0.100041	0.362265	0.0151711	0.911301	-0.0443577	0.693556	-0.207756	0.0648116	-0.0925441	0.444455	-0.152073	0.160686	-0.107715	0.524373
B9J08_001231	C3_06920W_A	NA	Ortho	3638511	Ortholog of S. cerevisiae : PMU1, C. albicans SC5314 : C3_06920W_A, C. glabrata CBS138 : CAGL0K07524g/PMU1, C. dubliniensis CD36 : Cd36_86880 and C. parapsilosis CDC317 : CPAR2_808720	-0.090911	0.380713	-0.0924425	0.403903	-0.0941398	0.358106	-0.0568275	0.601864	-0.058359	0.623151	-0.0600563	0.570083	0.0340835	0.866575
B9J08_001232	C3_06850W_A	FCR1	Ortho	3638542	Has domain(s) with predicted DNA-binding transcription factor activity, RNA polymerase II-specific, zinc ion binding activity, role in regulation of transcription, DNA-templated and nucleus localization	-0.079064	0.56088	-0.0143506	0.931258	-0.491135	0.00113407	0.412312	0.00494133	0.477025	0.00274548	0.000241436	0.998781	0.491376	0.0172129
B9J08_001233	NA	NA	NA	NA	NA	1.00375	0.0802104	0.762476	0.219023	0.0135496	0.984203	1.15285	0.0512106	0.911568	0.151953	0.162642	0.815888	0.149092	0.906785
B9J08_001234	C7_01490W_A	NA	Ortho	3637051	Ortholog of C. albicans SC5314 : C7_01490W_A, C. dubliniensis CD36 : Cd36_71330, C. parapsilosis CDC317 : CPAR2_703400 and Candida tenuis NRRL Y-1498 : CANTEDRAFT_93186	-0.449098	0.000166572	-0.461068	0.000199839	-0.488684	6.46398e-05	-0.419058	0.000352511	-0.431029	0.000447288	-0.458645	0.000130069	0.0300392	0.872842
B9J08_001235	C1_11850W_A	NA	Ortho	3642010	Ortholog of C. albicans SC5314 : C1_11850W_A, C. dubliniensis CD36 : Cd36_11100, C. parapsilosis CDC317 : CPAR2_203550 and Candida tenuis NRRL Y-1498 : CANTEDRAFT_113695	0.334148	0.00252897	0.368208	0.00164283	-0.284194	0.00680535	0.00238636	0.981813	0.0364466	0.75522	-0.615955	1.21e-05	-0.331761	0.0261704
B9J08_001236	C1_11810W_A	CAS1	Ortho	3645324	Ortholog(s) have telomerase RNA binding, telomeric DNA binding activity	-0.274681	0.0251251	-0.102575	0.419152	-0.349915	0.00587201	-0.10431	0.391335	0.0677956	0.6182	-0.179544	0.128266	0.17037	0.334563
B9J08_001237	C1_11800C_A	NA	Ortho	3645325	Ortholog(s) have AP-2 adaptor complex, clathrin-coated vesicle localization	-0.604587	0.000136423	-0.510422	0.000832122	-0.546631	0.000276599	-0.533223	0.000467068	-0.439058	0.00317428	-0.475267	0.000939191	0.0713642	0.731936
B9J08_001238	C1_11790W_A	NA	Ortho	3645326	Ortholog(s) have nucleoside diphosphate kinase activity, thymidylate kinase activity, uridylate kinase activity	0.455939	0.00356466	0.20946	0.159935	0.605758	0.00033195	0.437169	0.00505105	0.19069	0.2085	0.586988	0.000464229	-0.0187696	0.953129
B9J08_001239	C1_11770C_A	NA	Ortho	3645327	Ortholog(s) have role in endocytosis	-0.805095	1.64436e-06	-0.473767	0.000343745	-0.432044	0.000438398	-0.781693	2.90089e-06	-0.450365	0.000662944	-0.408641	0.000746955	0.0234022	0.910059
B9J08_001240	C1_11760C_A	NA	Ortho	3645328	Has domain(s) with predicted role in cristae formation and MICOS complex localization	0.0141213	0.893913	-0.092315	0.377561	-0.162014	0.0968556	0.0851128	0.396507	-0.0213236	0.861493	-0.0910225	0.350104	0.0709915	0.657926
B9J08_001241	C1_11750W_A	AVT4	Ortho	3645316	Ortholog(s) have L-arginine transmembrane transporter activity, L-glutamine transmembrane transporter activity and L-histidine transmembrane transporter activity, more	-1.00665	3.50079e-05	-0.476098	0.0140119	0.100158	0.567543	-0.980706	5.19491e-05	-0.450155	0.0207816	0.126101	0.468771	0.0259432	0.945314
B9J08_001242	CR_10480W_A	PGA1	Ortho	3638980	Ortholog of C. albicans SC5314 : CR_10480W_A/PGA1, C. dubliniensis CD36 : Cd36_35332, C. parapsilosis CDC317 : CPAR2_200370 and Candida tenuis NRRL Y-1498 : CANTEDRAFT_115947	-0.636803	2.74934e-06	-0.440119	0.000139731	-0.66132	1.34821e-06	-0.723576	1.1088e-06	-0.526892	3.76039e-05	-0.748093	4.77067e-07	-0.0867731	0.515951
B9J08_001243	CR_10490W_A	EIF4E	Ortho	3638981	Ortholog(s) have mRNA cap binding, phosphatidylinositol-3-phosphate binding activity	0.00675287	0.957725	0.121294	0.306998	0.0826319	0.464069	-0.0347	0.775585	0.0798416	0.530106	0.041179	0.730154	-0.0414529	0.846435
B9J08_001244	CR_10500C_A	NA	Ortho	3638982	Ortholog of S. cerevisiae : YNL320W, C. albicans SC5314 : CR_10500C_A, C. glabrata CBS138 : CAGL0M04125g, C. dubliniensis CD36 : Cd36_35340 and C. parapsilosis CDC317 : CPAR2_200350	0.0911969	0.290539	0.125499	0.165545	0.247434	0.00698909	-0.0584507	0.51308	-0.0241481	0.819357	0.0977869	0.249177	-0.149648	0.234283
B9J08_001245	CR_10510W_A	NA	Ortho	3639039	Ortholog(s) have role in positive regulation of TORC1 signaling and Seh1-associated complex, extrinsic component of fungal-type vacuolar membrane localization	0.285656	0.0230059	0.0623211	0.649483	0.111421	0.353793	0.315972	0.0145469	0.0926363	0.496465	0.141736	0.237217	0.0303152	0.897174
B9J08_001246	CR_10520C_A	SLD5	Ortho	3639041	Ortholog(s) have role in DNA-dependent DNA replication, cellular protein localization, double-strand break repair via break-induced replication	0.547975	0.016437	0.491718	0.0369061	0.756489	0.00182993	0.0770031	0.737431	0.0207462	0.941691	0.285518	0.176233	-0.470972	0.133782
B9J08_001247	CR_10530W_A	NA	Ortho	3639042	Ortholog of C. albicans SC5314 : CR_10530W_A, C. dubliniensis CD36 : Cd36_35360, C. parapsilosis CDC317 : CPAR2_200320 and Candida tenuis NRRL Y-1498 : CANTEDRAFT_136418	0.878878	5.19977e-05	0.932109	4.52272e-05	1.07681	5.46048e-06	0.503531	0.00468609	0.556763	0.00348345	0.701459	0.000300827	-0.375347	0.114914
B9J08_001248	CR_10540C_A	MCD1	Ortho	3639044	Ortholog(s) have chromatin binding, protein kinase binding activity	1.06985	2.35198e-06	0.954025	1.18693e-05	1.15735	7.26756e-07	0.605601	0.000452277	0.489776	0.00353538	0.693104	0.000113588	-0.46425	0.0342516
B9J08_001249	CR_10860C_A	CTA26	Ortho	3638965	Ortholog of C. albicans SC5314 : CR_10860C_A/CTA26, C. dubliniensis CD36 : Cd36_35580/TLO2, C. parapsilosis CDC317 : CPAR2_200300 and Candida tenuis NRRL Y-1498 : cten_CGOB_00023	-0.333732	0.00772347	-0.0289086	0.836968	-0.0103163	0.936157	-0.175356	0.139947	0.129468	0.302671	0.148061	0.196572	0.158377	0.364944
B9J08_001250	CR_10850C_A	ATP16	Ortho	3638963	Ortholog(s) have ATPase activity, proton-transporting ATP synthase activity, rotational mechanism activity, role in ATP synthesis coupled proton transport and mitochondrial proton-transporting ATP synthase, central stalk localization	0.312654	0.0059314	0.336556	0.0048731	0.532416	7.28341e-05	0.203069	0.0595951	0.22697	0.04632	0.422831	0.000603426	-0.109585	0.4959
B9J08_001251	CR_10830C_A	NA	Ortho	3638960	Ortholog(s) have structural constituent of ribosome activity and mitochondrial large ribosomal subunit localization	1.14967	4.14257e-07	1.03987	1.98143e-06	1.81371	2.53465e-09	1.03871	1.3389e-06	0.928919	7.52674e-06	1.70276	5.82267e-09	-0.110951	0.592361
B9J08_001252	CR_10820W_A	NA	Ortho	3638958	Ortholog(s) have mRNA binding activity, role in mRNA splicing, via spliceosome and U1 snRNP, U2-type prespliceosome, U4/U6 x U5 tri-snRNP complex, U5 snRNP, commitment complex, cytosol, nucleus localization	-0.363173	0.0192668	-0.255717	0.102658	-0.147922	0.312149	-0.232356	0.126386	-0.1249	0.448715	-0.0171046	0.918527	0.130817	0.573527
B9J08_001253	CR_10810C_A	NA	Ortho	3638949	Ortholog(s) have protein-containing complex binding activity and role in endoplasmic reticulum unfolded protein response, regulation of retrograde protein transport, ER to cytosol, ubiquitin-dependent ERAD pathway	0.273293	0.0245708	0.219749	0.0773625	0.173414	0.135542	0.170488	0.152523	0.116943	0.361591	0.0706086	0.554687	-0.102805	0.580378
B9J08_001254	CR_10800C_A	NA	Ortho	3638948	Ortholog(s) have calcium:proton antiporter activity, potassium:proton antiporter activity, sodium:proton antiporter activity and role in potassium ion transport, proton transmembrane transport, sodium ion transport	0.130098	0.327848	0.150435	0.284941	0.24992	0.0610309	0.0453283	0.749526	0.0656656	0.670864	0.16515	0.208087	-0.0847696	0.705553
B9J08_001255	CR_10790W_A	MAL2	Ortho	3638946	Ortholog(s) have dextrin alpha-glucosidase activity, maltose alpha-glucosidase activity, oligo-1,6-glucosidase activity, starch alpha-glucosidase activity, sucrose alpha-glucosidase activity and role in disaccharide catabolic process	-1.16494	2.28892e-06	-0.702191	0.000349366	-0.546502	0.00157061	-1.3778	6.06183e-07	-0.915045	4.57829e-05	-0.759357	0.000107971	-0.212855	0.350596
B9J08_001256	CR_10680W_A	RPO21	Ortho	3638991	Ortholog(s) have DNA binding, RNA polymerase II activity, RNA-directed 5'-3' RNA polymerase activity and role in transcription by RNA polymerase II, translesion synthesis	0.245522	0.00576805	0.267007	0.0044304	0.600375	1.92922e-06	0.0912655	0.273552	0.112751	0.196509	0.446119	4.45766e-05	-0.154256	0.197873
B9J08_001257	CR_10690W_A	POP3	Ortho	3638993	Ortholog(s) have ribonuclease MRP activity, ribonuclease P activity and role in intronic box C/D snoRNA processing, nuclear-transcribed mRNA catabolic process, endonucleolytic cleavage-dependent decay, rRNA processing, tRNA processing	-0.115702	0.379578	0.0626432	0.672698	0.130295	0.312554	-0.045204	0.748136	0.133141	0.351542	0.200793	0.121698	0.0704977	0.753355
B9J08_001258	CR_10700W_A	RFC4	Ortho	3638994	Ortholog(s) have DNA clamp loader activity and role in DNA strand elongation involved in DNA replication, UV-damage excision repair, leading strand elongation, sister chromatid cohesion	0.682484	9.84587e-05	0.447833	0.00432348	0.77494	2.45615e-05	0.649447	0.00017785	0.414795	0.00807281	0.741903	4.28197e-05	-0.0330373	0.902389
B9J08_001259	CR_10710C_A	VPS52	Ortho	3638996	Ortholog(s) have role in Golgi to vacuole transport, actin filament-based process, cellular sphingolipid homeostasis, positive regulation of macroautophagy, retrograde transport, endosome to Golgi	0.231501	0.023243	0.178343	0.0863445	-0.0581397	0.56055	0.115662	0.247585	0.0625042	0.574623	-0.173979	0.0768767	-0.115839	0.441009
B9J08_001260	CR_10720W_A	HMI1	Ortho	3638997	Ortholog(s) have 3'-5' DNA helicase activity, role in mitochondrial DNA metabolic process, mitochondrial genome maintenance and mitochondrial matrix localization	-0.0818341	0.650331	-0.168761	0.360161	-0.189916	0.26507	-0.229958	0.188797	-0.316885	0.088103	-0.338039	0.0516276	-0.148124	0.585458
B9J08_001261	CR_10730C_A	NA	Ortho	3638998	Ortholog(s) have RNA polymerase II complex binding activity and role in DNA damage response, detection of DNA damage, mRNA 3'-end processing, negative regulation of transposition, RNA-mediated	0.329673	0.000654379	0.34082	0.000702318	0.456724	2.90286e-05	0.165361	0.0490388	0.176507	0.0462952	0.292412	0.00148269	-0.164312	0.16669
B9J08_001262	CR_10740W_A	CSM1	Ortho	3638941	Ortholog(s) have role in homologous chromosome segregation, meiotic chromosome segregation, monopolar spindle attachment to meiosis I kinetochore, protein localization to nucleolar rDNA repeats, rDNA condensation	0.689574	0.000492763	0.737978	0.000398693	0.817329	8.92258e-05	0.791777	0.000174909	0.840181	0.0001736	0.919532	3.50292e-05	0.102204	0.720136
B9J08_001263	CR_10750C_A	NA	Ortho	3638942	Ortholog of S. cerevisiae : YCR087C-A, C. albicans SC5314 : CR_10750C_A, C. glabrata CBS138 : CAGL0E00517g, C. dubliniensis CD36 : Cd36_35524 and C. parapsilosis CDC317 : CPAR2_200040	0.635661	0.00260831	0.420405	0.0384359	0.506687	0.0105273	0.930473	0.000145344	0.715217	0.00203709	0.801499	0.000422181	0.294812	0.297633
B9J08_001264	CR_10760C_A	NA	Ortho	3638943	Ortholog(s) have role in mitochondrial cytochrome c oxidase assembly and mitochondrial inner membrane localization	0.0117381	0.937056	-0.0545249	0.720354	0.0100029	0.945601	-0.0843712	0.539546	-0.150634	0.288861	-0.0861064	0.518703	-0.0961093	0.654605
B9J08_001265	C1_00060W_A	TUP1	Ortho	3639369	Ortholog(s) have histone binding, histone deacetylase binding, mediator complex binding, phosphatidylinositol-3,5-bisphosphate binding, transcription corepressor activity	0.24666	0.0262883	0.390798	0.00201943	0.264696	0.0172052	0.270981	0.017422	0.41512	0.00162474	0.289018	0.0107751	0.0243218	0.909835
B9J08_001266	C1_00070W_A	MVD	Ortho	3639306	Ortholog(s) have diphosphomevalonate decarboxylase activity and role in sterol biosynthetic process	-0.514236	0.00202683	-0.417847	0.010505	-0.458624	0.00404362	-0.451988	0.00535793	-0.355598	0.0280611	-0.396376	0.0106586	0.062248	0.816214
B9J08_001267	C1_00100C_A	NA	Ortho	3639325	Ortholog(s) have cardiolipin synthase activity	0.14293	0.378344	0.0532406	0.778693	0.556187	0.00191552	0.216523	0.188283	0.126834	0.484116	0.62978	0.000762138	0.0735929	0.800151
B9J08_001268	NA	NA	NA	NA	Protein of unknown function	0.0962731	0.702762	0.00179355	0.99537	0.150662	0.532264	-0.322566	0.175902	-0.417046	0.10128	-0.268177	0.245415	-0.418839	0.222783
B9J08_001269	C1_00090W_A	NA	Ortho	3639304	Ortholog(s) have role in ascospore formation, ascospore wall assembly, ascospore-type prospore membrane formation and cytosol, prospore membrane localization	0.131415	0.404513	-0.12142	0.478009	-0.00377866	0.982196	0.127815	0.425754	-0.125021	0.476513	-0.00737924	0.967969	-0.00360057	0.989548
B9J08_001270	C1_00080C_A	RCA1	Ortho	3639303	Ortholog(s) have DNA-binding transcription activator activity, RNA polymerase II-specific, sequence-specific DNA binding activity	-0.17534	0.0619768	-0.265873	0.010303	-0.467955	8.21766e-05	-0.236913	0.0165013	-0.327447	0.00317428	-0.529528	2.98329e-05	-0.0615734	0.691825
B9J08_001271	C1_00110W_A	CCT8	Ortho	3639324	Ortholog(s) have unfolded protein binding activity, role in protein folding and chaperonin-containing T-complex localization	0.682974	2.59209e-07	0.566651	2.93837e-06	0.666267	2.17709e-07	0.753176	1.40715e-07	0.636852	1.50825e-06	0.736468	9.98171e-08	0.0702011	0.538601
B9J08_001272	C1_00120C_A	TRP1	Ortho	3639321	Ortholog(s) have phosphoribosylanthranilate isomerase activity and role in tryptophan biosynthetic process	0.0886862	0.344299	-0.0475494	0.652476	-0.285101	0.00486287	0.108248	0.256133	-0.0279876	0.806912	-0.26554	0.00800632	0.0195618	0.919323
B9J08_001273	C1_00130C_A	VPS53	Ortho	3639319	Ortholog(s) have role in Golgi to vacuole transport, cellular sphingolipid homeostasis, retrograde transport, endosome to Golgi and GARP complex, Golgi apparatus localization	0.0692307	0.442417	0.229234	0.018706	0.0498409	0.581695	0.0423647	0.654198	0.202368	0.0373639	0.0229749	0.813406	-0.026866	0.879452
B9J08_001274	C1_00140W_A	KEL1	Ortho	3639318	Ortholog(s) have role in cytogamy, negative regulation of exit from mitosis, regulation of cell shape, regulation of cytokinesis, regulation of formin-nucleated actin cable assembly, regulation of vesicle-mediated transport	-0.124051	0.26303	0.115762	0.325193	-0.115767	0.291994	-0.443223	0.000827223	-0.203411	0.0885406	-0.434939	0.000778193	-0.319173	0.0534895
B9J08_001275	C1_00150C_A	RIM8	Ortho	3639342	Ortholog(s) have role in cellular response to pH, invasive growth in response to glucose limitation, meiotic cell cycle and penicillin biosynthetic process, more	-0.226188	0.00828713	-0.248895	0.00597985	-0.423305	5.05673e-05	-0.286057	0.00188766	-0.308763	0.00162545	-0.483174	1.70698e-05	-0.0598686	0.644808
B9J08_001276	C1_00160C_A	NA	Ortho	3639341	Ortholog(s) have RNA binding, nuclear localization sequence binding, single-stranded telomeric DNA binding activity and nuclear envelope, nucleus localization	-0.172226	0.627368	-0.0523929	0.901714	0.289403	0.391443	-0.0599609	0.876522	0.0598726	0.889469	0.401669	0.232217	0.112266	0.866583
B9J08_001277	C1_00170W_A	LEU4	Ortho	3639339	Ortholog(s) have 2-isopropylmalate synthase activity, role in leucine biosynthetic process and cytoplasm, mitochondrion localization	0.716417	0.00341072	0.580794	0.0160465	0.413099	0.0595471	0.276783	0.209752	0.14116	0.565423	-0.0265349	0.914266	-0.439634	0.16669
B9J08_001278	C1_00180W_A	RPL16A	Ortho	3639338	Ortholog(s) have RNA binding activity and cytosolic large ribosomal subunit localization	0.936747	0.00166228	0.475642	0.0786458	0.615832	0.0202388	0.856883	0.00342284	0.395779	0.146973	0.535969	0.0395788	-0.0798634	0.874263
B9J08_001279	C1_03440C_A	NA	Ortho	3636908	Has domain(s) with predicted oxidoreductase activity, oxidoreductase activity, acting on the aldehyde or oxo group of donors, NAD or NADP as acceptor activity and role in oxidation-reduction process	-0.638734	0.0454537	-0.634548	0.0579214	-0.163192	0.600662	-0.195961	0.554484	-0.191775	0.596681	0.279581	0.365272	0.442773	0.337754
B9J08_001280	C1_03430W_A	NA	Ortho	3636906	Ortholog(s) have triglyceride lipase activity, role in triglyceride catabolic process and mitochondrion localization	-0.159916	0.170979	-0.0452078	0.739155	0.163638	0.155079	-0.18102	0.129394	-0.0663117	0.621494	0.142534	0.21467	-0.0211039	0.932235
B9J08_001281	C1_03550C_A	COQ6	Ortho	3636878	Ortholog(s) have oxidoreductase activity, acting on paired donors, with incorporation or reduction of molecular oxygen, reduced flavin or flavoprotein as one donor, and incorporation of one atom of oxygen activity	0.92105	2.64459e-06	0.922946	4.34364e-06	1.28408	6.52558e-08	0.709246	4.02644e-05	0.711143	6.83144e-05	1.07228	5.07871e-07	-0.211804	0.246194
B9J08_001282	CR_05890C_A	NA	Ortho	3646682	Ortholog(s) have acetyltransferase activator activity, histone binding activity	0.279679	0.0123332	0.465431	0.000452369	0.656592	9.80839e-06	0.219989	0.0439565	0.40574	0.00165379	0.596902	2.91245e-05	-0.0596903	0.740152
B9J08_001283	C2_01070W_A	NA	Ortho	3638834	Ortholog(s) have RNA polymerase I activity and role in nucleolar large rRNA transcription by RNA polymerase I, transcription by RNA polymerase I, transcription elongation from RNA polymerase I promoter	0.17612	0.699478	0.164508	0.742778	0.195499	0.660162	0.729893	0.106778	0.718281	0.130978	0.749273	0.0899943	0.553773	0.412299
B9J08_001284	NA	NA	NA	NA	Ortholog of S. cerevisiae : YJR098C, C. glabrata CBS138 : CAGL0C04587g, Candida tenuis NRRL Y-1498 : CANTEDRAFT_135029, Pichia stipitis Pignal : PICST_42853 and Saccharomyces cerevisiae S288C : YJR098C	-0.394515	0.00484336	-0.336801	0.0165064	-0.220493	0.0839358	-0.259364	0.0498724	-0.20165	0.140524	-0.0853415	0.509828	0.135152	0.491213
B9J08_001285	C6_01790C_A	ZCF18	BestHit	3641635	Has domain(s) with predicted DNA-binding transcription factor activity, RNA polymerase II-specific, zinc ion binding activity, role in regulation of transcription, DNA-templated and nucleus localization	0.968674	5.80365e-07	0.887592	2.42165e-06	0.744999	5.46048e-06	0.544076	0.000143566	0.462994	0.00091688	0.320401	0.00708032	-0.424598	0.0158215
B9J08_001286	C2_00700W_A	NA	Ortho	3638884	Ortholog(s) have ATP binding, ATPase activity, metallopeptidase activity and role in cellular protein-containing complex assembly, proteolysis, signal peptide processing	0.740639	1.93153e-05	0.629251	0.000130407	1.13307	2.10415e-07	0.561411	0.000278313	0.450022	0.00247265	0.953842	1.47909e-06	-0.179229	0.330772
B9J08_001287	NA	NA	NA	NA	Protein of unknown function	-0.124077	0.459561	-0.307477	0.0808309	-0.184835	0.257187	-0.139557	0.40956	-0.322958	0.072152	-0.200316	0.220628	-0.0154808	0.967509
[truncated: 4,154 more rows]

## Sheet: common_DEGs
CauID	CalbID	Calb_GeneName	Db	EntrezID	Description	logFC.1133/P/13Rvs513/P/14	FDR.1133/P/13Rvs513/P/14	logFC.462/P/14vs513/P/14	FDR.462/P/14vs513/P/14	logFC.471a/P/14Rvs513/P/14	FDR.471a/P/14Rvs513/P/14	logFC.1133/P/13Rvs717/P/14	FDR.1133/P/13Rvs717/P/14	logFC.462/P/14vs717/P/14	FDR.462/P/14vs717/P/14	logFC.471a/P/14Rvs717/P/14	FDR.471a/P/14Rvs717/P/14	logFC.513/P/14vs717/P/14	FDR.513/P/14vs717/P/14
[truncated: 362 more rows]
