# Supplementary material for: Transcriptomics and Phenotyping Define Genetic Signatures Associated with Echinocandin Resistance in Candida auris
Source: mBio. 2022 Aug 15;13(4):e00799-22. doi: 10.1128/mbio.00799-22 (PMC9426441; doi:10.1128/mbio.00799-22)
Supplement: TABLE S4 [file mbio.00799-22-s0002.xlsx]

## Sheet: Legend
Table S4. Gene ontology (GO) analysis and gene set enrichment analysis (GSEA) result - related to Figure 2 and Figure 3
GO
Cluster	Isolate comparison
GO_ID	GO identifier
Description	GO term name
GeneRatio	Number of genes enriched in the GO term relative to the total number of input genes from the dataset
BgRatio	Background ratio; total number of genes annotated to the GO term relative to the total number of genes in the database
p.adjust	p-value for the GO enrichment analysis adjusted for multiple testing (Benjamini-Hochberg)
qvalue	q-value for the GO enrichment analysis
geneID	Gene names (C. albicans homologues) from the input dataset enriched in the GO term
Count	Number of genes from the input dataset enriched in the GO term
GSEA
GO_ID	GO identifier
Description	GO term name
setSize	Number of genes enriched in the GO term
enrichmentScore	Enrichment score
NES	Normalized enrichmetn score
p.adjust	p-value for the GSEA analysis adjusted for multiple testing (Benjamini-Hochberg)
qvalues	q-value for the GSEA enrichment analysis
core_enrichment_EntrezID	Gene IDs (Entrez) enriched in the correspondign GO term

## Sheet: GO_Figure2C
Cluster	GO_ID	Description	GeneRatio	BgRatio	p.adjust	qvalue	geneID	Count
FvsJ	GO:0006412	translation	108/745	275/3984	9.4494e-14	8.81193e-14	RPL11/RPL18/SSB1/RPS20/CAALFM_C201740CA/NAM2/RPS9B/RPP1B/MRP7/RPL28/CAALFM_CR03110WA/CAALFM_C601980CA/MRPL8/CAALFM_CR07320CA/CAALFM_C103620CA/RPS14B/CAALFM_C103280WA/CAALFM_CR00490WA/MRPL6/RPP0/CAALFM_C701020CA/RPS6A/MRP20/CAALFM_C101580WA/CAALFM_C602460CA/MSW1/CAALFM_C207680WA/CAALFM_CR01820WA/RPL16A/MRPL36/CAALFM_C503700CA/IFM1/CAALFM_C111880WA/CAALFM_C500030WA/CDC60/CAALFM_C106070WA/MRPL40/RPL…	108
FvsJ	GO:0043043	peptide biosynthetic process	109/745	280/3984	9.4494e-14	8.81193e-14	RPL11/RPL18/SSB1/RPS20/CAALFM_C201740CA/NAM2/RPS9B/RPP1B/MRP7/RPL28/CAALFM_CR03110WA/CAALFM_C601980CA/MRPL8/CAALFM_CR07320CA/CAALFM_C103620CA/RPS14B/CAALFM_C103280WA/CAALFM_CR00490WA/MRPL6/RPP0/CAALFM_C701020CA/RPS6A/MRP20/CAALFM_C101580WA/CAALFM_C602460CA/MSW1/CAALFM_C207680WA/CAALFM_CR01820WA/RPL16A/MRPL36/CAALFM_C503700CA/IFM1/CAALFM_C111880WA/GCS1/CAALFM_C500030WA/CDC60/CAALFM_C106070WA/MRPL4…	109
FvsJ	GO:0016128	phytosteroid metabolic process	22/745	29/3984	5.5196e-09	5.14724e-09	ERG1/UPC2/ERG25/ERG26/TRX1/ERG11/ERG5/ERG28/ERG4/ERG24/ERG20/HMG1/ERG10/ERG3/ERG27/ERG13/ERG9/CYB5/ERG2/ERG7/ERG251/ERG6	22
FvsJ	GO:1902652	secondary alcohol metabolic process	22/745	29/3984	5.5196e-09	5.14724e-09	ERG1/UPC2/ERG25/ERG26/TRX1/ERG11/ERG5/ERG28/ERG4/ERG24/ERG20/HMG1/ERG10/ERG3/ERG27/ERG13/ERG9/CYB5/ERG2/ERG7/ERG251/ERG6	22
FvsJ	GO:0016129	phytosteroid biosynthetic process	21/745	27/3984	5.5196e-09	5.14724e-09	ERG1/ERG25/ERG26/TRX1/ERG11/ERG5/ERG28/ERG4/ERG24/ERG20/HMG1/ERG10/ERG3/ERG27/ERG13/ERG9/CYB5/ERG2/ERG7/ERG251/ERG6	21
FvsJ	GO:1902653	secondary alcohol biosynthetic process	21/745	27/3984	5.5196e-09	5.14724e-09	ERG1/ERG25/ERG26/TRX1/ERG11/ERG5/ERG28/ERG4/ERG24/ERG20/HMG1/ERG10/ERG3/ERG27/ERG13/ERG9/CYB5/ERG2/ERG7/ERG251/ERG6	21
FvsJ	GO:0070585	protein localization to mitochondrion	24/745	47/3984	2.99997e-05	2.79759e-05	TOM20/CAALFM_C600340CA/MAS1/CAALFM_CR05970CA/TIM23/TOM70/TOM22/TIM10/AXL1/AFG3/CAALFM_C306050CA/SAM50/TIM17/MIA40/HSP60/CAALFM_C701690WA/CAALFM_C504620CA/PAM18/CAALFM_C701600WA/TOM40/TIM44/TIM22/TIM50/CAALFM_C701180WA	24
FvsJ	GO:0072655	establishment of protein localization to mitochondrion	24/745	47/3984	2.99997e-05	2.79759e-05	TOM20/CAALFM_C600340CA/MAS1/CAALFM_CR05970CA/TIM23/TOM70/TOM22/TIM10/AXL1/AFG3/CAALFM_C306050CA/SAM50/TIM17/MIA40/HSP60/CAALFM_C701690WA/CAALFM_C504620CA/PAM18/CAALFM_C701600WA/TOM40/TIM44/TIM22/TIM50/CAALFM_C701180WA	24
FvsJ	GO:0140053	mitochondrial gene expression	25/745	51/3984	4.49637e-05	4.19304e-05	CAALFM_C201740CA/NAM2/CAALFM_CR07320CA/CAALFM_C103280WA/MRP20/CAALFM_C602460CA/MSW1/MRPL36/IFM1/CAALFM_C111880WA/CAALFM_CR03400WA/MSS51/CAALFM_C503290CA/CAALFM_C204790CA/CAALFM_CR03350CA/CAALFM_CR02950CA/TUF1/RPO41/CAALFM_C112610WA/CAALFM_C300450CA/CAALFM_C300420WA/CAALFM_C113060CA/MAM33/CAALFM_C702160WA/CAALFM_C205300CA	25
FvsJ	GO:0007005	mitochondrion organization	48/745	155/3984	0.00543208	0.00506562	MGM101/TOM20/CAALFM_CR08130WA/CAALFM_C302030WA/FZO1/CAALFM_C600340CA/PIF1/MAS1/CAALFM_CR05970CA/TIM23/TOM70/TOM22/CAALFM_C602460CA/CAALFM_C200700WA/TIM10/AXL1/AFG3/CAALFM_C306050CA/SAM50/CAALFM_C600090WA/CAALFM_C108690WA/SPO72/CAALFM_CR03350CA/TAZ1/TIM17/MIA40/CAALFM_C106840CA/CAALFM_C600920WA/OLE1/CAALFM_C105270CA/RIM2/ATP20/HSP60/CAALFM_C701690WA/CAALFM_C404130WA/CAALFM_C504620CA/PAM18/CAALFM_C…	48
FvsJ	GO:0042255	ribosome assembly	19/745	46/3984	0.0125265	0.0116814	RPL11/MAK21/CAALFM_C601980CA/RPS14B/RPP0/CAALFM_C207680WA/CAALFM_C104710CA/RPL3/RPS10/CAALFM_C403410WA/MRPL19/RPS27/RPS15/CSI2/CAALFM_C505250CA/CAALFM_C307230WA/RPL5/CAALFM_C405010WA/YST1	19
FvsJ	GO:0055065	metal ion homeostasis	32/745	96/3984	0.015919	0.014845	CAALFM_C700430WA/FRE9/PMC1/CAALFM_C704010WA/CFL4/FET31/CAALFM_C111020WA/FRE10/CAALFM_C603800CA/SEF1/ALR1/SIT1/CAALFM_CR01630CA/ADE5,7/CTR1/CSA1/FTR1/CAALFM_C305410WA/MID1/SMF12/CAALFM_C306710WA/PRA1/RIM101/GDT1/CAALFM_C109780CA/HMX1/FRP1/CAALFM_C104980CA/SCO1/CAALFM_C209590CA/HAP43/RBT5	32
HvsJ	GO:0016128	phytosteroid metabolic process	20/518	29/3984	2.61133e-09	2.37225e-09	ERG1/UPC2/ERG25/ERG26/TRX1/ERG11/ERG5/ERG28/ERG4/ERG24/HMG1/ERG10/ERG3/ERG13/ERG9/CYB5/ERG2/ERG7/ERG251/ERG6	20
HvsJ	GO:1902652	secondary alcohol metabolic process	20/518	29/3984	2.61133e-09	2.37225e-09	ERG1/UPC2/ERG25/ERG26/TRX1/ERG11/ERG5/ERG28/ERG4/ERG24/HMG1/ERG10/ERG3/ERG13/ERG9/CYB5/ERG2/ERG7/ERG251/ERG6	20
HvsJ	GO:0032543	mitochondrial translation	21/518	40/3984	1.71735e-07	1.56012e-07	CAALFM_C201740CA/NAM2/CAALFM_CR07320CA/CAALFM_C103280WA/MRP20/CAALFM_C602460CA/MSW1/MRPL36/IFM1/CAALFM_C111880WA/CAALFM_CR03400WA/MSS51/CAALFM_C503290CA/CAALFM_C204790CA/CAALFM_CR02950CA/TUF1/CAALFM_C112610WA/CAALFM_C300450CA/CAALFM_C113060CA/MAM33/CAALFM_C205300CA	21
HvsJ	GO:0140053	mitochondrial gene expression	23/518	51/3984	1.19495e-06	1.08555e-06	CAALFM_C201740CA/NAM2/CAALFM_CR07320CA/CAALFM_C103280WA/MRP20/CAALFM_C602460CA/MSW1/MRPL36/IFM1/CAALFM_C111880WA/CAALFM_CR03400WA/MSS51/CAALFM_C503290CA/CAALFM_C204790CA/CAALFM_CR03350CA/CAALFM_CR02950CA/TUF1/CAALFM_C112610WA/CAALFM_C300450CA/CAALFM_C113060CA/MAM33/CAALFM_C702160WA/CAALFM_C205300CA	23
HvsJ	GO:0007005	mitochondrion organization	40/518	155/3984	0.00046964	0.000426644	MGM101/TOM20/CAALFM_C108610CA/CAALFM_CR10420WA/CAALFM_CR05970CA/TIM23/TOM70/TOM22/CAALFM_C602460CA/CAALFM_C200700WA/TIM10/AFG3/CAALFM_C306050CA/SAM50/CAALFM_CR00060CA/CAALFM_C600090WA/CAALFM_C108690WA/CAALFM_CR03350CA/TAZ1/TIM17/MIA40/CAALFM_C106840CA/CAALFM_C600920WA/OLE1/CAALFM_C105270CA/HSP60/CAALFM_C701690WA/CAALFM_C404130WA/PAM18/CAALFM_C104970WA/SCO1/COX19/CAALFM_C701600WA/CAALFM_CR03620CA/…	40
HvsJ	GO:0070585	protein localization to mitochondrion	18/518	47/3984	0.000497583	0.000452028	TOM20/CAALFM_CR05970CA/TIM23/TOM70/TOM22/TIM10/AFG3/CAALFM_C306050CA/SAM50/TIM17/MIA40/HSP60/CAALFM_C701690WA/PAM18/CAALFM_C701600WA/TOM40/TIM44/TIM50	18
HvsJ	GO:0072655	establishment of protein localization to mitochondrion	18/518	47/3984	0.000497583	0.000452028	TOM20/CAALFM_CR05970CA/TIM23/TOM70/TOM22/TIM10/AFG3/CAALFM_C306050CA/SAM50/TIM17/MIA40/HSP60/CAALFM_C701690WA/PAM18/CAALFM_C701600WA/TOM40/TIM44/TIM50	18
HvsJ	GO:0007049	cell cycle	58/518	282/3984	0.00575941	0.00523212	DYN1/CAALFM_C201730WA/PCL2/HSL1/DAD3/MCM6/RAD51/PDS5/CSM3/MCD1/CAALFM_CR10740WA/SMC4/USO5/CCN1/GIN1/RFA1/POL2/SPC98/AHR1/CAALFM_CR10180WA/AMN1/CAALFM_C402770CA/CAALFM_CR09520CA/SPC34/DAM1/CHT3/HOF1/YBL053/CAALFM_CR03340CA/CAALFM_CR01070WA/IRR1/CAALFM_C107360WA/TUB4/TUB2/CAALFM_C111250WA/SGS1/RAD1/CHS1/KIP1/INN1/CLB4/BUB1/INT1/TUB1/CAALFM_C600540WA/MPS1/CDA2/SMC1/DIT2/TEM1/KIP3/CDC7/BRN1/CAALFM_CR…	58
HvsJ	GO:0000041	transition metal ion transport	14/518	40/3984	0.0105506	0.00958471	ZRT1/CAALFM_C700430WA/FRE9/FTH1/FET31/CAALFM_C111020WA/FRE10/SIT1/GAP4/SMF12/FTR1/ZRT2/FRP1/SCO1	14
HvsJ	GO:0055065	metal ion homeostasis	25/518	96/3984	0.0127547	0.0115869	ZRT1/CAALFM_C700430WA/FRE9/PMC1/CAALFM_C704010WA/FET31/CAALFM_C111020WA/FRE10/CAALFM_C603800CA/ALR1/SIT1/CAALFM_C203530WA/CAALFM_CR01630CA/CSA1/CAALFM_C305410WA/SMF12/CAALFM_C306710WA/PRA1/FTR1/GDT1/HMX1/FRP1/SCO1/HAP43/RBT5	25
HvsJ	GO:0001558	regulation of cell growth	7/518	13/3984	0.0155752	0.0141492	HSL1/CGR1/HAT1/FKH2/RAP1/GIN4/HAT2	7
HvsJ	GO:0070785	negative regulation of growth of unicellular organism as a thread of attached cells	6/518	3984-11-01	0.0321757	0.02923	HSL1/WOR2/HAT1/FKH2/RAP1/HAT2	6
IvsJ	GO:0007005	mitochondrion organization	68/823	155/3984	3.02951e-08	2.83925e-08	MGM101/TOM20/CAALFM_C206750CA/CAALFM_CR08130WA/CAALFM_C302030WA/CAALFM_C108610CA/FZO1/CAALFM_C600340CA/CAALFM_CR10420WA/MAS1/CAALFM_CR05970CA/CAALFM_C103330CA/CAALFM_CR02910WA/TIM23/TOM70/TOM22/CAALFM_C602460CA/CAALFM_C200700WA/TIM10/PET100/CAALFM_C101630WA/AFG3/CAALFM_C306050CA/SAM50/DNM1/NUO1/CAALFM_C109020WA/CAALFM_C102490CA/CAALFM_CR00060CA/CAALFM_C600090WA/SHY1/CAALFM_CR10280WA/CAALFM_C20695…	68
IvsJ	GO:0032543	mitochondrial translation	26/823	40/3984	6.15173e-07	5.76539e-07	CAALFM_C201740CA/NAM2/CAALFM_CR07320CA/CAALFM_C103280WA/MRP20/CAALFM_C602460CA/MSW1/MRPL36/IFM1/CAALFM_C111880WA/CAALFM_C601050WA/CAALFM_C703640CA/CAALFM_CR03400WA/MSS51/CAALFM_C503290CA/CAALFM_C204790CA/CAALFM_CR02950CA/TUF1/MST1/CAALFM_C201030WA/CAALFM_C112610WA/CAALFM_C300450CA/CAALFM_C113060CA/MAM33/CAALFM_C205300CA/CAALFM_C207800WA	26
IvsJ	GO:0140053	mitochondrial gene expression	30/823	51/3984	6.15173e-07	5.76539e-07	CAALFM_C201740CA/NAM2/CAALFM_CR07320CA/CAALFM_C103280WA/MRP20/CAALFM_C602460CA/MSW1/MRPL36/IFM1/CAALFM_C111880WA/CAALFM_C601050WA/CAALFM_C703640CA/CAALFM_CR03400WA/MSS51/CAALFM_C503290CA/CAALFM_C204790CA/CAALFM_CR03350CA/CAALFM_CR02950CA/TUF1/RPO41/MST1/CAALFM_C201030WA/CAALFM_C112610WA/CAALFM_C300450CA/CAALFM_C300420WA/CAALFM_C113060CA/MAM33/CAALFM_C702160WA/CAALFM_C205300CA/CAALFM_C207800WA	30
IvsJ	GO:0016128	phytosteroid metabolic process	21/823	29/3984	6.15173e-07	5.76539e-07	ERG1/UPC2/TRX1/ERG25/ERG26/ERG11/ERG5/ERG28/ERG4/ERG24/HMG1/ERG10/ERG3/ERG27/ERG9/CAALFM_C502740WA/CYB5/ERG2/ERG7/ERG251/ERG6	21
IvsJ	GO:1902652	secondary alcohol metabolic process	21/823	29/3984	6.15173e-07	5.76539e-07	ERG1/UPC2/TRX1/ERG25/ERG26/ERG11/ERG5/ERG28/ERG4/ERG24/HMG1/ERG10/ERG3/ERG27/ERG9/CAALFM_C502740WA/CYB5/ERG2/ERG7/ERG251/ERG6	21
IvsJ	GO:0016129	phytosteroid biosynthetic process	20/823	27/3984	6.15173e-07	5.76539e-07	ERG1/TRX1/ERG25/ERG26/ERG11/ERG5/ERG28/ERG4/ERG24/HMG1/ERG10/ERG3/ERG27/ERG9/CAALFM_C502740WA/CYB5/ERG2/ERG7/ERG251/ERG6	20
IvsJ	GO:1902653	secondary alcohol biosynthetic process	20/823	27/3984	6.15173e-07	5.76539e-07	ERG1/TRX1/ERG25/ERG26/ERG11/ERG5/ERG28/ERG4/ERG24/HMG1/ERG10/ERG3/ERG27/ERG9/CAALFM_C502740WA/CYB5/ERG2/ERG7/ERG251/ERG6	20
IvsJ	GO:0070585	protein localization to mitochondrion	23/823	47/3984	0.000649123	0.000608356	TOM20/CAALFM_C600340CA/MAS1/CAALFM_CR05970CA/TIM23/TOM70/TOM22/TIM10/AFG3/CAALFM_C306050CA/SAM50/TIM17/MIA40/HSP60/QCR2/CAALFM_C701690WA/CAALFM_C504620CA/PAM18/CAALFM_C701600WA/TOM40/TIM44/TIM22/TIM50	23
IvsJ	GO:0072655	establishment of protein localization to mitochondrion	23/823	47/3984	0.000649123	0.000608356	TOM20/CAALFM_C600340CA/MAS1/CAALFM_CR05970CA/TIM23/TOM70/TOM22/TIM10/AFG3/CAALFM_C306050CA/SAM50/TIM17/MIA40/HSP60/QCR2/CAALFM_C701690WA/CAALFM_C504620CA/PAM18/CAALFM_C701600WA/TOM40/TIM44/TIM22/TIM50	23
IvsJ	GO:1990542	mitochondrial transmembrane transport	23/823	47/3984	0.000649123	0.000608356	TOM20/CYT1/PET9/MRS2/TIM23/TOM22/TIM10/AFG3/CAALFM_CR04920WA/TIM17/MIA40/ATP2/RIM2/ARG11/HSP60/CAALFM_C701690WA/PAM18/CAALFM_C400820WA/YHM2/TOM40/TIM44/TIM22/TIM50	23
IvsJ	GO:0046916	cellular transition metal ion homeostasis	26/823	72/3984	0.048091	0.0450707	SIT1/ZRT1/CAALFM_C700430WA/FRE9/CAALFM_C704010WA/CFL4/FET31/CAALFM_C111020WA/SEF1/CAALFM_C203530WA/CTR1/CSA1/CCC1/CAALFM_C305410WA/SMF12/PRA1/FTR1/RIM101/CAALFM_C109780CA/HMX1/FRP1/CAALFM_C104980CA/ALS1/SCO1/HAP43/RBT5	26
FvsK	GO:0006412	translation	86/604	275/3984	1.22547e-09	1.13319e-09	RPL18/SSB1/CAALFM_C201740CA/NAM2/RPP1B/MRP7/CAALFM_CR03110WA/CAALFM_C601980CA/CAALFM_CR07320CA/CAALFM_C103280WA/CAALFM_CR00490WA/MRPL6/RPP0/RPS6A/CAALFM_C103370WA/MRP20/CAALFM_C101580WA/CAALFM_C602460CA/MSW1/CAALFM_C207680WA/CAALFM_CR01820WA/RPL16A/MRPL36/IFM1/ILS1/CAALFM_C500030WA/CDC60/CAALFM_C106070WA/RPL15A/CAALFM_C307390CA/AFG3/CAM1/RPL10A/RPS3/CAALFM_C703660CA/RPL35/MSS116/CAALFM_C404820CA/…	86
FvsK	GO:0043043	peptide biosynthetic process	87/604	280/3984	1.22547e-09	1.13319e-09	RPL18/SSB1/CAALFM_C201740CA/NAM2/RPP1B/MRP7/CAALFM_CR03110WA/CAALFM_C601980CA/CAALFM_CR07320CA/CAALFM_C103280WA/CAALFM_CR00490WA/MRPL6/RPP0/RPS6A/CAALFM_C103370WA/MRP20/CAALFM_C101580WA/CAALFM_C602460CA/MSW1/CAALFM_C207680WA/CAALFM_CR01820WA/RPL16A/MRPL36/IFM1/GCS1/ILS1/CAALFM_C500030WA/CDC60/CAALFM_C106070WA/RPL15A/CAALFM_C307390CA/AFG3/CAM1/RPL10A/RPS3/CAALFM_C703660CA/RPL35/MSS116/CAALFM_C4048…	87
FvsK	GO:0016129	phytosteroid biosynthetic process	17/604	27/3984	3.19935e-06	2.95845e-06	ERG1/TRX1/ERG25/ERG26/ERG5/ERG28/ERG4/ERG24/HMG1/ERG10/ERG3/ERG9/CYB5/ERG2/ERG7/ERG251/ERG6	17
FvsK	GO:1902653	secondary alcohol biosynthetic process	17/604	27/3984	3.19935e-06	2.95845e-06	ERG1/TRX1/ERG25/ERG26/ERG5/ERG28/ERG4/ERG24/HMG1/ERG10/ERG3/ERG9/CYB5/ERG2/ERG7/ERG251/ERG6	17
FvsK	GO:0140053	mitochondrial gene expression	22/604	51/3984	8.12733e-05	7.51536e-05	CAALFM_C201740CA/NAM2/CAALFM_CR07320CA/CAALFM_C103280WA/MRP20/CAALFM_C602460CA/MSW1/MRPL36/IFM1/MSS51/CAALFM_C503290CA/CAALFM_C204790CA/CAALFM_CR03350CA/CAALFM_CR02950CA/TUF1/RPO41/CAALFM_C112610WA/CAALFM_C300450CA/CAALFM_C113060CA/MAM33/CAALFM_C205300CA/PET127	22
FvsK	GO:0031589	cell-substrate adhesion	24/604	70/3984	0.00273051	0.00252491	AAH1/CRZ2/LEU3/TRY5/PHR1/TDH3/PGA1/ARG81/CAALFM_C402260CA/IFF4/CAALFM_C302870CA/UGA33/TRY4/ALS4/XOG1/TRY6/ZCF31/CZF1/RHR2/INT1/SFP1/ALS1/MET4/RBT5	24
FvsK	GO:0006811	ion transport	50/604	206/3984	0.0130524	0.0120695	SIT1/ZRT1/DAL5/CDR1/FRE9/FTH1/CYT1/VCX1/YMC2/PET9/FET31/CAALFM_C111020WA/ARR3/AVT4/ZCF2/DIP5/CAALFM_C302870CA/MUP1/CAALFM_CR01630CA/CTR1/CAALFM_C110710CA/CAALFM_C303690WA/FTR1/CAALFM_C702310CA/VPS22/CAALFM_CR09920WA/CAALFM_C602650CA/FAA4/SMF12/GIT3/CAALFM_C306710WA/VPS2/ZRT2/CAALFM_C104340CA/CCH1/ATP2/SSU1/RIM2/MIR1/DAL9/CAALFM_C106000WA/CAALFM_C403110WA/FRP1/SCO1/CAALFM_C203210WA/CAALFM_C307230W…	50
FvsK	GO:0055065	metal ion homeostasis	27/604	96/3984	0.0312256	0.0288744	SIT1/ZRT1/FRE9/PMC1/VCX1/FET31/CAALFM_C111020WA/SEF1/ALR1/CAALFM_C203530WA/CAALFM_CR01630CA/ADE5,7/CTR1/FTR1/CAALFM_C305410WA/SMF12/CAALFM_C306710WA/PRA1/RIM101/GDT1/CAALFM_C109780CA/FRP1/ALS1/SCO1/CAALFM_C209590CA/HAP43/RBT5	27
FvsK	GO:0070585	protein localization to mitochondrion	16/604	47/3984	0.036513	0.0337636	TOM20/CAALFM_C600340CA/TIM23/TOM70/TOM22/AXL1/AFG3/CAALFM_C306050CA/SAM50/HSP60/CAALFM_C701690WA/PAM18/CAALFM_C701600WA/TOM40/TIM44/TIM50	16
FvsK	GO:0072655	establishment of protein localization to mitochondrion	16/604	47/3984	0.036513	0.0337636	TOM20/CAALFM_C600340CA/TIM23/TOM70/TOM22/AXL1/AFG3/CAALFM_C306050CA/SAM50/HSP60/CAALFM_C701690WA/PAM18/CAALFM_C701600WA/TOM40/TIM44/TIM50	16
HvsK	GO:0006696	ergosterol biosynthetic process	14/418	26/3984	1.75539e-05	1.58405e-05	ERG1/ERG25/ERG26/ERG5/ERG28/ERG4/ERG24/HMG1/ERG10/ERG3/ERG9/CYB5/ERG2/ERG251	14
HvsK	GO:0044108	cellular alcohol biosynthetic process	14/418	26/3984	1.75539e-05	1.58405e-05	ERG1/ERG25/ERG26/ERG5/ERG28/ERG4/ERG24/HMG1/ERG10/ERG3/ERG9/CYB5/ERG2/ERG251	14
HvsK	GO:0097384	cellular lipid biosynthetic process	14/418	26/3984	1.75539e-05	1.58405e-05	ERG1/ERG25/ERG26/ERG5/ERG28/ERG4/ERG24/HMG1/ERG10/ERG3/ERG9/CYB5/ERG2/ERG251	14
HvsK	GO:0043043	peptide biosynthetic process	58/418	280/3984	1.79296e-05	1.61795e-05	CAALFM_C201740CA/NAM2/MRP7/CAALFM_CR07320CA/CAALFM_C103280WA/CAALFM_CR00490WA/MRPL6/MRP20/CAALFM_C101580WA/CAALFM_C602460CA/CAALFM_C207680WA/CAALFM_CR01820WA/MRPL36/IFM1/GCS1/ILS1/CAALFM_C500030WA/CDC60/CAALFM_C106070WA/CAALFM_C307390CA/GIR2/MSS116/CAALFM_C404820CA/CAALFM_CR01370CA/ERF1/CAALFM_CR08400CA/MSS51/CAALFM_C500130CA/CAALFM_C207190CA/CAALFM_C207030CA/CAALFM_C501050CA/VAS1/CAALFM_C204790C…	58
HvsK	GO:0006518	peptide metabolic process	61/418	301/3984	1.79296e-05	1.61795e-05	CAALFM_C201740CA/NAM2/MRP7/CAALFM_CR07320CA/CAALFM_C103280WA/CAALFM_CR00490WA/MRPL6/MRP20/CAALFM_C101580WA/CAALFM_C602460CA/CAALFM_C207680WA/CAALFM_CR01820WA/MRPL36/SAP2/SAP3/IFM1/GCS1/ILS1/CAALFM_C500030WA/CDC60/CAALFM_C106070WA/CAALFM_C307390CA/GIR2/CAALFM_C604180WA/MSS116/CAALFM_C404820CA/CAALFM_CR01370CA/ERF1/CAALFM_CR08400CA/MSS51/CAALFM_C500130CA/CAALFM_C207190CA/CAALFM_C207030CA/CAALFM_C50…	61
HvsK	GO:0006412	translation	57/418	275/3984	1.79296e-05	1.61795e-05	CAALFM_C201740CA/NAM2/MRP7/CAALFM_CR07320CA/CAALFM_C103280WA/CAALFM_CR00490WA/MRPL6/MRP20/CAALFM_C101580WA/CAALFM_C602460CA/CAALFM_C207680WA/CAALFM_CR01820WA/MRPL36/IFM1/ILS1/CAALFM_C500030WA/CDC60/CAALFM_C106070WA/CAALFM_C307390CA/GIR2/MSS116/CAALFM_C404820CA/CAALFM_CR01370CA/ERF1/CAALFM_CR08400CA/MSS51/CAALFM_C500130CA/CAALFM_C207190CA/CAALFM_C207030CA/CAALFM_C501050CA/VAS1/CAALFM_C204790CA/CAA…	57
HvsK	GO:0140053	mitochondrial gene expression	18/418	51/3984	0.000102394	9.23992e-05	CAALFM_C201740CA/NAM2/CAALFM_CR07320CA/CAALFM_C103280WA/MRP20/CAALFM_C602460CA/MRPL36/IFM1/MSS51/CAALFM_C204790CA/CAALFM_CR03350CA/TUF1/RPO41/CAALFM_C112610WA/CAALFM_C300450CA/CAALFM_C113060CA/MAM33/CAALFM_C205300CA	18
HvsK	GO:0055065	metal ion homeostasis	23/418	96/3984	0.0042898	0.00387107	SIT1/ZRT1/CAALFM_C700430WA/FRE9/CAALFM_C704010WA/FET31/CAALFM_C111020WA/SEF1/ALR1/CSA1/CAALFM_C203530WA/ADE5,7/CAALFM_C305410WA/SMF12/CAALFM_C306710WA/PRA1/FTR1/RIM101/GDT1/FRP1/SCO1/HAP43/RBT5	23
HvsK	GO:0046916	cellular transition metal ion homeostasis	19/418	72/3984	0.0042898	0.00387107	SIT1/ZRT1/CAALFM_C700430WA/FRE9/CAALFM_C704010WA/FET31/CAALFM_C111020WA/SEF1/CSA1/CAALFM_C203530WA/CAALFM_C305410WA/SMF12/PRA1/FTR1/RIM101/FRP1/SCO1/HAP43/RBT5	19
HvsK	GO:0000041	transition metal ion transport	13/418	40/3984	0.00524605	0.00473398	SIT1/ZRT1/CAALFM_C700430WA/FRE9/FTH1/FET31/CAALFM_C111020WA/GAP4/SMF12/FTR1/ZRT2/FRP1/SCO1	13
HvsK	GO:0035690	cellular response to drug	49/418	293/3984	0.0160115	0.0144486	SIT1/ISW2/MGM101/IMH3/CDR1/ERG1/NAT2/CLN3/RAD52/FET31/UME6/RLM1/ZCF29/PHR1/RBP1/CCT8/DIP5/ZCF3/AMO2/MSI3/HGT7/GFA1/MKC1/CNT/ERG24/RIM101/HMG1/TUB2/NIP1/RHO1/PRT1/CAR2/CAALFM_C210540WA/ERG3/OPT1/MDR1/CCT3/BUB1/CAALFM_C504530WA/PGA31/PDK2/TPO3/HSP90/ERG2/PDR16/UTP5/GIN4/NRG1/RTA2	49
HvsK	GO:0042135	neurotransmitter catabolic process	7/418	16/3984	0.0216435	0.0195309	GCV3/UGA1/GCV1/CAALFM_C202230CA/UGA11/GCV2/MIS11	7
HvsK	GO:0022610	biological adhesion	24/418	119/3984	0.0325265	0.0293516	AAH1/UME6/CAALFM_C407140WA/TRY5/PHR1/TDH3/CAALFM_C402260CA/SAP2/IFF4/SAP3/CAALFM_C302870CA/SAP9/TRY4/BRG1/ALS4/PRA1/XOG1/CZF1/TEC1/WOR1/RHR2/INT1/AAF1/RBT5	24
HvsK	GO:0007155	cell adhesion	21/418	99/3984	0.0325265	0.0293516	AAH1/UME6/CAALFM_C407140WA/TRY5/PHR1/TDH3/CAALFM_C402260CA/IFF4/CAALFM_C302870CA/TRY4/BRG1/ALS4/PRA1/XOG1/CZF1/TEC1/WOR1/RHR2/INT1/AAF1/RBT5	21
HvsK	GO:0009405	pathogenesis	53/418	343/3984	0.0466248	0.0420737	EFH1/RAD52/UME6/RBR3/PHR1/SEF1/CTA8/CSA1/SOD4/RBT1/SAP2/IFF4/SAP3/SAP8/GCS1/ADE5,7/PHO100/MLT1/MSI3/SAP9/WOR2/BRG1/ALS4/MKC1/FKH2/PRA1/FTR1/ERG24/RIM101/XOG1/RBE1/SET3/ATC1/TOP1/MDS3/CDG1/ERG3/CZF1/CHS1/TEC1/WOR1/HYR3/MDR1/RHR2/INT1/CRH11/PGA7/PGA31/HSP90/SRR1/RBF1/HAP43/NRG1	53
HvsK	GO:1990961	drug transmembrane export	5/418	3984-10-01	0.0489112	0.044137	CDR1/CDR4/MLT1/CNT/MDR1	5
IvsK	GO:0006412	translation	96/780	275/3984	3.33549e-07	3.19258e-07	CAALFM_C306240CA/CAALFM_C201740CA/NAM2/MRP7/CAALFM_CR03110WA/CAALFM_C601980CA/MRPL8/CAALFM_CR07320CA/CAALFM_C103620CA/CAALFM_C103280WA/CAALFM_CR00490WA/MRPL6/RLI1/CAALFM_C701020CA/MRP20/CAALFM_C101580WA/CAALFM_C602460CA/MSW1/CAALFM_C207680WA/GIS2/MRPL36/IFM1/CAALFM_C111880WA/ILS1/CAALFM_C500030WA/CDC60/CAALFM_C601050WA/CAALFM_C106070WA/MRPL40/CAALFM_C307420WA/CAALFM_C307390CA/CAALFM_C404390WA/AFG…	96
IvsK	GO:0043043	peptide biosynthetic process	97/780	280/3984	3.33549e-07	3.19258e-07	CAALFM_C306240CA/CAALFM_C201740CA/NAM2/MRP7/CAALFM_CR03110WA/CAALFM_C601980CA/MRPL8/CAALFM_CR07320CA/CAALFM_C103620CA/CAALFM_C103280WA/CAALFM_CR00490WA/MRPL6/RLI1/CAALFM_C701020CA/MRP20/CAALFM_C101580WA/CAALFM_C602460CA/MSW1/CAALFM_C207680WA/GIS2/MRPL36/IFM1/CAALFM_C111880WA/ILS1/CAALFM_C500030WA/CDC60/CAALFM_C601050WA/CAALFM_C106070WA/MRPL40/CAALFM_C307420WA/CAALFM_C307390CA/CAALFM_C404390WA/AFG…	97
IvsK	GO:0006518	peptide metabolic process	102/780	301/3984	3.33549e-07	3.19258e-07	CAALFM_C306240CA/CAALFM_C201740CA/NAM2/MRP7/CAALFM_CR03110WA/CAALFM_C600340CA/CAALFM_C601980CA/MRPL8/CAALFM_CR07320CA/LKH1/CAALFM_C103620CA/CAALFM_C103280WA/CAALFM_CR00490WA/MRPL6/RLI1/CAALFM_C701020CA/MRP20/CAALFM_C101580WA/CAALFM_C602460CA/MSW1/CAALFM_C207680WA/GIS2/MRPL36/SAP3/IFM1/CAALFM_C111880WA/ILS1/CAALFM_C500030WA/CDC60/CAALFM_C601050WA/CAALFM_C106070WA/MRPL40/CAALFM_C307420WA/CAALFM_C30…	102
IvsK	GO:0140053	mitochondrial gene expression	29/780	51/3984	8.96258e-07	8.57859e-07	CAALFM_C201740CA/NAM2/CAALFM_CR07320CA/CAALFM_C103280WA/MRP20/CAALFM_C602460CA/MSW1/MRPL36/IFM1/CAALFM_C111880WA/CAALFM_C601050WA/CAALFM_C703640CA/CAALFM_CR03400WA/MSS51/CAALFM_C503290CA/CAALFM_C204790CA/CAALFM_CR03350CA/CAALFM_CR02950CA/TUF1/RPO41/CAALFM_C201030WA/GRS1/SUV3/CAALFM_C112610WA/CAALFM_C300450CA/CAALFM_C300420WA/CAALFM_C113060CA/MAM33/CAALFM_C205300CA	29
IvsK	GO:0007005	mitochondrion organization	57/780	155/3984	4.98027e-05	4.7669e-05	MGM101/TOM20/CAALFM_CR08130WA/CAALFM_C302030WA/CAALFM_C108610CA/FZO1/CAALFM_C600340CA/CAALFM_CR10420WA/MAS1/CAALFM_CR05970CA/CAALFM_C103330CA/CAALFM_CR02910WA/TIM23/TOM70/TOM22/CAALFM_C602460CA/CAALFM_C100100CA/CAALFM_C200700WA/TIM10/MAS2/PET100/CAALFM_C101630WA/AFG3/CAALFM_C306050CA/SAM50/CAALFM_C102490CA/CAALFM_CR00060CA/CAALFM_CR10280WA/CAALFM_C206950CA/CAALFM_C108690WA/CAALFM_CR03350CA/CAALFM…	57
IvsK	GO:0016128	phytosteroid metabolic process	18/780	29/3984	7.62452e-05	7.29786e-05	ERG1/UPC2/TRX1/ERG25/ERG26/ERG5/ERG28/ERG4/ERG24/HMG1/ERG10/ERG3/ERG9/CAALFM_C502740WA/CYB5/ERG2/ERG251/ERG6	18
IvsK	GO:1902652	secondary alcohol metabolic process	18/780	29/3984	7.62452e-05	7.29786e-05	ERG1/UPC2/TRX1/ERG25/ERG26/ERG5/ERG28/ERG4/ERG24/HMG1/ERG10/ERG3/ERG9/CAALFM_C502740WA/CYB5/ERG2/ERG251/ERG6	18
IvsK	GO:0006839	mitochondrial transport	28/780	66/3984	0.000924943	0.000885315	TOM20/CYT1/YMC2/PET9/CAALFM_C600340CA/MAS1/MRS2/TIM23/TOM70/TOM22/TIM10/MAS2/AFG3/SAM50/TIM17/MIA40/ATP2/RIM2/ARG11/HSP60/CAALFM_C701690WA/PAM18/YHM2/AGC1/CAALFM_C701880CA/TOM40/TIM44/TIM50	28
IvsK	GO:0070585	protein localization to mitochondrion	22/780	47/3984	0.00104389	0.000999164	TOM20/CAALFM_C600340CA/MAS1/CAALFM_CR05970CA/TIM23/TOM70/TOM22/TIM10/MAS2/AFG3/CAALFM_C306050CA/SAM50/TIM17/MIA40/HSP60/CAALFM_C701690WA/CAALFM_C504620CA/PAM18/CAALFM_C701600WA/TOM40/TIM44/TIM50	22
IvsK	GO:0017004	cytochrome complex assembly	13/780	27/3984	0.0280394	0.0268381	CAALFM_C108610CA/CAALFM_CR05970CA/CAALFM_C602460CA/CYT2/PET100/CAALFM_C102490CA/CAALFM_CR10280WA/CAALFM_C106840CA/CAALFM_C404130WA/CAALFM_C504620CA/SCO1/COX19/CAALFM_C701600WA	13

## Sheet: GO_Figure2E
GO_ID	Description	GeneRatio	BgRatio	p.adjust	qvalue	geneID	Count
GO:0006412	translation	47/238	275/3984	4.90777e-09	4.52032e-09	CAALFM_C201740CA/NAM2/MRP7/CAALFM_CR07320CA/CAALFM_C103280WA/CAALFM_CR00490WA/MRPL6/MRP20/CAALFM_C101580WA/CAALFM_C602460CA/CAALFM_C207680WA/MRPL36/IFM1/CAALFM_C500030WA/CDC60/CAALFM_C307390CA/MSS116/CAALFM_C404820CA/CAALFM_CR01370CA/CAALFM_CR08400CA/MSS51/CAALFM_C500130CA/CAALFM_C207190CA/CAALFM_C207030CA/CAALFM_C501050CA/CAALFM_C204790CA/CAALFM_CR03350CA/TUF1/YML6/PRS/CAALFM_C400690CA/CAALFM_C1…	47
GO:0043043	peptide biosynthetic process	47/238	280/3984	4.90777e-09	4.52032e-09	CAALFM_C201740CA/NAM2/MRP7/CAALFM_CR07320CA/CAALFM_C103280WA/CAALFM_CR00490WA/MRPL6/MRP20/CAALFM_C101580WA/CAALFM_C602460CA/CAALFM_C207680WA/MRPL36/IFM1/CAALFM_C500030WA/CDC60/CAALFM_C307390CA/MSS116/CAALFM_C404820CA/CAALFM_CR01370CA/CAALFM_CR08400CA/MSS51/CAALFM_C500130CA/CAALFM_C207190CA/CAALFM_C207030CA/CAALFM_C501050CA/CAALFM_C204790CA/CAALFM_CR03350CA/TUF1/YML6/PRS/CAALFM_C400690CA/CAALFM_C1…	47
GO:0006696	ergosterol biosynthetic process	14/238	26/3984	4.90777e-09	4.52032e-09	ERG1/ERG25/ERG26/ERG5/ERG28/ERG4/ERG24/HMG1/ERG10/ERG3/ERG9/CYB5/ERG2/ERG251	14
GO:0044108	cellular alcohol biosynthetic process	14/238	26/3984	4.90777e-09	4.52032e-09	ERG1/ERG25/ERG26/ERG5/ERG28/ERG4/ERG24/HMG1/ERG10/ERG3/ERG9/CYB5/ERG2/ERG251	14
GO:0097384	cellular lipid biosynthetic process	14/238	26/3984	4.90777e-09	4.52032e-09	ERG1/ERG25/ERG26/ERG5/ERG28/ERG4/ERG24/HMG1/ERG10/ERG3/ERG9/CYB5/ERG2/ERG251	14
GO:0140053	mitochondrial gene expression	17/238	51/3984	1.12476e-07	1.03597e-07	CAALFM_C201740CA/NAM2/CAALFM_CR07320CA/CAALFM_C103280WA/MRP20/CAALFM_C602460CA/MRPL36/IFM1/MSS51/CAALFM_C204790CA/CAALFM_CR03350CA/TUF1/CAALFM_C112610WA/CAALFM_C300450CA/CAALFM_C113060CA/MAM33/CAALFM_C205300CA	17
GO:0070585	protein localization to mitochondrion	10/238	47/3984	0.012758	0.0117508	TIM23/TOM70/TOM22/CAALFM_C306050CA/HSP60/CAALFM_C701690WA/CAALFM_C701600WA/TOM40/TIM44/TIM50	10
GO:0072655	establishment of protein localization to mitochondrion	10/238	47/3984	0.012758	0.0117508	TIM23/TOM70/TOM22/CAALFM_C306050CA/HSP60/CAALFM_C701690WA/CAALFM_C701600WA/TOM40/TIM44/TIM50	10
GO:0032392	DNA geometric change	5/238	15/3984	0.0423754	0.03903	MGM101/MCM6/RFA1/SGS1/MCM2	5

## Sheet: GSEA_Figure3B
GO_ID	Description	setSize	enrichmentScore	NES	p.adjust	qvalues	core_enrichment_EntrezID
GO:0009277	fungal-type cell wall	10	-0.67786	-1.9123	0.018002	0.00479734	3645625/3647972/3639694/3638888/3637732/3636521/3645031/3645007/3645625
GO:0031224	intrinsic component of membrane	81	-0.38235	-1.95888	0.00942608	0.00251195	3638334/3636126/3644420/3642018/3640184/3642785/3635772/3640983/30514976/3634836/3642307/3638401/3646355/3645653/3644915/3636508/3636964/3642804/3645647/3642307/3644687/3640175/3638507/3644776/3643665/3645006/3638045/3637965/3643964/3643913/3645625/3640511/3638833/3634852/3635605/3643662/3647972/3639694/3636925/3635237/3638888/3644933/3643452/3645005/3639347/3647151/3645007/3645625/3642307/364650…
GO:0031966	mitochondrial membrane	17	0.531646	2.08937	0.00942608	0.00251195	3640529/3637036/3647645/3635806/3641746/3643777/3641922/3644530/3639168/3643441/3647650/3636968/3635204/3646243/3645142/3636878/3639031
GO:0000315	organellar large ribosomal subunit	23	0.469562	2.02479	0.00942608	0.00251195	3643733/3641165/3644128/3637337/3639724/3643446/3643118/3639723/3647879/3640222/3646825/3638960/3640722/3646347/3640224/3647881/3646807/3640948/3640548/3635733/3641383/3646057
GO:0005762	mitochondrial large ribosomal subunit	23	0.469562	2.02479	0.00942608	0.00251195	3643733/3641165/3644128/3637337/3639724/3643446/3643118/3639723/3647879/3640222/3646825/3638960/3640722/3646347/3640224/3647881/3646807/3640948/3640548/3635733/3641383/3646057
GO:0015934	large ribosomal subunit	24	0.473185	2.05091	0.00942608	0.00251195	3643733/3641165/3644128/3637337/3639724/3643446/3643118/3639723/3647879/3640222/3646825/3638960/3642339/3640722/3646347/3640224/3647881/3646807/3640948/3640548/3635733/3641383
GO:0000313	organellar ribosome	35	0.47782	2.39303	0.00942608	0.00251195	3643733/3640974/3643423/3641165/3644128/3637337/3639724/3636507/3643446/3643118/3647184/3639723/3647879/3647779/3640222/3646825/3634910/3639168/3638960/3640722/3646347/3640224/3636901/3636472/3647881/3642064/3646807/3640948/3640548/3635733
GO:0005761	mitochondrial ribosome	35	0.47782	2.39303	0.00942608	0.00251195	3643733/3640974/3643423/3641165/3644128/3637337/3639724/3636507/3643446/3643118/3647184/3639723/3647879/3647779/3640222/3646825/3634910/3639168/3638960/3640722/3646347/3640224/3636901/3636472/3647881/3642064/3646807/3640948/3640548/3635733
GO:0044391	ribosomal subunit	35	0.477816	2.39301	0.00942608	0.00251195	3643733/3640974/3643423/3641165/3644128/3637337/3639724/3636507/3643446/3643118/3647184/3639723/3647879/3647779/3640222/3646825/3634910/3638960/3642339/3640722/3646347/3640224/3636901/3636472/3647881/3642064/3646807/3640948/3640548/3635733
GO:0005759	mitochondrial matrix	41	0.469757	2.46362	0.00942608	0.00251195	3643733/3640974/3643423/3641165/3644128/3637337/3640529/3634792/3639724/3636507/3643446/3643103/3643118/3647184/3639723/3647879/3647779/3640222/3646825/3634910/3639168/3638960/3640722/3646347/3640224/3636901/3636472/3647881/3642064/3646807/3640948/3636439/3640548/3635733/3636820/3641383
GO:0098798	mitochondrial protein complex	42	0.506091	2.66328	0.00942608	0.00251195	3643733/3640974/3643423/3641165/3644128/3637337/3640529/3639724/3636507/3643446/3643118/3647184/3639723/3647879/3647779/3643777/3640222/3646825/3634910/3644530/3639168/3638960/3643441/3640722/3647650/3636968/3646347/3640224/3636901/3635204/3636472/3647881/3642064/3646807/3640948/3640548/3635733
GO:1990904	ribonucleoprotein complex	47	0.525253	2.79225	0.00942608	0.00251195	3643733/3640198/3640974/3643423/3641165/3643513/3644128/3637337/3639724/3644548/3636507/3643446/3643118/3647184/3639723/3647879/3647779/3642019/3643498/3636565/3640222/3646825/3647144/3634910/3640168/3639168/3638960/3642339/3640722/3637954/3646347/3640224/3636901/3636472/3647881/3642064/3638472/3646807/3640948/3640548/3644545/3635733
GO:0005840	ribosome	45	0.518328	2.72556	0.00942608	0.00251195	3643733/3640198/3640974/3643423/3641165/3643513/3644128/3637337/3639724/3636507/3643446/3643118/3647184/3639723/3647879/3647779/3642019/3643498/3636565/3640222/3646825/3647144/3634910/3640168/3639168/3638960/3642339/3640722/3637954/3646347/3640224/3636901/3636472/3647881/3642064/3638472/3646807/3640948/3640548/3635733
GO:0044429	mitochondrial part	58	0.494057	2.80201	0.00942608	0.00251195	3643733/3640974/3643423/3641165/3644128/3637337/3640529/3637036/3634792/3639724/3636507/3643446/3643103/3643118/3647645/3647184/3643937/3639723/3635806/3641746/3647879/3647779/3643777/3640222/3646825/3634910/3641922/3644530/3639168/3638960/3643441/3640722/3647650/3636968/3646347/3640224/3636901/3635204/3636472/3647881/3642064/3646807/3646243/3645142/3640948/3636439/3640548/3636878/3635733/3639031…
GO:0031974	membrane-enclosed lumen	68	0.409974	2.44038	0.00942608	0.00251195	3647589/3634781/3643733/3640974/3636401/3643423/3644543/3641165/3646666/3644128/3637337/3642788/3640529/3634792/3639724/3641173/3644944/3644548/3636507/3643446/3643103/3643118/3647184/3643937/3639723/3647879/3641578/3644083/3647779/3647045/3640222/3646825/3634910/3635144/3639168/3638960/3646813/3640722/3646347/3638823/3640224/3636901/3638322/3636472/3647881/3642064/3646807/3640948/3636439/3640548…
GO:0043233	organelle lumen	68	0.409974	2.44038	0.00942608	0.00251195	3647589/3634781/3643733/3640974/3636401/3643423/3644543/3641165/3646666/3644128/3637337/3642788/3640529/3634792/3639724/3641173/3644944/3644548/3636507/3643446/3643103/3643118/3647184/3643937/3639723/3647879/3641578/3644083/3647779/3647045/3640222/3646825/3634910/3635144/3639168/3638960/3646813/3640722/3646347/3638823/3640224/3636901/3638322/3636472/3647881/3642064/3646807/3640948/3636439/3640548…
GO:0070013	intracellular organelle lumen	68	0.409974	2.44038	0.00942608	0.00251195	3647589/3634781/3643733/3640974/3636401/3643423/3644543/3641165/3646666/3644128/3637337/3642788/3640529/3634792/3639724/3641173/3644944/3644548/3636507/3643446/3643103/3643118/3647184/3643937/3639723/3647879/3641578/3644083/3647779/3647045/3640222/3646825/3634910/3635144/3639168/3638960/3646813/3640722/3646347/3638823/3640224/3636901/3638322/3636472/3647881/3642064/3646807/3640948/3636439/3640548…
GO:0005739	mitochondrion	79	0.501913	3.03488	0.00942608	0.00251195	3647589/3636123/3643733/3640198/3639360/3640974/3643423/3641165/3644128/3637337/3640529/3637036/3634792/3639724/3636507/3643446/3643103/3643118/3645275/3647645/3647184/3643937/3639723/3635806/3641746/3636398/3647879/3637437/3647779/3642019/3643498/3643777/3640222/3646825/3634910/3641922/3641389/3644530/3639168/3638960/3643441/3640722/3640275/3647650/3636968/3646347/3640224/3636901/30515012/363520…
GO:0043228	non-membrane-bounded organelle	83	0.493976	3.00381	0.00942608	0.00251195	3634781/3643733/3643305/3640198/3640974/3636401/3643423/3644543/3641165/3641716/3646666/3643513/3644128/3637337/3642788/3639724/3641173/3644944/3647248/3644548/3637803/3636507/3643446/3643118/3642341/3647184/3639723/3642905/3647879/3644556/3641578/3644083/3647779/3644470/3647045/3642019/3643498/3636565/3640222/3646825/3647144/3634910/3640168/3635144/3639168/3638960/3642339/3637761/3640722/3637954…
GO:0043232	intracellular non-membrane-bounded organelle	83	0.493976	3.00381	0.00942608	0.00251195	3634781/3643733/3643305/3640198/3640974/3636401/3643423/3644543/3641165/3641716/3646666/3643513/3644128/3637337/3642788/3639724/3641173/3644944/3647248/3644548/3637803/3636507/3643446/3643118/3642341/3647184/3639723/3642905/3647879/3644556/3641578/3644083/3647779/3644470/3647045/3642019/3643498/3636565/3640222/3646825/3647144/3634910/3640168/3635144/3639168/3638960/3642339/3637761/3640722/3637954…
GO:0016020	membrane	99	-0.359512	-1.94625	0.00942608	0.00251195	3638334/3636126/3644420/3642018/3640184/3642785/3635772/3640983/30514976/3634836/3642307/3641366/3638401/3635716/3646355/3636864/3645653/3644915/3636508/3636964/3642804/3645647/3642307/3644687/3638804/3640175/3638507/3644776/3643665/3645006/3642803/3638045/3637965/3643964/3634884/3643913/3641400/3645625/3640511/3638833/3634852/3635605/3643662/3647972/3639694/3636925/3635237/3638888/3644933/364345…
GO:0044425	membrane part	91	-0.361341	-1.91384	0.00942608	0.00251195	3638334/3636126/3644420/3642018/3640184/3642785/3635772/3640983/30514976/3634836/3642307/3638401/3635716/3646355/3645653/3644915/3636508/3636964/3642804/3645647/3642307/3644687/3638804/3640175/3638507/3644776/3643665/3645006/3642803/3638045/3637965/3643964/3634884/3643913/3645625/3640511/3638833/3634852/3635605/3643662/3647972/3639694/3636925/3635237/3638888/3644933/3643452/3645005/3639347/364715…
GO:0032991	protein-containing complex	99	0.38504	2.38346	0.00942608	0.00251195	3643733/3643305/3636792/3640198/3640974/3636401/3643423/3641165/3641716/3637912/3646666/3643513/3644128/3637337/3642788/3640529/3639724/3641173/3640142/3647248/3644548/3636507/3643446/3643118/3647184/3639723/3647879/3642989/3641578/3644083/3647779/3647045/3642019/3643498/3636565/3643777/3640222/3646825/3647144/3634910/3640168/3644530/3635144/3639168/3638960/3642339/3643441/3640722/3637954/3647650…
GO:0044422	organelle part	122	0.315116	2.06478	0.00942608	0.00251195	3647589/3634781/3643733/3643305/3636792/3640974/3636401/3643423/3644543/3641165/3641716/3646666/3644128/3637337/3642788/3640529/3637036/3634792/3639724/3641173/3644944/3647248/3644548/3637803/3636507/3643446/3643103/3643118/3647645/3642341/3647184/3643937/3639723/3635806/3641746/3642905/3647879/3644556/3641578/3644083/3647779/3644470/3647045/3643777/3640222/3646825/3634910/3641922/3644530/3635144…
GO:0044446	intracellular organelle part	122	0.315116	2.06478	0.00942608	0.00251195	3647589/3634781/3643733/3643305/3636792/3640974/3636401/3643423/3644543/3641165/3641716/3646666/3644128/3637337/3642788/3640529/3637036/3634792/3639724/3641173/3644944/3647248/3644548/3637803/3636507/3643446/3643103/3643118/3647645/3642341/3647184/3643937/3639723/3635806/3641746/3642905/3647879/3644556/3641578/3644083/3647779/3644470/3647045/3643777/3640222/3646825/3634910/3641922/3644530/3635144…
GO:0044444	cytoplasmic part	134	0.324592	2.16054	0.00942608	0.00251195	3647589/3636123/3643733/3636792/3640198/3639360/3640974/3643423/3644543/3641165/3641716/3643513/3644128/3637337/3640238/3644943/3640529/3637036/3634792/3639724/3647248/3636507/3643446/3643103/3643118/3645275/3647645/3647184/3643937/3639723/3635806/3641746/3636398/3647879/3644556/3642989/3637437/3647779/3642019/3641901/3643498/3636565/3643777/3640222/3646825/3647144/3634910/3640168/3641922/3641389…
GO:0043227	membrane-bounded organelle	166	0.27528	1.86226	0.00942608	0.00251195	3647589/3636123/3634781/3643733/3643305/3636792/3640198/3639360/3640974/3636401/3643423/3644543/3641165/3641716/3637912/3646666/3636432/3644128/3637337/3640238/3642788/3639561/3644943/3640529/3637036/3634792/3639724/3641173/3644944/3640142/3647148/3644548/3636507/3643446/3643103/3643118/3645275/3647645/3642341/3647184/3643937/3639723/3635806/3641746/3636398/3642779/3647879/3641578/3644083/3637437…
GO:0043231	intracellular membrane-bounded organelle	165	0.280325	1.89714	0.00942608	0.00251195	3647589/3636123/3634781/3643733/3643305/3636792/3640198/3639360/3640974/3636401/3643423/3644543/3641165/3641716/3637912/3646666/3636432/3644128/3637337/3640238/3642788/3639561/3644943/3640529/3637036/3634792/3639724/3641173/3644944/3640142/3647148/3644548/3636507/3643446/3643103/3643118/3645275/3647645/3642341/3647184/3643937/3639723/3635806/3641746/3636398/3642779/3647879/3641578/3644083/3637437…
GO:0012505	endomembrane system	20	-0.568272	-1.9825	0.00942608	0.00251195	3635716/3636864/3636508/3642307/3644687/3638804/3644776/3642803/3634884/3643913/3641400/3640511/3638833/3644933/3639347/3642307/3646509/3647716
GO:0005737	cytoplasm	159	0.337666	2.25141	0.00942608	0.00251195	3647589/3636123/3641123/3643733/3636792/3640198/3639360/3640974/3643423/3645334/3644543/3637369/3647528/3641165/3641716/3643513/3644128/3637337/3640238/3639561/3644943/3640529/3637036/3641892/3634792/3639724/3647248/3637744/3636507/3643446/3643103/3643118/3645275/3647645/3647184/3643937/3639723/3635806/3641746/3636398/3647879/3644556/3642989/3641578/3637437/3647779/3644470/3642019/3641901/3643498…
GO:0043226	organelle	180	0.344667	2.34401	0.00942608	0.00251195	3647589/3636123/3634781/3643733/3643305/3636792/3640198/3639360/3640974/3636401/3643423/3644543/3641165/3641716/3637912/3646666/3643513/3636432/3644128/3637337/3640238/3642788/3639561/3644943/3640529/3637036/3634792/3639724/3641173/3644944/3640142/3647248/3647148/3644548/3637803/3636507/3643446/3643103/3643118/3645275/3647645/3642341/3647184/3643937/3639723/3635806/3641746/3636398/3642905/3642779…
GO:0043229	intracellular organelle	180	0.344667	2.34401	0.00942608	0.00251195	3647589/3636123/3634781/3643733/3643305/3636792/3640198/3639360/3640974/3636401/3643423/3644543/3641165/3641716/3637912/3646666/3643513/3636432/3644128/3637337/3640238/3642788/3639561/3644943/3640529/3637036/3634792/3639724/3641173/3644944/3640142/3647248/3647148/3644548/3637803/3636507/3643446/3643103/3643118/3645275/3647645/3642341/3647184/3643937/3639723/3635806/3641746/3636398/3642905/3642779…
GO:0005622	intracellular	205	0.372048	2.50736	0.00942608	0.00251195	3647589/3636123/3634781/3641123/3643733/3643305/3636792/3640198/3639360/3640974/3636401/3643423/3645334/3644543/3637369/3647528/3641165/3641716/3637912/3646666/3643513/3636432/3644128/3637337/3640238/3642788/3639561/3644943/3640529/3637036/3641892/3634792/3639724/3641173/3644944/3640142/3647248/3647148/3644548/3637744/3637803/3636507/3643446/3643103/3643118/3645275/3647645/3642341/3647184/3643937…
GO:0044424	intracellular part	205	0.372048	2.50736	0.00942608	0.00251195	3647589/3636123/3634781/3641123/3643733/3643305/3636792/3640198/3639360/3640974/3636401/3643423/3645334/3644543/3637369/3647528/3641165/3641716/3637912/3646666/3643513/3636432/3644128/3637337/3640238/3642788/3639561/3644943/3640529/3637036/3641892/3634792/3639724/3641173/3644944/3640142/3647248/3647148/3644548/3637744/3637803/3636507/3643446/3643103/3643118/3645275/3647645/3642341/3647184/3643937…
GO:0005783	endoplasmic reticulum	15	-0.690378	-2.19533	0.00942608	0.00251195	3635716/3636508/3644687/3644776/3642803/3634884/3643913/3641400/3640511/3638833/3644933/3639347/3646509/3647716
GO:0016021	integral component of membrane	70	-0.378988	-1.89812	0.0103539	0.00275919	3638334/3636126/3644420/3642018/3640184/3642785/3635772/30514976/3634836/3642307/3638401/3646355/3645653/3644915/3636508/3636964/3645647/3642307/3644687/3640175/3638507/3644776/3643665/3638045/3637965/3643964/3643913/3645625/3640511/3638833/3634852/3635605/3643662/3636925/3635237/3644933/3643452/3645005/3639347/3647151/3645625/3642307/3646509/3647716/3636553/3644579/3640309
GO:0005740	mitochondrial envelope	19	0.448486	1.82576	0.0115396	0.00307517	3640529/3637036/3647645/3643937/3635806/3641746/3643777/3641922/3644530/3639168/3643441/3647650/3636968/3635204/3646243/3645142/3636878/3639031
GO:0031967	organelle envelope	19	0.448486	1.82576	0.0115396	0.00307517	3640529/3637036/3647645/3643937/3635806/3641746/3643777/3641922/3644530/3639168/3643441/3647650/3636968/3635204/3646243/3645142/3636878/3639031
GO:0031975	envelope	19	0.448486	1.82576	0.0115396	0.00307517	3640529/3637036/3647645/3643937/3635806/3641746/3643777/3641922/3644530/3639168/3643441/3647650/3636968/3635204/3646243/3645142/3636878/3639031
GO:0005789	endoplasmic reticulum membrane	13	-0.678962	-2.07117	0.0115396	0.00307517	3635716/3636508/3644687/3644776/3642803/3634884/3643913/3640511/3638833/3644933/3646509/3647716
GO:0042175	nuclear outer membrane-endoplasmic reticulum membrane network	13	-0.678962	-2.07117	0.0115396	0.00307517	3635716/3636508/3644687/3644776/3642803/3634884/3643913/3640511/3638833/3644933/3646509/3647716
GO:0044432	endoplasmic reticulum part	13	-0.678962	-2.07117	0.0115396	0.00307517	3635716/3636508/3644687/3644776/3642803/3634884/3643913/3640511/3638833/3644933/3646509/3647716
GO:0098827	endoplasmic reticulum subcompartment	13	-0.678962	-2.07117	0.0115396	0.00307517	3635716/3636508/3644687/3644776/3642803/3634884/3643913/3640511/3638833/3644933/3646509/3647716
GO:0005886	plasma membrane	54	-0.408948	-1.87458	0.0121068	0.00322633	3643964/3634884/3643913/3641400/3645625/3634852/3643662/3647972/3636925/3635237/3643452/3637732/3645005/3647151/3645007/3645625/3642307/3646509/3636553/3644579/3640309
GO:0005887	integral component of plasma membrane	17	-0.58258	-1.9406	0.0146269	0.00389791	3647151/3642307/3636553/3644579/3640309
GO:0031226	intrinsic component of plasma membrane	18	-0.563424	-1.89616	0.0174509	0.00465046	3647151/3645625/3642307/3636553/3644579/3640309
GO:0071944	cell periphery	70	-0.355022	-1.77808	0.0205609	0.00547925	3645625/3634852/3643662/3647972/3639694/3636925/3635237/3638888/3643452/3636837/3637732/3645005/3636521/3645031/3647151/3645007/3645625/3642307/3646509/3636553/3644579/3640309
GO:0005743	mitochondrial inner membrane	12	0.523364	1.79405	0.0220758	0.00588297	3640529/3637036/3641746/3643777/3641922/3644530/3643441/3635204/3646243/3645142/3636878/3639031
GO:0019866	organelle inner membrane	12	0.523364	1.79405	0.0220758	0.00588297	3640529/3637036/3641746/3643777/3641922/3644530/3643441/3635204/3646243/3645142/3636878/3639031
GO:0044455	mitochondrial membrane part	12	0.523364	1.79405	0.0220758	0.00588297	3640529/3637036/3647645/3643777/3644530/3639168/3643441/3647650/3636968/3635204/3636878/3639031
GO:0044464	cell part	249	0.242887	1.55105	0.0244904	0.00652643	3636837/3638048/3641226/3647589/3645634/3636123/3634781/3641123/3643733/3643305/3636792/3640198/3640150/3639360/3640974/3636401/3643423/3645334/3644543/3637369/3647528/3637929/3641165/3641716/3637912/3646666/3643513/3636432/3644128/3637337/3640238/3642788/3639561/3644943/3640529/3637036/3641892/3634792/3639724/3646026/3641173/3644944/3640142/3647248/3647148/3644548/3637744/3637803/3636507/3643446…
GO:0031984	organelle subcompartment	14	-0.593019	-1.86969	0.027401	0.00730205	3635716/3636508/3644687/3644776/3642803/3634884/3643913/3640511/3638833/3644933/3646509/3647716
GO:0044427	chromosomal part	24	0.380723	1.65016	0.0284218	0.0075741	3634781/3643305/3636401/3646666/3642788/3641173/3644944/3637803/3642341/3641578/3644083/3647045
GO:0005623	cell	251	0.234879	1.49925	0.0291427	0.00776621	3636837/3638048/3641226/3647589/3645634/3636123/3634781/3641123/3643733/3643305/3636792/3640198/3640150/3639360/3640974/3636401/3643423/3645334/3644543/3637369/3647528/3637929/3641165/3641716/3637912/3646666/3643513/3636432/3644128/3637337/3640238/3642788/3639561/3644943/3640529/3637036/3641892/3634792/3639724/3646026/3641173/3644944/3640142/3647248/3647148/3644548/3637744/3637803/3636507/3643446…
GO:0044459	plasma membrane part	19	-0.527419	-1.80977	0.0309198	0.00823978	3647151/3645625/3642307/3636553/3644579/3640309
GO:0005694	chromosome	25	0.362116	1.60675	0.0362496	0.00966012	3634781/3643305/3636401/3646666/3642788/3641173/3644944/3637803/3642341/3641578/3644083/3647045
GO:0012505	endomembrane system	68	-0.366632	-1.67113	0.0273893	0.0111988	3641242/3639376/3634844/3636575/3646488/3646619/3642092/3637798/3641138/30515047/3640119/3636913/3645325/3636863/3644040/3637955/3644865/3645445/3636166/3640520/3639184/3638950/3642307/3635716/3638531/3636864/3636508/3644687/3642307/3638804/3644776/3640755/3643809/3642803/3634884/3643913/3640511/3638833/3644933/3639347/3642307/3646509/3647716
GO:0031984	organelle subcompartment	36	-0.439759	-1.72299	0.0179878	0.00735471	3635716/3638531/3636508/3644687/3644776/3640755/3642803/3634884/3643913/3640511/3638833/3644933/3646509/3647716
GO:0071944	cell periphery	114	-0.348988	-1.78792	0.0104853	0.00428715	3635716/3646088/3638531/3645653/3644915/3642804/3644687/3642307/3640175/3644776/3639223/3643809/3645006/3636886/3643964/3634884/3643913/3647089/3645625/3643662/3647972/3639694/3636925/3635237/3638888/3643452/3636837/3643317/3637732/3645005/3636521/3645031/3645007/3645625/3642307/3646509/3636553/3644579/3640309
GO:0016021	integral component of membrane	153	-0.339712	-1.83846	0.00773114	0.00316106	3641118/3648320/3642018/3636863/3639250/3638980/3634786/3647098/3646567/3637955/3637878/3635590/3644865/3637442/3640184/3645445/3635764/3642785/3635772/3636166/3640310/3640520/3637924/30514976/3640539/3646841/3638950/3647678/3634836/3642307/3638401/3646355/3638531/3645653/3637971/3644915/3636508/3645647/3644687/3642307/3645277/3640175/3638507/3644776/3643665/3640755/3639223/3643809/3644089/363804…
GO:0031224	intrinsic component of membrane	166	-0.343743	-1.88249	0.00773114	0.00316106	3636863/3639250/3638980/3634786/3647098/3646567/3637955/3637878/3635590/3644865/3637442/3640184/3645445/3635764/3642785/3635772/3636166/3640310/3640520/3640983/3637924/30514976/3640539/3646841/3638950/3647678/3634836/3642307/3638401/3646355/3638531/3645653/3637971/3644915/3636508/3642804/3645647/3644687/3642307/3645277/3640175/3638507/3644776/3643665/3640755/3639223/3643809/3645006/3644089/363804…
GO:0016020	membrane	213	-0.327937	-1.88318	0.00773114	0.00316106	3641118/3648320/3641175/3642018/3636863/3639250/3638980/3644040/3645776/3634786/3647098/3646567/3637955/3637878/3635590/3644865/3637442/3640184/3645445/3635764/3642785/3635772/3636166/3640310/3640520/3640983/3637924/3642647/30514976/3640539/3646987/3646841/3638950/3647678/3634836/3642307/3641366/3644052/3638401/3635716/3646088/3646355/3638531/3636864/3645653/3637971/3644915/3636508/3641727/364280…
GO:0044425	membrane part	186	-0.339141	-1.90073	0.00773114	0.00316106	3636863/3639250/3638980/3644040/3634786/3647098/3646567/3637955/3637878/3635590/3644865/3637442/3640184/3645445/3635764/3642785/3635772/3636166/3640310/3640520/3640983/3637924/3642647/30514976/3640539/3646987/3646841/3638950/3647678/3634836/3642307/3644052/3638401/3635716/3646355/3638531/3645653/3637971/3644915/3636508/3642804/3645647/3644687/3642307/3645277/3638804/3640175/3638507/3644776/364366…
GO:0044459	plasma membrane part	26	-0.522226	-1.90776	0.0160387	0.0065578	3647089/3645625/3645625/3642307/3636553/3644579/3640309
GO:0005886	plasma membrane	87	-0.401745	-1.9787	0.00816299	0.00333763	3642307/3644052/3638401/3635716/3646088/3638531/3645653/3644915/3642804/3644687/3642307/3640175/3644776/3639223/3643809/3645006/3643964/3634884/3643913/3647089/3645625/3643662/3647972/3636925/3635237/3643452/3637732/3645005/3645007/3645625/3642307/3646509/3636553/3644579/3640309
GO:0031226	intrinsic component of plasma membrane	23	-0.57509	-2.01817	0.012326	0.00503976	3642307/3638401/3645653/3644915/3642307/3639223/3647089/3645625/3645625/3642307/3636553/3644579/3640309
GO:0005887	integral component of plasma membrane	19	-0.626384	-2.09271	0.0161247	0.00659297	3642307/3638401/3645653/3644915/3642307/3639223/3642307/3636553/3644579/3640309
GO:0005783	endoplasmic reticulum	30	-0.559719	-2.11405	0.00773114	0.00316106	3640520/3639184/3638950/3635716/3636508/3644687/3644776/3640755/3642803/3634884/3643913/3640511/3638833/3644933/3639347/3646509/3647716
GO:0042175	nuclear outer membrane-endoplasmic reticulum membrane network	23	-0.616026	-2.16182	0.00773114	0.00316106	3638950/3635716/3636508/3644687/3644776/3640755/3642803/3634884/3643913/3640511/3638833/3644933/3646509/3647716
GO:0005789	endoplasmic reticulum membrane	22	-0.633828	-2.19076	0.00773114	0.00316106	3638950/3635716/3636508/3644687/3644776/3640755/3642803/3634884/3643913/3640511/3638833/3644933/3646509/3647716
GO:0044432	endoplasmic reticulum part	22	-0.633828	-2.19076	0.00773114	0.00316106	3638950/3635716/3636508/3644687/3644776/3640755/3642803/3634884/3643913/3640511/3638833/3644933/3646509/3647716
GO:0098827	endoplasmic reticulum subcompartment	22	-0.633828	-2.19076	0.00773114	0.00316106	3638950/3635716/3636508/3644687/3644776/3640755/3642803/3634884/3643913/3640511/3638833/3644933/3646509/3647716
