# Supplementary material for: Transcriptomics and Phenotyping Define Genetic Signatures Associated with Echinocandin Resistance in Candida auris
Source: mBio. 2022 Aug 15;13(4):e00799-22. doi: 10.1128/mbio.00799-22 (PMC9426441; doi:10.1128/mbio.00799-22)
Supplement: TABLE S5 [file mbio.00799-22-s0003.xlsx]

## Sheet: Legend
Table S5. List of genes depicted in the indicated heatmap - related to Figure S2, Figure 3, Figure S3
CauID	Candida auris gene ID (B8441 assembly)
CalbID	Candida albicans gene ID (A22 assembly)
Calb_GeneName	Candida albicans gene name (A22 assembly)
Db	Type of hit using the Candida Genome Orthologues Database
Description	Gene description for the corresponding Candida albicans gene (A22 assembly)
GO_CC	Gene onthology term for cellular component (Figure 3A only)
logFC	log2-fold change of the indicated comparison
FDR	False discovery rate

## Sheet: Heatmap_Figure_S2C
CauID	CalbID	Calb_GeneName	Db	Description	logFC.1133/P/13Rvs513/P/14	FDR.1133/P/13Rvs513/P/14	logFC.462/P/14vs513/P/14	FDR.462/P/14vs513/P/14	logFC.471a/P/14Rvs513/P/14	FDR.471a/P/14Rvs513/P/14	logFC.1133/P/13Rvs717/P/14	FDR.1133/P/13Rvs717/P/14	logFC.462/P/14vs717/P/14	FDR.462/P/14vs717/P/14	logFC.471a/P/14Rvs717/P/14	FDR.471a/P/14Rvs717/P/14	logFC.513/P/14vs717/P/14	FDR.513/P/14vs717/P/14
B9J08_004147	C1_13060C_A	NA	Ortho	Ortholog(s) have role in mitochondrial translation and mitochondrion localization	2.61236	2.41848e-08	2.14025	2.54047e-07	3.11776	2.41043e-09	2.39807	6.58457e-08	1.92597	8.48237e-07	2.90348	5.69052e-09	-0.214281	0.493459
B9J08_001460	C5_01700W_A	NA	Ortho	Ortholog(s) have structural constituent of ribosome activity, role in mitochondrial translation and mitochondrial large ribosomal subunit localization	2.15637	1.2603e-07	1.81633	1.30573e-06	2.64707	1.00198e-08	1.7849	8.92593e-07	1.44486	1.17513e-05	2.2756	4.80633e-08	-0.37147	0.253067
B9J08_003238	C1_00590W_A	TUF1	Ortho	Ortholog(s) have GTPase activity, translation elongation factor activity, role in mitochondrial translation, mitochondrial translational elongation and intracellular anatomical structure, mitochondrion localization	1.75334	8.74013e-08	1.43266	1.14266e-06	1.90969	2.23902e-08	1.67942	1.84332e-07	1.35874	2.58605e-06	1.83578	4.33415e-08	-0.0739122	0.802293
B9J08_005012	C2_05300C_A	NA	Ortho	Ortholog(s) have structural constituent of ribosome activity and mitochondrial small ribosomal subunit localization	1.70348	9.00554e-06	1.3987	8.36348e-05	2.21548	5.28019e-07	1.29284	0.000107656	0.988055	0.00157507	1.80484	3.82052e-06	-0.410642	0.286037
B9J08_004163	C7_03930C_A	MAM33	Ortho	Ortholog(s) have translation activator activity, role in aerobic respiration, penicillin biosynthetic process, positive regulation of mitochondrial translation and mitochondrial matrix localization	1.39185	5.59021e-09	1.09943	9.14672e-08	1.59803	1.01853e-09	1.22633	2.26744e-08	0.933908	7.3134e-07	1.43251	3.81886e-09	-0.165519	0.257586
B9J08_002947	C2_04790C_A	NA	Ortho	Ortholog(s) have structural constituent of ribosome activity, role in mitochondrial translation, mitochondrial translational initiation and mitochondrial small ribosomal subunit localization	1.24334	7.26634e-07	1.22329	1.49575e-06	2.10741	2.41043e-09	0.949597	1.08374e-05	0.929541	2.45681e-05	1.81366	1.23333e-08	-0.293747	0.175334
B9J08_003749	C1_12610W_A	NA	Ortho	Ortholog(s) have structural constituent of ribosome activity and mitochondrial large ribosomal subunit localization	1.20635	6.4627e-08	1.09956	3.16801e-07	1.62882	2.14823e-09	0.91374	1.11616e-06	0.806953	6.99152e-06	1.33621	1.49128e-08	-0.292608	0.075653
B9J08_001561	C7_02940C_A	IFM1	Ortho	Ortholog(s) have GTPase activity, tRNA binding, translation initiation factor activity, role in mitochondrial translation and mitochondrial matrix, mitochondrion localization	1.17782	2.52298e-06	0.961227	2.8539e-05	1.93262	1.13303e-08	1.08588	6.72644e-06	0.869285	9.32826e-05	1.84067	2.28308e-08	-0.0919413	0.738269
B9J08_001068	C6_02460C_A	NA	Ortho	Ortholog(s) have mRNA binding, ribosome binding activity and role in mitochondrial respiratory chain complex III assembly, positive regulation of mitochondrial translation	1.1512	6.49468e-08	0.992073	5.27646e-07	1.53513	2.14823e-09	1.02094	2.3975e-07	0.861819	2.73871e-06	1.40488	6.09845e-09	-0.130254	0.427813
B9J08_000200	C6_03450C_A	NAM2	Ortho	Ortholog(s) have leucine-tRNA ligase activity, pre-mRNA intronic binding activity, role in Group I intron splicing, leucyl-tRNA aminoacylation, mitochondrial translation and mitochondrion localization	1.11203	2.52244e-08	0.922385	2.74033e-07	1.42126	1.42087e-09	0.959158	1.28787e-07	0.769509	2.09312e-06	1.26838	5.11724e-09	-0.152875	0.265762
B9J08_001044	C1_01600W_A	MRP20	Ortho	Ortholog(s) have structural constituent of ribosome activity, role in mitochondrial translation and mitochondrial large ribosomal subunit localization	1.07144	3.09355e-08	1.01459	9.14473e-08	1.53976	7.26015e-10	0.900554	1.93877e-07	0.843707	8.3357e-07	1.36888	2.86672e-09	-0.170885	0.202149
B9J08_000638	C1_03280W_A	NA	Ortho	Ortholog(s) have structural constituent of ribosome activity and mitochondrial small ribosomal subunit localization	1.05907	6.30789e-07	0.9804	2.37666e-06	1.58015	6.80696e-09	0.860749	5.53598e-06	0.782074	2.52334e-05	1.38183	3.37279e-08	-0.198326	0.278611
B9J08_002980	CR_03350C_A	NA	Ortho	Ortholog(s) have role in mRNA stabilization, mitochondrial proton-transporting ATP synthase complex assembly and mitochondrial inner membrane localization	0.957878	2.02649e-06	0.839356	1.21936e-05	1.33843	4.37617e-08	0.746744	2.66956e-05	0.628222	0.000209561	1.12729	3.08338e-07	-0.211133	0.262855
B9J08_004006	C3_00450C_A	NA	Ortho	Ortholog(s) have structural constituent of ribosome activity, role in mitochondrial translation and mitochondrial large ribosomal subunit localization	0.927356	1.12658e-07	0.875043	4.09268e-07	1.33064	2.14823e-09	0.702959	2.09548e-06	0.650646	8.48013e-06	1.10625	1.48795e-08	-0.224396	0.0930543
B9J08_000156	C2_01740C_A	NA	Ortho	Ortholog(s) have structural constituent of ribosome activity and mitochondrial large ribosomal subunit localization	0.915397	4.75128e-06	0.979346	4.33957e-06	1.52768	1.91815e-08	0.681268	8.98223e-05	0.745217	7.05818e-05	1.29355	1.14209e-07	-0.234129	0.232518
B9J08_002755	CR_10010C_A	MSS51	Ortho	Ortholog(s) have translation regulator activity, role in mitochondrial cytochrome c oxidase assembly, positive regulation of mitochondrial translation and extrinsic component of mitochondrial inner membrane, vacuolar membrane localization	0.897066	8.35182e-08	0.799589	5.20056e-07	1.30158	1.57145e-09	0.741086	7.25028e-07	0.643609	5.48402e-06	1.1456	5.69052e-09	-0.15598	0.213304
B9J08_001095	C5_02770W_A	MSW1	Ortho	Ortholog(s) have tryptophan-tRNA ligase activity, role in mitochondrial tryptophanyl-tRNA aminoacylation and mitochondrion localization	0.832513	1.24782e-05	0.620694	0.000288637	1.12115	4.55578e-07	0.715983	5.92472e-05	0.504164	0.00186291	1.00462	1.68063e-06	-0.11653	0.583969
B9J08_000569	CR_07320C_A	NA	Ortho	Ortholog(s) have structural constituent of ribosome activity, role in mitochondrial translation and mitochondrial large ribosomal subunit localization	0.808965	1.34648e-07	0.759328	5.27646e-07	1.17718	2.14823e-09	0.718222	5.99332e-07	0.668584	2.52744e-06	1.08644	5.69052e-09	-0.0907435	0.471483
B9J08_001568	C1_11880W_A	NA	Ortho	Ortholog(s) have structural constituent of ribosome activity and role in cellular respiration, regulation of mitochondrial DNA metabolic process, response to oxidative stress	0.778426	1.58219e-05	0.663337	0.000106413	1.2818	6.96719e-08	0.544542	0.000427458	0.429453	0.00401249	1.04792	6.11202e-07	-0.233884	0.212367
B9J08_002934	C5_03290C_A	NA	Ortho	Ortholog(s) have structural constituent of ribosome activity, role in mitochondrial translation and mitochondrial small ribosomal subunit localization	0.751265	0.000168666	0.647507	0.000876301	1.26533	7.85246e-07	0.650663	0.000624161	0.546905	0.00356026	1.16473	2.23584e-06	-0.100602	0.710782
B9J08_003011	CR_02950C_A	NA	Ortho	Ortholog(s) have structural constituent of ribosome activity, role in mitochondrial translation, mitochondrial translational initiation and mitochondrial small ribosomal subunit localization	0.751138	8.99389e-05	0.645615	0.000508355	1.17953	8.04631e-07	0.65973	0.00031885	0.554207	0.00205415	1.08812	2.26063e-06	-0.0914082	0.719449
B9J08_003242	C1_00640C_A	RPO41	Ortho	Ortholog(s) have DNA primase activity, DNA-directed 5'-3' RNA polymerase activity, mitochondrial promoter sequence-specific DNA binding activity	0.719603	0.0183755	0.599249	0.0541832	0.9071	0.00433959	1.06716	0.00194037	0.946803	0.006198	1.25465	0.000464229	0.347554	0.441009
B9J08_002651	CR_03400W_A	NA	Ortho	Ortholog(s) have role in mitochondrial translation and mitochondrion localization	0.694971	2.03475e-05	0.66838	4.39492e-05	1.06713	2.03493e-07	0.56714	0.000151142	0.540549	0.000367501	0.939295	8.48484e-07	-0.127831	0.476421
B9J08_004009	C3_00420W_A	NA	Ortho	Ortholog(s) have 3'-tRNA processing endoribonuclease activity	0.598472	1.34377e-05	0.388485	0.000952977	0.670273	3.28913e-06	0.545437	3.97956e-05	0.33545	0.00340556	0.617238	9.08467e-06	-0.0530354	0.747371
B9J08_004679	C7_02160W_A	NA	Ortho	Has domain(s) with predicted DNA binding, DNA-directed 5'-3' RNA polymerase activity and role in transcription, DNA-templated	-0.675971	0.0197036	-0.622804	0.0378448	-0.612598	0.0302363	-0.358918	0.207223	-0.305752	0.314937	-0.295545	0.283583	0.317053	0.45096

## Sheet: Heamap_Figure_3A
CaurID	CalbID	Calb_GeneName	Db	Description	GO_CC	logFC.1133/P/13Rvs513/P/14	FDR.1133/P/13Rvs513/P/14	logFC.462/P/14vs513/P/14	FDR.462/P/14vs513/P/14	logFC.471a/P/14Rvs513/P/14	FDR.471a/P/14Rvs513/P/14	logFC.1133/P/13Rvs717/P/14	FDR.1133/P/13Rvs717/P/14	logFC.462/P/14vs717/P/14	FDR.462/P/14vs717/P/14	logFC.471a/P/14Rvs717/P/14	FDR.471a/P/14Rvs717/P/14	logFC.513/P/14vs717/P/14	FDR.513/P/14vs717/P/14
B9J08_004477	C1_02990C_A	XOG1	BestHit	Has domain(s) with predicted catalytic activity, hydrolase activity, hydrolyzing O-glycosyl compounds activity and role in carbohydrate metabolic process	actin fusion focus;cell surface;division septum;extracellular region;fungal-type cell wall	3.60834	2.89115e-07	2.47351	2.1359e-05	1.94031	0.000126521	3.20654	8.54234e-07	2.07171	9.96268e-05	1.53851	0.000683085	-0.401799	0.568019
B9J08_004476	C4_04080C_A	PGA31	BestHit	Protein of unknown function	cell surface;yeast-form cell wall	2.86724	2.2984e-09	2.53897	1.46094e-08	1.43576	6.86815e-07	2.38027	1.75283e-08	2.05199	1.04818e-07	0.948781	4.87206e-05	-0.486979	0.0602348
B9J08_001366	C1_09080C_A	PGA6	Ortho	Ortholog of C. albicans SC5314 : C1_09080C_A/PGA6, C. dubliniensis CD36 : Cd36_08570, C. parapsilosis CDC317 : CPAR2_700870/PGA6 and Debaryomyces hansenii CBS767 : DEHA2A03498g	cell surface;fungal-type cell wall	1.07147	0.0018606	1.13502	0.00167229	1.91281	1.35402e-05	0.948922	0.00453947	1.01247	0.00428496	1.79026	2.82148e-05	-0.122547	0.821704
B9J08_002992	C4_06980W_A	PRA1	BestHit	Has domain(s) with predicted metallopeptidase activity	cell surface;extracellular region;fungal-type cell wall;hyphal cell wall;hyphal tip	-0.737885	4.49319e-05	-1.03325	3.375e-06	-1.15871	4.31653e-07	-0.746443	4.82772e-05	-1.04181	4.76446e-06	-1.16727	4.87805e-07	-0.00855804	0.97829
B9J08_002560	CR_04420C_A	RBR2	Ortho	Ortholog(s) have lipase activity, structural constituent of cell wall activity, role in fungal-type cell wall organization and fungal-type cell wall localization	cell surface;fungal-type cell wall	-0.755508	9.1474e-05	-0.730403	0.000185094	-1.35331	2.53196e-07	-0.77734	8.60237e-05	-0.752235	0.000184779	-1.37514	2.63315e-07	-0.021832	0.946651
B9J08_002109	C1_03680W_A	ENG1	Ortho	Ortholog(s) have glucan endo-1,3-beta-D-glucosidase activity, polysaccharide binding activity	actin fusion focus;cell septum surface;cell surface;extracellular region;fungal-type cell wall;primary cell septum	-1.11757	6.03687e-06	-0.910306	6.232e-05	-0.645457	0.000719326	-1.21984	3.6435e-06	-1.01257	3.49273e-05	-0.74772	0.000227724	-0.102264	0.713687
B9J08_001958	C3_03870C_A	SAP9	Ortho	Ortholog(s) have aspartic-type endopeptidase activity	anchored component of membrane;anchored component of plasma membrane;cell surface;fungal-type cell wall	-1.32719	3.12176e-07	-0.93751	1.37289e-05	-1.17769	6.6704e-07	-1.198	1.15155e-06	-0.808328	7.495e-05	-1.0485	2.75237e-06	0.129182	0.567562
B9J08_002582	C6_04130C_A	ALS4	Ortho	Putative cell-surface adhesin, similar to C. albicans Als3p	cell surface;extracellular region;fungal-type cell wall;yeast-form cell wall	-1.46374	2.85926e-06	-1.52698	3.55352e-06	-0.821134	0.00039826	-1.98546	2.0387e-07	-2.0487	3.50007e-07	-1.34285	4.533e-06	-0.521716	0.0623988
B9J08_001531	CR_00610W_A	IFF4	BestHit	Protein of unknown function	cell surface;fungal-type cell wall	-1.49746	1.16295e-09	-1.06748	4.1509e-08	-1.51613	6.88795e-10	-1.75591	2.94265e-10	-1.32593	8.09208e-09	-1.77459	1.57763e-10	-0.258452	0.0421997
B9J08_001292	C2_00660C_A	SOD4	Ortho	Copper-containing superoxide dismutase, induced during iron starvation	cell surface;extracellular region;fungal-type cell wall;hyphal cell wall;yeast-form cell wall	-1.54849	0.000917696	-0.964446	0.0218961	-1.15558	0.00569679	-2.62174	1.5569e-05	-2.0377	0.000181017	-2.22883	4.32597e-05	-1.07326	0.0569153
B9J08_003251	C1_02990C_A	XOG1	Ortho	Ortholog(s) have glucan endo-1,6-beta-glucosidase activity and role in cellular glucan metabolic process, fungal-type cell wall beta-glucan metabolic process, fungal-type cell wall disassembly involved in conjugation with cellular fusion	actin fusion focus;cell surface;division septum;extracellular region;fungal-type cell wall	-1.68127	1.54461e-07	-1.15758	8.9887e-06	-1.09183	7.35764e-06	-1.7988	1.31445e-07	-1.27511	5.70086e-06	-1.20936	3.26777e-06	-0.11753	0.671178
B9J08_001940	C5_02080C_A;C5_02110W_A	NA	Ortho	Ortholog(s) have lipid binding activity and role in cell adhesion, cellular response to heat, cellular response to osmotic stress, cellular response to oxidative stress, plasma membrane organization	cytoplasm;hyphal cell wall;nucleus;yeast-form cell wall;cytosol;endosome;hyphal cell wall;nucleus;plasma membrane;yeast-form cell wall	-1.7026	9.37711e-05	-0.926533	0.0101141	-1.07198	0.0028036	-1.71628	0.000105065	-0.940209	0.0105545	-1.08566	0.00268219	-0.0136764	0.985683
B9J08_003120	C5_04110W_A	SCW11	Ortho	Ortholog(s) have fungal-type cell wall localization	cell surface;extracellular region;fungal-type cell wall	-1.84886	2.20788e-09	-0.988431	1.14266e-06	-0.71789	9.3207e-06	-1.86532	3.38506e-09	-1.00488	1.48317e-06	-0.734344	8.99369e-06	-0.0164541	0.947845
B9J08_003514	C4_00200C_A	MET15	Ortho	Ortholog(s) have O-acetylhomoserine aminocarboxypropyltransferase activity, cysteine synthase activity	hyphal cell wall	-1.85989	1.51718e-06	-1.38319	3.21282e-05	-1.48314	8.67188e-06	-1.69321	4.60972e-06	-1.21651	0.000129472	-1.31646	3.04906e-05	0.166679	0.643282
B9J08_005545	C4_00130W_A	RBT5	Ortho	Ortholog of C. albicans SC5314 : C4_00130W_A/RBT5, C. dubliniensis CD36 : Cd36_40190, C. parapsilosis CDC317 : CPAR2_402920 and Candida tenuis NRRL Y-1498 : CANTEDRAFT_104115	cell surface;extracellular region;fungal-type cell wall;plasma membrane;yeast-form cell wall	-2.0103	4.37903e-07	-1.7009	3.05323e-06	-2.07539	2.1219e-07	-3.70529	3.93649e-09	-3.39589	1.1699e-08	-3.77038	2.86672e-09	-1.69499	3.0056e-05
B9J08_003911	C3_03870C_A	SAP9	BestHit	Has domain(s) with predicted aspartic-type endopeptidase activity and role in proteolysis	anchored component of membrane;anchored component of plasma membrane;cell surface;fungal-type cell wall	-2.38698	2.58206e-08	-2.03435	1.94622e-07	-2.39378	1.18195e-08	-2.02546	1.40715e-07	-1.67283	1.53906e-06	-2.03227	7.80447e-08	0.361515	0.170607

## Sheet: Heatmap_Fiugre_S3B
CaurID	CalbID	Calb GeneName	Db	Description	logFC.1133/P/13Rvs513/P/14	FDR.1133/P/13Rvs513/P/14	logFC.462/P/14vs513/P/14	FDR.462/P/14vs513/P/14	logFC.471a/P/14Rvs513/P/14	FDR.471a/P/14Rvs513/P/14	logFC.1133/P/13Rvs717/P/14	FDR.1133/P/13Rvs717/P/14	logFC.462/P/14vs717/P/14	FDR.462/P/14vs717/P/14	logFC.471a/P/14Rvs717/P/14	FDR.471a/P/14Rvs717/P/14	logFC.513/P/14vs717/P/14	FDR.513/P/14vs717/P/14
B9J08_004476	C4_04080C_A	PGA31	BestHit	Protein of unknown function	2.86724	2.2984e-09	2.53897	1.46094e-08	1.43576	6.86815e-07	2.38027	1.75283e-08	2.05199	1.04818e-07	0.948781	4.87206e-05	-0.486979	0.0602348
B9J08_005249	C1_11400C_A	GIN4	Ortho	Ortholog(s) have protein serine/threonine kinase activity	1.65519	8.3516e-06	1.59985	1.85046e-05	3.18183	9.24861e-09	0.920705	0.00118024	0.865365	0.00292104	2.44735	1.01133e-07	-0.734486	0.0549051
B9J08_000772	C4_01260W_A	RLM1	Ortho	Ortholog(s) have DNA binding, bending, DNA-binding transcription factor activity, RNA polymerase II-specific, sequence-specific DNA binding activity	1.11483	6.13579e-06	0.5408	0.00429657	0.723039	0.000284021	1.32716	1.60055e-06	0.753125	0.000438774	0.935364	3.18741e-05	0.212325	0.394617
B9J08_003361	CR_02860W_A	RHO1	BestHit	Has domain(s) with predicted GTP binding, GTPase activity and role in intracellular protein transport, nucleocytoplasmic transport, protein transport, signal transduction, small GTPase mediated signal transduction	1.04919	2.257e-05	0.715777	0.000964611	0.468173	0.0122457	1.02624	3.362e-05	0.692824	0.00154749	0.445221	0.0164422	-0.0229523	0.954798
B9J08_002682	CR_00120C_A	MKC1	Ortho	Ortholog(s) have MAP kinase activity, protein serine/threonine kinase activity	0.981913	6.94108e-05	0.522023	0.0109346	0.305034	0.0948699	1.41575	3.6435e-06	0.955864	0.000182556	0.738875	0.000734738	0.433841	0.107103
B9J08_000918	C4_04530C_A	PHR1	Ortho	Ortholog(s) have extracellular region localization	0.924901	0.000568141	1.29814	4.91037e-05	0.442435	0.0459649	1.3493	3.1284e-05	1.72254	7.15618e-06	0.866839	0.000891204	0.424404	0.189455
B9J08_001931	C1_09140C_A	SSU81	Ortho	Ortholog(s) have MAP-kinase scaffold activity, osmosensor activity	0.811853	1.14695e-06	0.616441	2.53509e-05	0.821483	6.7676e-07	0.630827	1.56789e-05	0.435415	0.000687415	0.640457	1.00871e-05	-0.181026	0.221174
B9J08_005442	C6_04540C_A	HAT2	Ortho	Ortholog(s) have histone acetyltransferase activity, histone binding activity and role in chromatin assembly or disassembly, chromatin silencing at telomere, histone acetylation	0.789301	2.54194e-06	0.776236	4.9752e-06	0.99775	1.72453e-07	0.560131	7.57846e-05	0.547066	0.000158742	0.76858	2.73487e-06	-0.22917	0.140661
B9J08_001569	C1_11520C_A	ZCF3	Ortho	Has domain(s) with predicted DNA-binding transcription factor activity, RNA polymerase II-specific, zinc ion binding activity, role in regulation of transcription, DNA-templated and nucleus localization	0.745147	8.99389e-05	0.826006	5.18073e-05	0.232023	0.111072	0.499577	0.0026701	0.580436	0.0013355	-0.0135462	0.935542	-0.24557	0.253965
B9J08_004885	CR_04630C_A	DIT2	Ortho	Ortholog(s) have NADPH dehydrogenase activity, role in ascospore wall assembly and endoplasmic reticulum localization	0.735448	4.79978e-06	0.724154	9.58667e-06	0.479303	0.000236562	0.750523	5.35733e-06	0.739229	1.11279e-05	0.494378	0.000194492	0.0150749	0.950816
B9J08_005267	C6_02840C_A	RBF1	Ortho	Ortholog of C. albicans SC5314 : C6_02840C_A/RBF1, C. dubliniensis CD36 : Cd36_63270, C. parapsilosis CDC317 : CPAR2_600470 and Candida tenuis NRRL Y-1498 : cten_CGOB_00068	0.665667	1.87908e-05	0.560529	0.000136462	0.295283	0.0110257	0.755509	7.07862e-06	0.650371	4.91851e-05	0.385125	0.00192452	0.0898423	0.611979
B9J08_002993	C2_10530C_A	KIN3	Ortho	Ortholog(s) have protein kinase activity, protein serine/threonine kinase activity	0.625464	0.000133328	0.369461	0.0103228	0.584148	0.000206389	0.68055	7.44457e-05	0.424548	0.0050107	0.639234	0.000103649	0.0550862	0.817598
B9J08_003459	C4_00310C_A	MNN10	Ortho	Ortholog(s) have alpha-1,6-mannosyltransferase activity, role in cell wall mannoprotein biosynthetic process, division septum assembly, protein N-linked glycosylation and mannan polymerase complex localization	0.625223	2.09806e-05	0.582696	6.00292e-05	0.456867	0.000306824	0.552974	7.65727e-05	0.510447	0.000253538	0.384618	0.00131453	-0.0722491	0.680226
B9J08_000799	CR_06140W_A	NA	Ortho	Ortholog of C. albicans SC5314 : CR_06140W_A, C. dubliniensis CD36 : Cd36_31660, C. parapsilosis CDC317 : CPAR2_204970 and Candida tenuis NRRL Y-1498 : CANTEDRAFT_104266	0.593501	0.000116081	0.486694	0.000905105	0.150685	0.203747	0.603243	0.000119674	0.496436	0.000991609	0.160427	0.178199	0.00974219	0.971232
B9J08_000765	C4_01190W_A	CAS5	Ortho	Ortholog(s) have DNA-binding transcription factor activity, RNA polymerase II-specific and RNA polymerase II activating transcription factor binding, more	-0.601426	0.0001596	-0.507061	0.000957718	-0.626319	9.17942e-05	-0.533263	0.000512717	-0.438897	0.00340597	-0.558155	0.000285666	0.0681639	0.751297
B9J08_004135	C3_07730W_A	WOR4	Ortho	Has domain(s) with predicted nucleic acid binding activity	-0.716029	0.00121541	-0.54675	0.00998937	-0.72703	0.000925619	-0.640395	0.00305757	-0.471117	0.0249962	-0.651396	0.00224054	0.0756336	0.82633
B9J08_002725	C5_03990W_A	MID1	Ortho	Ortholog(s) have calcium channel activity, stretch-activated, cation-selective, calcium channel activity	-0.755953	6.19791e-06	-0.554012	0.00017311	-0.615786	3.64296e-05	-0.547437	0.000160126	-0.345496	0.00764599	-0.40727	0.00142535	0.208516	0.20117
B9J08_003060	C1_14340C_A	RIM101	Ortho	Ortholog(s) have DNA-binding transcription repressor activity, RNA polymerase II-specific activity	-0.756206	3.75765e-06	-0.574803	7.71586e-05	-0.941285	3.18121e-07	-0.865324	1.36387e-06	-0.683921	2.33178e-05	-1.0504	1.26695e-07	-0.109118	0.505231
B9J08_004950	C1_00730C_A	CMP1	Ortho	Ortholog(s) have calcium-dependent protein serine/threonine phosphatase activity, phosphoprotein phosphatase activity	-0.779194	4.45987e-05	-0.430741	0.00683631	-0.539415	0.000893472	-0.448218	0.00452566	-0.0997644	0.53305	-0.208438	0.137681	0.330976	0.105791
B9J08_005429	C7_04230W_A	NRG1	Ortho	Ortholog(s) have sequence-specific DNA binding activity	-1.16696	4.1844e-06	-1.28217	3.20623e-06	-1.85977	3.40145e-08	-1.07026	1.23941e-05	-1.18546	9.39512e-06	-1.76306	8.06932e-08	0.0967062	0.723449
